# Supplementary material for: Metronomic chemotherapy offsets HIFα induction upon maximum‐tolerated dose in metastatic cancers
Source: EMBO Mol Med. 2020 Jul 20;12(9):e11416. doi: 10.15252/emmm.201911416 (PMC7507002; doi:10.15252/emmm.201911416)
Supplement: Supplementary file 5 — Source Data for Figure 4 [file EMMM-12-e11416-s003.zip]

Archive with 2 entries (2 files):
- emm-201911416_COAD_All_Seeds_Clinical_Data_RNASeq_HIFi-CCS.xlsx
- emm-201911416_METABRIC_All_Seeds_Clinical_Data_RNASeq_HIFi-BCS.xlsx
