# Supplementary material for: Metronomic chemotherapy offsets HIFα induction upon maximum‐tolerated dose in metastatic cancers
Source: EMBO Mol Med. 2020 Jul 20;12(9):e11416. doi: 10.15252/emmm.201911416 (PMC7507002; doi:10.15252/emmm.201911416)
Supplement: Supplementary file 5 — Source Data for Figure 4 [file EMMM-12-e11416-s003.zip › emm-201911416_COAD_All_Seeds_Clinical_Data_RNASeq_HIFi-CCS.xlsx]

## Sheet: COAD RNAseq - Fig 4
Sample ID	ADM	ALDOA	ANGPTL4	ANKRD37	BHLHE40	BNIP3L	DDIT4	EGLN1	EGLN3	ENO1	ENO2	ERO1L	GBE1	GPI	HIF1A	HK1	IER3	INSIG2	KDM3A	LDHA	LOX	LOXL2	NDRG1	P4HA1	P4HA2	P4HB	PDK1	PFKFB3	PGAM1	PGK1	PKM2	PLAU	PLAUR	PLOD1	SERPINE1	SLC16A3	SLC2A1	SLC2A3	TMEM45A	RFS (y)	RFS_stat	OS (y)	OS_stat	HIFi-CCS (OS)	HIFi-CCS (RFS)
TCGA-WS-AB45-01	9.917	14.02	9.632	5.74	11.78	10.79	11.55	10.57	7.423	14.13	9.05	10.1	9.661	12.51	13.57	11.87	11.63	9.018	9.719	13.46	12.58	13.16	13.06	10.98	11.25	14.62	8.012	11.86	12.04	13.04	14.65	12.99	11.11	13.02	14.03	11.66	10.42	11.66	9.479	5.83562	0	5.83562	0	-14.6077	2.2955
TCGA-T9-A92H-01	9.757	16.39	6.814	6.998	12.57	9.983	11.4	9.488	9.164	15.15	8.243	9.93	8.531	13.83	9.614	10.91	14.38	8.835	10.7	14.76	6.736	8.953	13.08	10.81	10.32	14.35	9.249	10.6	12.47	13.99	14.05	9.352	10.58	11.08	7.834	11.61	13.24	8.089	4.516	0.221918	1	0.991781	0	-14.5556	3.65658
TCGA-SS-A7HO-01	7.522	13.89	5.792	5.626	10.78	9.459	11.37	9.055	5.792	14.54	5.636	9.865	8.332	13.13	10.31	10.94	10.23	8.689	10.25	13.46	6.961	9.832	9.916	9.738	10.53	14.38	8.966	9.258	11.05	13.14	14.41	8.642	7.579	11.81	8.167	10.85	10.63	8.885	5.963	4.93425	1	5.01096	0	-15.4759	3.39562
TCGA-RU-A8FL-01	7.086	14.3	5.169	6.455	10.9	8.325	11.96	10	7.988	14.37	8.009	10.12	8.473	13.37	9.722	11.27	12.44	8.839	9.733	14.26	4.226	7.491	11.34	8.973	10.27	14.64	8.982	9.023	11.64	13.11	13.74	7.956	8.017	11.07	7.284	11.31	10.59	5.875	1.71	0.70137	1	3.22466	0	-14.3882	2.83096
TCGA-QL-A97D-01	7.703	14.57	6.079	5.482	12.51	8.96	10.39	9.554	7.515	14.4	7.81	10.43	7.819	13.6	10.95	12.01	12.55	8.103	9.782	13.77	5.826	9.332	10.61	7.984	9.017	13.61	8.847	10.61	12.14	12.3	13.7	10.62	11.08	10.83	10.04	10.5	11.17	9.125	3.878	1.82466	0	1.82466	0	-14.4896	2.92216
TCGA-QG-A5Z2-01	8.992	14.51	7.033	7.216	12.45	10.71	11.8	10.01	10.61	14.69	10.06	11.01	9.069	12.95	11.42	11.66	12.96	9.121	10.62	14.09	5.749	8.475	12.56	10.7	10.49	14.22	9.413	10.24	12.05	13.15	14.49	9.075	10.24	11.36	7.587	11.23	11.2	7.797	7.48	2.60822	0	2.60822	0	-14.0574	1.97146
TCGA-QG-A5Z1-01	8.405	14.64	6.136	7.59	13.46	11.18	12.42	10.06	10.07	14.07	8.667	10.67	9.11	13.1	10.95	11.44	12.6	9.063	10.98	13.73	7.732	10.39	13.69	10.61	9.953	14	8.546	10.32	11.52	13.08	14.39	9.92	9.783	11.19	8.477	10.93	13.22	9.394	5.912	0.70137	0	0.70137	1	-14.4621	3.42629
TCGA-QG-A5YX-01	8.058	14.88	4.808	5.34	11.08	10.68	10.45	10.21	10.11	15.06	7.698	11.05	8.623	13.43	10.77	11.02	10.5	9.02	10.38	14.1	6	8.811	13.68	9.965	9.906	14.96	9.205	9.561	12.35	13.75	14.36	9.422	9.033	11.06	6.4	11.1	10.39	6.475	7.101	2.74795	0	2.74795	0	-14.5651	1.27339
TCGA-QG-A5YW-01	8.6	15.18	5.938	6.545	12.48	10.85	12.04	9.805	9.572	15	9.354	10.82	8.663	14.25	11.42	10.95	11.97	8.565	10.9	14.94	7.801	9.965	12.84	10.63	10.54	15.1	9.644	9.909	12.31	13.87	14.42	10.37	11.25	11.93	9.385	12.65	11.99	8.612	6.512	2.45479	0	2.45479	0	-14.7446	2.58448
TCGA-QG-A5YV-01	9.187	14.84	6.822	8.093	12.04	9.917	12.75	10.25	10.33	14.7	9.195	11	8.419	13.31	10.7	11.23	11.88	8.827	10.43	14.29	7.489	9.639	11.59	9.966	9.993	14.05	8.634	10.04	12.07	13.26	14.61	8.951	10.73	10.86	8.744	10.66	11.72	7.297	4.835	3.56438	0	3.56438	0	-13.4614	2.80326
TCGA-NH-A8F8-01	7.971	14.96	7.132	6.313	12.18	9.244	11.78	9.781	8.52	14.15	9.369	10.3	8.871	13.25	10	11.06	12.86	9.536	10.74	14.05	8.935	10.38	12.02	10.17	10.79	14.55	8.58	10.41	12.17	13.72	14.94	10.87	10.77	10.89	9.375	11.41	12.71	9.533	6.673	1.4	0	1.4	1	-13.2369	3.49514
TCGA-NH-A8F7-06	6.177	15.13	5.437	5.833	10.03	8.719	10.3	9.842	7.269	14.71	7.342	9.815	9.012	13.46	9.364	10.73	10.65	8.754	11.08	13.95	4.744	7	12.95	10.27	10.23	14.31	9.209	10.51	11.6	14.14	14.04	8.799	8.127	11.26	5.424	9.451	12.23	6.111	4.132	1.48767	0	1.48767	0	-14.4814	2.25492
TCGA-NH-A8F7-01	6.149	13.94	3.765	4.392	10.86	8.58	10.48	9.715	6.923	14.52	6.02	9.77	8.727	13.63	10.12	10.62	10.25	8.519	10.41	13.1	5.747	8.249	10.59	8.206	10.38	14.27	8.24	10.36	10.77	13.86	13.58	7.795	9.605	10.72	6.796	8.959	11.44	6.385	3.493	1.48767	0	1.48767	0	-15.7639	2.48813
TCGA-NH-A6GC-01	7.289	15.51	6.03	6.852	11.85	11.53	8.904	9.728	11.17	13.97	10.3	10.18	8.723	13.18	10.46	10.95	12.02	9.242	10.71	13.19	8.783	11.74	12.59	10.25	11.15	13.54	8.573	9.702	10.8	13.33	14.1	9.835	9.537	11.73	9.956	10.83	11.25	8.225	6.911	1.06575	0	1.06575	0	-13.7969	3.80759
TCGA-NH-A6GB-01	8.718	15.22	6.388	7.01	12.29	9.129	11.49	9.653	9.941	15.16	10.28	10.33	8.412	13.34	10.91	10.39	11.95	8.984	10.4	14.43	7.342	9.793	13.77	10.24	9.406	15.41	9.293	10.96	12.28	14.62	14.99	11.01	11	11.16	9.113	12.69	13.82	8.751	5.708	1.30411	0	1.30411	0	-13.2479	3.36324
TCGA-NH-A6GA-01	6.977	14.29	5.564	4.957	11.41	8.699	11.16	10.48	6.291	13.55	9.833	10.81	7.402	13.31	11.13	9.638	11.45	9.35	10.91	13.84	6.543	9.576	12.25	9.784	10.15	14	7.128	9.995	11.59	13.06	14.91	10.34	11.52	10.02	8.659	10.12	12.4	7.622	5.407	0.0164384	1	0.827397	1	-13.229	2.34937
TCGA-NH-A5IV-01	7.313	14.41	6.743	6.233	10.42	9.529	10.45	9.758	7.094	13.83	9.658	10.06	9.234	13.49	10.68	11.76	10.8	8.719	10.39	13.53	7.763	9.187	11.29	10.48	9.941	14.84	8.829	10.79	11.8	12.87	14.09	9.522	10.41	11.92	9.518	10.47	10.02	9.305	6.79	1.61096	0	1.61096	0	-13.8857	2.47262
TCGA-NH-A50V-01	8.299	14.76	7.299	6.799	11.71	9.844	10.3	9.866	8.464	14.48	8.738	9.795	9.065	12.65	10.73	12.07	12.62	9.22	11.14	13.85	8.334	10.53	11.74	9.804	9.831	14.67	8.955	10.57	11.78	13.07	13.9	11.72	10.53	11.18	10.72	11.89	11.51	9.573	6.717	1.61096	0	1.61096	0	-13.3517	3.27393
TCGA-NH-A50U-01	9.504	14.51	6.811	7.859	11.31	10.04	11.73	9.534	10.9	14.59	8.73	10.75	8.688	12.55	10.45	11.3	11.93	8.818	10.53	13.92	8.139	10.35	12.62	9.764	9.504	14.22	8.687	10.32	12.24	13.48	14.21	9.294	10.05	11.27	7.583	11.16	11.92	8.76	5.765			0.915068	1	-13.0181	3.40794
TCGA-NH-A50T-01	7.088	15.15	5.88	6.573	10.85	10.07	10.72	10.25	7.95	15.26	8.965	10.86	9.204	14.14	10.16	10.5	11.03	8.736	10.82	14.42	7.368	9.484	12.43	10.79	10.05	14.36	10.36	10.4	12.69	14.02	15	10.49	9.906	10.34	8.027	11.36	13.01	7.304	4.803	1.51507	0	1.51507	0	-13.9651	2.70955
TCGA-G5-6641-01	7.802	14.5	6.334	7.463	11.62	9.292	9.903	9.765	8.906	13.06	6.022	9.323	8.549	12.71	10.1	11.11	12.8	8.706	10.22	13.76	5.928	7.443	12.75	8.648	10.35	14.31	8.481	9.072	11.44	12.63	13.9	6.137	9.758	10.15	7.197	9.833	11.49	5.751	5.017	2.20274	0	2.20274	0	-14.4586	2.77358
TCGA-G5-6572-02	8.922	13.57	11.39	6.913	12.31	10.95	11.9	10.76	11.04	14.08	8.722	10.6	10.5	12.63	11.42	10.21	11.37	9.699	9.943	14.61	7.698	9.676	12.24	10.39	10.01	15.88	8.694	10.53	11.59	12.84	12.98	9.025	9.592	11.48	12.56	10.08	12.45	10.58	10.6	3.92329	0	3.92329	1	-12.5989	2.36854
TCGA-G5-6572-01	7.668	13.52	6.966	8.353	13.09	10.43	11.57	10.45	8.752	12.91	7.047	10.33	8.884	12.25	10.95	10.11	13.86	9.596	10.79	13.17	9.316	8.796	12.46	9.066	10.35	13.98	8.404	9.907	10.35	12.57	13.36	8.321	9.377	10.66	10.99	10.09	10.33	11.3	7.323	3.92329	0	3.92329	1	-14.1447	3.34669
TCGA-G5-6235-01	9.62	14.22	5.878	6.417	11.45	9.657	10.2	10.53	10.61	14.36	6.488	10.79	8.537	12.79	10.57	11.09	11.28	9.078	9.889	13.89	6.076	8.16	12.14	9.631	9.995	14.57	8.489	9.672	11.58	13.66	13.73	7.831	10.05	10.99	7.937	10.77	12.56	6.692	5.438	2.85479	1	4.64658	0	-14.4457	2.4187
TCGA-G5-6233-01	10.07	14.23	6.678	6.423	11.74	8.63	12.07	9.444	8.486	14.84	8.059	10.42	8.131	12.76	11.19	11.01	12.28	8.908	10.16	14.15	8.04	10.37	11.99	9.659	9.655	14.39	9.024	10.27	11.98	13.29	14.34	10.88	10.3	11.03	10.47	11.36	12.1	9.285	5.712	0.252055	1	1.52329	1	-13.3921	2.68469
TCGA-G4-6628-01	7.604	14.54	5.244	7.734	11.61	10.23	10.36	9.344	8.559	15.44	10.66	10.53	8.685	13.61	11.18	11.72	11.13	8.649	9.587	14	7.548	8.889	10.92	9.661	9.725	14.4	9.413	10.6	12.27	12.95	15.14	9.928	10.63	11.35	9.684	11.1	9.689	10.55	5.394	6.6411	0	6.6411	0	-13.9691	3.0355
TCGA-G4-6627-01	8.805	14.38	8.104	8.209	14.05	10.45	12.33	10.32	10.12	14.16	8.737	11.4	8.716	12.93	11.8	11.58	13.29	8.963	10.1	14.23	8.702	10.13	12.72	9.653	10.51	14.11	8.514	10.7	11.91	13.95	14.21	11.14	12.26	10.84	11.04	10.95	12.66	11.14	7.667	6.23288	0	6.23288	0	-14.7274	3.0013
TCGA-G4-6626-01	7.809	15.06	6.478	4.554	11.19	8.864	10.76	9.746	9.709	15.01	7.664	11.11	8.78	13.55	10.98	11.01	13.41	8.495	10.19	14.49	7.862	9.466	12.46	9.828	9.683	14.16	8.462	9.595	11.5	13.63	13.96	9.996	9.504	11.24	9.174	10.15	10.88	8.191	4.748	3.89589	0	3.89589	1	-14.9184	2.5236
TCGA-G4-6625-01	8.226	14.13	4.795	6.153	11.79	9.335	10.86	9.651	8.665	14.27	7.471	10.03	8.801	13.03	10.91	11.37	12.32	8.546	10	13.46	7.667	9.745	11.41	8.954	9.672	14.32	8.831	10.26	11.57	13.37	13.78	10.52	9.734	11.5	9.352	11.39	11.06	9.526	6.183	7.02466	1	7.64932	0	-14.7033	2.77696
TCGA-G4-6588-01	8.765	15.45	7.999	7.559	11.8	10.61	11.47	10.01	10.1	15.75	10.81	11.33	8.829	13.11	11.35	11.99	11.08	8.871	10.35	14.55	8.212	10.55	12.73	10.58	10.5	15.03	8.886	11.05	12.74	13.65	15.29	10.03	10.74	11.59	8.441	12.05	12.26	8.809	7.441	2.18082	0	2.18082	0	-13.4194	3.61503
TCGA-G4-6586-01	10.52	16	7.71	8.485	12.45	10.24	13.34	10.11	11.35	15.97	10.84	10.84	8.713	14.08	11.32	11.25	11.96	8.676	9.634	14.96	5.372	8.452	13.44	10.34	10.3	14.63	9.359	10.87	12.9	13.76	15.43	8.807	10.76	12.17	7.492	12.96	12.25	7.871	6.49	2.98356	0	2.98356	0	-14.1411	2.67393
TCGA-G4-6323-01	7.503	14.31	5.171	6.447	10.92	10.4	11.29	9.7	10.05	14.26	8.083	10.07	8.772	12.78	11.22	11.3	11.71	8.896	10.51	13.7	6.064	8.296	11.72	9.348	10	14.03	8.555	9.975	10.76	12.61	14.41	7.007	9.179	10.66	7.672	10.83	11.34	7.097	4.939	1.14795	0	1.14795	0	-14.6658	3.51797
TCGA-G4-6322-01	11.03	15.92	9.398	10.76	13.62	10.17	12.22	9.94	12.46	14.32	9.28	11.71	9.116	13.97	11.77	11.22	14.36	9.432	10.57	15.06	7.609	10.91	13.82	10.4	11.37	15.32	9.24	9.802	11.61	14.26	15.03	9.856	9.778	11.35	10.41	11.64	11.33	9.472	5.866	2.16164	1	2.16986	0	-15.1238	2.90056
TCGA-G4-6321-01	10.4	15.2	6.063	7.716	11.93	10.77	12.27	10.62	10.69	13.98	6.886	12.1	8.521	11.83	10.79	11.38	12.11	9.55	9.632	14.22	5.711	7.259	12.6	9.823	11.12	15.74	8.047	9.994	12.18	13.08	14.16	6.641	12.52	11.32	7.744	12.71	13.02	6.845	9.797	1.8411	0	1.8411	0	-13.7924	3.47101
TCGA-G4-6320-01	9.257	14.55	6.025	8.162	12.72	10.84	12.11	9.863	9.49	13.99	9.743	10.02	7.988	13.39	10.69	11.2	13.9	8.918	10.28	13.91	5.854	8.803	12.44	10.08	10.58	14.38	9.463	9.492	11.23	12.48	13.94	9.303	10.91	11.42	7.741	10.38	10.75	7.118	4.509	2.20274	0	2.20274	0	-14.8562	1.66355
TCGA-G4-6317-02	7.053	14.89	7.73	5.19	12.05	9.797	10.86	9.416	6.425	14.06	8.812	9.66	8.721	12.84	9.849	10.83	11.44	9.134	10.43	14.02	6.74	10.02	13.13	9.774	10.28	14.05	8.557	9.002	10.63	12.46	13.4	8.439	10.2	11.52	9.264	10.74	11.84	7.458	5.405	1.62192	1	3	0	-13.8889	3.78495
TCGA-G4-6317-01	6.577	14.5	4.164	6.169	11.15	9.007	11.13	9.052	7.934	14.9	6.847	9.795	8.101	13.06	9.548	10.33	10.58	9.07	9.787	13.56	5.958	8.214	11.98	9.311	9.887	14.39	8.177	8.905	11.39	13.57	13.27	8.135	8.519	11.5	6.518	9.853	11.45	6.224	3.818	1.62192	1	3	0	-14.404	2.84341
TCGA-G4-6315-01	8.851	14.85	5.86	6.265	10.62	9.143	11.64	9.894	9.669	14.81	6.947	10.76	8.735	13.58	10.81	11.06	10.63	8.575	10.25	14.21	7.691	9.534	12.38	10.03	10.32	14.51	8.741	9.534	11.28	13.37	14.04	8.452	9.624	11.47	8.009	11.19	12.53	7.084	4.53	5.1589	0	5.1589	0	-14.794	3.07084
TCGA-G4-6314-01	8.571	14.69	7.292	7.148	13	9.803	12.55	10.11	10.49	14.54	9.982	10.82	9.384	13.08	11.02	11.5	11.33	8.939	10.84	15.16	9.785	11.93	12.78	11.26	10.28	14.25	8.623	10.17	12.03	13.69	14.75	11.72	10.09	11.83	9.985	11.71	13.34	10.68	7.697	0.10411	1	2.99452	0	-12.8933	3.66921
TCGA-G4-6311-01	8	14.88	7.745	7.223	12.8	9.801	11.29	10.43	9.123	14.67	8.92	11.06	8.695	13.44	11.04	11.09	12.69	9.284	10.41	13.98	9.564	10.98	13.39	10.15	10.5	14.31	8.706	10.52	11.66	14.07	14.59	12.03	11.63	11.43	10.6	11.43	13.17	10.04	7.08	3.28493	0	3.28493	0	-14.5409	2.9583
TCGA-G4-6310-01	7.503	14.14	6.552	6.3	11	10.58	10.33	10.34	8.627	14.06	8.894	10.11	8.67	12.87	10.57	11.12	10.14	9.788	10.82	13.58	7.155	9.802	11.64	9.283	10.2	13.89	8.28	9.276	11.41	13.05	13.77	9.932	9.587	11.22	8.566	8.979	11.44	8.338	7.473	5.30137	0	5.30137	0	-13.5425	2.04617
TCGA-G4-6309-01	7.617	15.06	6.296	7.903	12.69	9.754	12.06	10	10.15	15.79	10.24	10.6	8.893	13.45	10.96	11.29	13.23	8.636	9.824	14.88	7.469	9.75	12.88	10.73	10.88	14.77	8.396	10.91	12.51	13.82	15.48	9.906	10.63	12.06	8.807	11.93	12.18	7.93	7.455	5.96164	1	7.12329	0	-13.9906	2.85376
TCGA-G4-6307-01	8.903	15.23	6.249	6.787	10.86	10.28	9.835	9.222	9.373	15.38	9.079	9.968	8.011	13.36	9.747	10.6	12.22	8.566	9.997	14.76	5.323	8.957	13.1	9.581	10.43	14.51	7.93	8.424	11.24	12.78	13.86	9.229	8.894	11.76	6.093	10.53	11.29	5.766	3.798	4.5863	0	4.5863	0	-14.3858	2.02256
TCGA-G4-6306-01	9.132	15.27	7.675	6.091	12.41	8.061	11.77	9.769	8.142	14.92	7.887	9.896	8.026	13.26	10.24	9.883	12.29	8.773	9.767	13.81	4.9	7.766	13.57	9.433	9.93	14.58	9.739	9.6	11.9	14.09	14.89	9.874	10.27	11.31	7.316	10.7	12.83	6.417	3.007	3.72329	0	3.72329	0	-14.153	2.14636
TCGA-G4-6304-01	8.603	14.8	4.811	6.626	10.33	9.367	10.88	9.844	7.903	15.28	8.21	10.03	8.947	13.51	10.54	11.52	11.75	8.329	9.695	14.05	4.513	7.36	11.61	9.293	9.202	14.63	9.122	9.892	11.15	12.74	14.64	8.387	9.423	11.57	7.771	10.57	10.11	7.257	4.62	2.35342	1	4.46849	0	-15.2713	1.96574
TCGA-G4-6303-01	7.796	15.29	6.397	5.56	13.46	9.366	11.93	10.26	8.913	14.26	9.089	10.95	8.691	13.1	10.88	11.13	12.72	8.933	10.7	14.15	8.121	10.35	12.85	10.53	11.23	14.16	8.221	10.3	11.33	14.21	13.73	10	9.613	10.57	9.45	10.64	12.68	9.846	5.791	2.38904	1	5.48767	1	-14.4775	4.13124
TCGA-G4-6302-01	9.166	14.56	8.23	7.691	13.17	11.26	12.19	10.33	9.969	14.81	10.21	10.58	9.344	12.88	11.79	11.69	11.91	8.932	10.15	14.21	9.941	11.16	12.96	10.15	10.65	14.51	8.46	10.36	12.28	13.12	14.93	11.33	10.81	11.92	12.38	11.54	11.91	10.63	8.851	5.60822	0	5.60822	1	-13.2542	2.80331
TCGA-G4-6299-01	8.36	15.26	7.551	7.075	11.4	10.05	12.92	10.09	8.17	14.86	10.25	10.59	8.074	13.47	10.71	12.6	12.15	9.859	10.97	14.33	8.899	9.43	12.07	10.3	9.983	14.04	9.209	10.51	12.65	13.1	15.29	9.71	10.68	11.28	11.56	11.73	13	9.132	7.15	6.2137	0	6.2137	0	-13.0888	3.54018
TCGA-G4-6298-01	7.564	15.01	6.42	4.858	11.7	9.424	11.44	9.892	8.864	14.47	8.429	10.73	8.579	13.3	10.58	11.35	12.41	8.53	10.59	14	8.274	10.31	12.07	10.48	10.16	14.16	8.213	9.768	11.99	13.32	14.78	11.2	10.71	11.32	9.242	11.18	12.9	11.33	6.968	0.79726	1	1.9589	1	-13.8645	4.01151
TCGA-G4-6297-01	9.434	14.57	8.735	8.12	13.04	10.43	12.07	10.68	9.22	14.31	9.442	11.09	8.98	13.26	11.32	11.43	12.8	8.664	10.64	13.9	10.45	11.85	12.4	10.65	10.53	14.7	8.328	10.78	11.62	13.49	15.15	11.6	11.57	11.71	11.58	11.53	14.01	10.56	7.626	6.5589	1	6.86575	0	-14.1443	3.40166
TCGA-G4-6295-01	8.913	14.53	4.661	5.142	11.95	8.628	10.49	10.12	9.974	14.6	9.924	10.63	9.269	12.56	10.34	10.55	11.49	9.45	10.9	14	6.714	8.486	12.29	9.951	9.203	14.01	9.691	10.13	12	12.95	14.38	9.772	8.861	10.44	8.752	11.46	11.24	9.205	3.769	0.69589	0	0.69589	0	-11.3246	3.36823
TCGA-G4-6294-01	7	13.53	5.043	4.797	12.04	9.584	11.2	9.483	7.656	14.11	7.423	9.794	8.817	12.62	10.26	11.07	11.48	9.297	10.21	13.55	6.399	8.96	10.73	9.006	9.788	14.03	7.978	9.453	10.99	13.58	13.81	10.2	9.377	10.92	9.295	10.53	12.68	7.848	5.634	1.41644	1	2.35068	1	-14.5219	2.67726
TCGA-G4-6293-01	9.593	14.83	7.692	6.129	12.64	10.3	10.91	9.948	9.849	14.71	8.734	11.43	8.107	13.14	11.13	11.33	11.74	8.395	10.03	14.02	7.616	10.79	12.3	10.35	10.62	14.85	9.737	10.01	12.02	13.26	15.04	10.59	10.81	11.31	9.513	11.55	12.69	8.118	5.865	11.0986	0	11.0986	0	-14.0092	2.89761
TCGA-F5-6864-01	6.591	13.91	6.296	5.466	12	9.678	10.67	9.984	8.453	13.32	8.671	11.26	8.786	12.58	10.36	10.72	10.01	9.533	10.61	13.22	8.963	10.65	13.16	9.752	10.74	14.12	7.266	9.766	11.12	12.84	13.52	10.08	9.529	11.12	9.298	10.31	9.964	8.744	7.597			0.0383562	0	-12.8132	2.38642
TCGA-F5-6863-01	6.736	15.03	5.523	6.969	10.79	9.519	10.33	10.39	9.481	14.47	8.937	9.87	8.771	13.1	9.747	11.36	10.88	9.557	10.65	13.63	6.981	9.485	13.18	9.747	10.29	14.4	8.004	8.88	11.3	12.33	14.49	7.979	9.198	11.63	7.407	10.51	12.66	7.613	5.646	0.523288	1	0.989041	1	-13.0077	3.95129
TCGA-F5-6861-01	7.603	14.64	7.2	6.484	11.13	9.9	11.7	9.537	10.47	14.91	9.072	10.94	8.622	13.05	10.48	11.47	11.31	8.812	10.38	14.12	6.878	9.543	12.23	9.674	10.18	14.12	8.764	10.2	11.82	12.96	14.53	9.423	9.603	11.27	8.472	11.57	11.51	8.417	5.663	3.17808	0	3.17808	0	-13.2111	3.38381
TCGA-F5-6814-01	8.608	15.1	8.266	7.535	11.24	10.45	11.57	10.2	10.34	15.44	9.119	10.91	8.264	13.67	10.83	10.87	10.8	8.96	10.62	14.53	7.85	10.08	11.78	11.39	10.07	15.46	9.229	10.59	12.75	13.95	15.12	9.589	9.878	12.86	9.712	10.78	11.49	9.012	5.889	3.09863	0	3.09863	0	-13.197	3.11361
TCGA-F5-6813-01	7.991	15.26	7.968	7.744	12.25	10.26	11.01	10.59	10.02	14.11	8.829	11.3	8.999	13.45	10.47	11.68	10.58	8.816	10.57	13.81	8.552	9.706	12.14	11.06	10.51	14.41	8.623	9.838	12.09	13.15	14.13	9.385	9.815	10.67	9.295	11.71	11.89	9.082	6.72	0.178082	1	1.63836	1	-13.389	3.65993
TCGA-F5-6812-01	7.962	14.66	6.949	6.475	12.09	11.01	9.951	10.2	9.009	14.3	9.919	9.447	9.114	12.97	10.77	11.69	11.29	9.887	10.63	13.89	9.109	9.876	12.32	9.323	10.55	13.74	8.268	9.778	11.33	12.79	13.71	9.82	9.802	11.21	10.01	10.98	11.7	9.775	7.344	3.0411	0	3.0411	0	-13.6964	3.30034
TCGA-F5-6811-01	7.769	13.56	4.82	5.244	11.71	11	9.413	9.962	9.087	13.64	8.38	10.23	8.925	12.53	10.58	10.79	11.53	9.05	10.23	14.35	10.19	11.94	12.03	10.47	11.5	14.33	7.977	9.855	11.55	13.1	13.72	10.54	10.57	11.36	8.998	10.31	11.19	8.374	8.324	2.68219	0	2.68219	0	-13.7866	2.27973
TCGA-F5-6702-01	9.61	14.47	6.357	7.459	13.29	10.57	11.99	9.975	10.09	14.09	9.243	10.76	9.368	12.55	11.28	11.12	12.35	9.378	10.22	13.92	11.05	12.76	12.44	10.6	10.5	14.44	8.321	10.64	11.67	13.36	14.66	11.99	11.16	12.16	10.9	11.22	12.73	11.74	9.109	1.00822	1	2.38082	1	-13.469	3.60538
TCGA-F5-6571-01	7.371	13.94	4.253	5.136	12.14	10.02	10.72	9.9	8.317	13.99	7.939	10.02	8.417	12.69	10.59	11.7	11.36	9.049	10.48	13.51	8.427	9.628	12.2	9.315	9.962	14.16	7.753	10.28	10.97	12.79	13.54	10.15	10	11.39	9.158	10.54	12.39	8.706	6.73	2.90137	1	3.52877	0	-14.312	2.76398
TCGA-F5-6465-01	9.248	14.31	6.401	6.406	13.13	10.7	11.15	9.77	8.341	14.4	8.146	10.52	8.819	12.31	11.23	11.16	14.07	9.016	10.66	13.91	9.4	10.94	12.47	9.932	10.28	13.71	8.753	10.44	11.23	13.62	13.74	11.03	9.93	11.51	10.98	11.17	11.67	9.866	7.24	4.12603	0	4.12603	0	-14.698	3.0399
TCGA-F5-6464-01	9.004	14.65	8.168	6.21	12.8	10.59	11.21	10.87	10.54	14.68	9.603	11.48	9.021	12.59	11.19	11.36	12.08	9.93	10.45	13.96	10.45	12.29	13.27	11.07	10.55	14.52	8.689	10.54	11.89	13.89	14.74	11.56	11.66	11.87	11.6	11.68	14.15	10.48	8.484	0.830137	0	0.830137	1	-13.1492	3.88854
TCGA-F4-6856-01	9.106	14.92	7.123	7.917	12.39	10.25	11.92	10.23	10.55	14.92	9.296	10.75	8.694	13.24	11.08	12.12	11.8	8.694	10.63	14.22	7.247	9.613	12.78	10.89	10.76	15.26	9.335	10.58	12.03	13.21	14.74	9.084	10.22	11.75	8.703	10.85	11.4	7.519	7.086	2.94247	0	2.94247	0	-13.909	2.23885
TCGA-F4-6855-01	7.713	14.12	6.901	6.582	12.16	10.45	11.09	9.953	9.823	14.06	8.793	10.15	8.892	12.9	11.06	11.15	12.01	8.897	10.48	13.45	10.11	11.51	12.02	10.32	9.936	14.18	7.51	10.4	11.27	13.08	14.18	11.92	10.73	11.54	12.37	10.37	10.01	10.09	8.276	3.95068	0	3.95068	0	-13.4137	2.08583
TCGA-F4-6854-01	7.704	14.17	6.452	5.415	10.67	8.861	11.74	9.719	7.841	14.72	7.426	9.354	8.723	13.45	10.34	11.63	10.53	8.594	10.1	13.78	7.928	10.4	11.44	8.949	9.918	14.4	8.078	9.891	11.64	13.98	13.47	9.854	9.474	11.49	9.079	9.892	11.99	8.158	5.966	0.0438356	0	0.0438356	0	-14.7705	2.49116
TCGA-F4-6809-01	8.588	15.2	9.108	8.236	12.07	10.23	11.67	10.03	9.059	14.31	9.11	9.175	8.844	13.17	10.27	11.58	12.64	9.115	10.6	14.35	8.887	9.302	12.69	9.798	9.984	13.58	8.497	11.08	11.59	12.51	13.73	8.885	10.15	11.57	11.19	10.85	11.05	10.03	7.214	1.10411	0	1.10411	1	-13.2275	3.42211
TCGA-F4-6808-01	8.04	14.28	5.191	5.895	11.1	9.437	9.975	9.137	8.894	15.01	8.372	10.36	8.333	13.17	10.89	10.02	11.98	8.925	9.707	14.27	7.196	9.589	11.13	8.952	9.78	14.93	8.942	10.06	10.69	13.7	14.07	10.35	10.06	11.68	9.876	10.47	12.25	7.131	5.119	2.80548	0	2.80548	0	-14.725	2.29463
TCGA-F4-6807-01	7.759	14.39	7.392	6.864	12.69	10.41	10.83	9.974	9.652	14.87	8.443	10.8	8.707	13.19	11.46	11.71	12.13	9.099	10.41	13.74	9.63	10.61	12.52	9.838	9.556	14.04	8.272	10.63	11.77	13.22	14.06	11.15	10.38	11.61	12.12	10.71	12.11	10.08	7.735	3.5863	0	3.5863	0	-14.0416	2.71227
TCGA-F4-6806-01	8.221	14.4	6.73	7.376	12.26	10.07	11.34	9.986	10.06	13.61	8.63	9.655	8.954	13.09	10.62	11.33	13.35	9.26	10.55	13.78	7.986	10.19	12.45	9.463	9.785	14.13	7.85	10.29	11.36	13.59	14.53	9.967	9.602	10.57	8.505	10.79	11.48	8.647	6.223	3.10137	1	3.45205	0	-14.6235	2.69349
TCGA-F4-6805-01	8.841	14.54	6.914	7.644	12.2	10.23	11.38	10.27	10.46	15.19	9.939	11.09	8.994	13.2	11.62	11.73	12.19	9.062	10.4	14.29	9.944	11.11	12.89	10.4	10.51	14.22	8.78	10.72	12.21	13.31	14.84	11.57	10.91	11.83	10.31	10.81	11.24	10.19	7.77	2.86849	0	2.86849	0	-13.5759	2.2597
TCGA-F4-6704-11	8.488	14.82	8.158	6.694	11.19	9.66	9.869	10.48	9.474	14.46	9.14	9.846	9.128	12.95	11.78	11.79	11.16	8.569	9.525	13.74	7.452	9.062	12.84	9.245	10.23	14.48	8.485	10.05	12.03	13.17	14.2	7.647	9.69	10.86	11.06	10.29	10.68	10.36	7.051			0.128767	0	-13.8188	3.66128
TCGA-F4-6704-01	7.654	14.53	7.018	6.157	11.03	11.4	12	9.777	9.278	14.57	9.691	9.416	9.093	13.07	11.29	11.94	8.902	9.251	9.798	13.87	9.687	12.03	12.84	10.11	9.475	14.74	9.291	9.861	11.67	13.17	13.84	10.14	9.554	11.76	11.07	10.01	10.37	8.734	7.95			0.128767	0	-13.8645	2.56453
TCGA-F4-6703-01	9.918	14.96	10.81	6.971	12.68	11.22	13.33	9.948	11	15.15	9.618	11.43	9.414	13.03	12.96	12.34	11.66	9.535	10.28	14.32	11.59	11.96	13.82	11.06	10.51	14.82	8.718	11.59	12.48	13.81	15.23	13.45	11.8	12.35	12.65	12.31	13.79	10.88	9.896	3.98904	0	3.98904	0	-14.1982	2.50212
TCGA-F4-6570-01	8.516	14.76	7.899	7.117	11.48	10.39	10.81	9.728	10.06	14.79	8.656	10.77	8.038	12.57	11.1	10.94	10.96	9.035	9.838	13.75	9.957	11.46	12.46	10.38	9.605	15.01	8.028	10.39	11.89	13.09	15.36	10.69	11.1	11.61	10.31	11.61	11.88	9.689	7.777	0.515068	0	0.515068	1	-13.1128	3.67441
TCGA-F4-6569-01	8.722	14.54	7.881	6.796	12.5	11.24	11.49	10.03	9.792	14.15	8.714	10.52	9.093	12.97	11.72	11.02	12.03	8.725	10.09	13.88	10.92	12.11	12.86	10.62	10.86	14.46	8.87	10.39	12.08	13	14.9	11.68	10.96	12.19	11.13	11.55	12.53	10.13	8.955	2.97808	0	2.97808	0	-13.9009	2.96522
TCGA-F4-6463-01	9.055	14.41	6.033	6.327	11.29	10.02	10.78	10.11	10.06	14.65	8.79	10.76	9.07	13.45	11.36	11.17	9.923	8.823	10.48	13.92	8.79	10.91	13.06	10.61	10.58	14.59	8.95	9.957	11.85	12.66	14.65	10.37	9.643	11.68	9.962	10.81	12.34	9.534	7.209	2.97808	0	2.97808	0	-13.1742	2.48526
TCGA-F4-6461-01	8.181	15.17	6.354	8.705	12.44	10.86	10.97	10.37	10.3	14.57	9.501	11.18	8.722	13.27	11.57	12.07	12.59	9.571	11.01	13.97	8.219	10.41	12.34	10.82	12.36	14.5	9.476	10.13	11.8	13.38	15.04	9.995	10.77	11.53	10.21	11.33	12.03	9.026	6.63	0.789041	1	0.926027	1	-14.312	3.51535
TCGA-F4-6460-01	7.802	15.31	6.828	6.161	12	9.954	10.84	10.19	9.436	13.96	8.912	10.26	8.47	13.25	10.65	10.26	11.67	9.382	10.73	14.14	7.838	11.08	13.21	10.28	11.33	13.99	8.44	9.394	11.66	13.26	14.12	9.651	9.234	11.55	8.029	10.29	12.31	9.516	6.544	2.66301	0	2.66301	1	-13.5454	3.88028
TCGA-F4-6459-01	8.345	15.4	8.972	6.961	12.22	10.99	11.28	10.5	9.826	14.65	10.74	11.06	9.411	13.51	11.09	11.69	12.26	9.565	11.16	14.36	9.891	10.92	14.45	11.37	10.95	14.06	9.388	10.88	11.91	13.21	14.57	9.505	11.09	11.72	11.3	10.74	11.3	9.899	7.594	0.717808	0	0.717808	1	-13.3297	3.19494
TCGA-EI-7004-01	10.37	14.38	9.032	7.827	12.89	10.87	12.39	10.48	11.16	14.23	9.495	10.52	9.346	12.61	12.68	12.04	12.76	8.788	9.819	14.02	10.88	12.86	12.84	10.59	10.81	14.59	8.048	11.61	11.73	13.28	14.76	11.74	11.35	12.45	11.64	11.52	12.48	11.66	8.826	0.70411	0	0.70411	0	-14.434	3.39785
TCGA-EI-7002-01	7.72	14.91	6.494	7.82	12.32	10.01	10.41	10.37	9.435	14.19	9.352	10.81	9.301	13.33	10.27	10.71	10.72	9.062	11.56	14.06	7.277	10.64	13.91	10.02	11.18	14.23	8.21	10.33	10.86	14.01	14.31	9.535	10.84	10.93	8.048	10.66	11.23	8.405	6.614	0.99726	0	0.99726	0	-13.8635	2.78986
TCGA-EI-6917-01	10.82	15	9.335	8.905	12.89	10.72	13.31	10.01	10.58	16.09	10.31	11.37	9.133	13.59	11.03	10.44	11.43	8.861	11.08	14.57	9.921	10.9	12.45	11.48	10.52	14.37	9.448	11.44	12.5	13.58	15.24	11.37	11.31	11.66	10.51	10.99	13.84	11.38	8.143	1.45479	0	1.45479	0	-12.4637	2.87585
TCGA-EI-6885-01	9.762	14.17	8.221	7.808	12.53	9.991	10.71	9.76	9.209	14.91	9.961	11.36	8.923	13.16	11.6	11.81	12.12	8.738	11.04	13.56	8.44	11.44	14.6	10.82	10.85	13.99	9.046	11.03	11.57	13.37	14.08	11.18	10.61	11.76	11.33	10.47	12.33	10.89	7.01	0.808219	1	1.13699	0	-13.7139	2.28135
TCGA-EI-6884-01	9.902	14.63	7.936	6.823	11.91	9.9	10.94	10.25	9.19	14.73	8.071	10.84	9.032	12.92	11.02	11.87	11.33	8.968	10.54	13.88	8.081	10.95	12.65	9.969	10.61	14.32	8.871	10.53	11.61	13.25	14.05	10.99	9.824	11.19	9.338	11.45	10.99	9.214	6.795	0.89863	0	0.89863	0	-14.1961	2.41241
TCGA-EI-6883-01	8.58	14.87	5.613	6.486	11.52	8.968	11.2	9.417	9.038	14.88	9.148	9.866	7.999	13.78	9.849	11.51	10.19	8.972	10.14	13.7	6.408	8.681	12.7	9.958	11.25	14.59	7.278	9.976	11.47	12.78	13.18	9.078	8.33	11.27	8.183	11.32	9.578	7.378	5.682	0.958904	0	0.958904	0	-13.5465	1.6503
TCGA-EI-6882-01	9.858	14.21	6.806	9.228	12.89	10.97	11.1	11.19	10.4	14.55	9.405	12.05	9.387	12.96	12.17	11.73	12.62	9.086	10.46	14.28	7.751	10.14	12.59	10.78	10.66	14.67	9.667	10.78	12.13	13.55	14.48	10.22	9.87	11.39	7.755	11.08	11.55	9.625	6.168	0.717808	0	0.717808	0	-14.9332	2.50473
TCGA-EI-6881-01	8.541	14.2	7.106	5.233	12.09	10.01	10.14	9.975	8.694	14.94	7.814	10.3	8.733	13.16	11.18	11.82	12.08	8.816	10.5	13.61	7.074	10.58	11.44	8.408	9.708	13.91	8.986	10.51	11.66	13.31	14.24	10.72	10.54	11	10.52	11.26	11.97	8.491	5.151	1.36712	0	1.36712	0	-14.6166	2.82787
TCGA-EI-6514-01	8.013	14.38	5.718	6.375	11.36	10.47	10.41	10.1	8.661	13.86	8.161	9.954	8.727	12.92	10.01	10.72	11.84	9.663	10.61	14.12	7.251	9.492	12.63	9.509	10.98	14.42	7.722	9.272	10.89	13.26	13.38	9.411	9.169	11.34	8.51	10.24	11.2	7.885	6.419	1.3589	0	1.3589	0	-14.3215	2.30554
TCGA-EI-6513-01	6.482	14.14	4.916	5.189	11.4	9.473	10.36	10.15	7.793	15.1	8.714	10.05	8.849	13.18	10.3	11.11	10.96	8.912	10.11	13.93	8.352	10.36	11.99	10.01	9.404	14.51	9.035	10.06	11.08	14.44	14.75	10.25	9.442	11.34	8.783	9.965	12.65	8.753	5.957	1.36164	0	1.36164	0	-14.9972	3.11247
TCGA-EI-6512-01	10.02	15.44	6.631	7.791	12.28	10.47	11.99	10.58	10.89	15.18	9.086	11.46	9.179	13.93	12.12	11.07	10.76	8.755	10.77	14.62	7.982	10.34	13.7	10.62	10.27	14.47	8.403	11.09	12.33	15.01	15.18	10.29	10.95	11.85	7.375	11.19	13.26	8.542	5.633	1.47397	0	1.47397	0	-15.3424	2.60876
TCGA-EI-6511-01	8.433	13.74	7.765	7.204	11.16	9.889	11.58	9.986	10.16	14.18	8.7	11.01	8.708	13.22	11.34	11.93	10.17	8.672	10.52	14.47	8.689	10.93	13.33	10.48	10.93	14.38	9.397	10.45	12.02	14.62	13.83	10.56	10.5	11.39	7.806	10.84	11.73	9.298	7.35	1.32055	0	1.32055	0	-14.7241	1.98853
TCGA-EI-6510-01	6.674	14.63	5.954	6.97	10.56	10.51	9.963	10.08	10.17	14.71	8.048	10.52	9.283	13.29	10.98	11.05	11.08	8.929	10.56	13.97	5.203	8.219	12.42	9.796	10.31	14.53	9.178	9.822	11.66	13.26	14.64	7.974	8.332	11.08	7.099	11.39	11.33	6.871	6.087	1.52329	0	1.52329	0	-14.5201	2.90482
TCGA-EI-6509-01	8.917	15.48	8.083	6.357	12.55	11.47	11.74	10.42	11.31	15.37	9.531	10.92	9.556	13.63	11.49	10.01	10.64	9.425	10.53	13.41	10.17	11.21	13.69	11.4	10.73	14.97	8.708	10.2	11.91	13.72	15.62	9.775	9.857	11.86	10.03	11.41	12.99	9.782	7.74	0.246575	1	1.41644	0	-13.5847	3.64639
TCGA-EI-6508-01	9.218	14.67	7.423	8.925	11.44	10.76	10.2	10.16	9.549	14.95	7.341	10.63	8.727	13.11	10.16	10.74	11.36	8.954	10.69	14.4	7.133	10.11	12.96	10.25	10.24	13.31	9.176	9.803	12.04	13.31	14.57	9.567	10.22	10.91	8.04	10.61	12.89	6.287	5.181	1.74247	0	1.74247	0	-13.8295	2.27296
TCGA-EI-6507-01	10.98	14.37	10.77	8.492	12.82	11.24	11.96	10.4	9.497	14.43	11.78	11.63	9.313	13.18	11.83	11.27	12.97	9.952	10.85	13.86	10.43	11.47	12.62	11.5	10.68	14.56	9.656	11.54	12.2	13.59	14.95	11.04	11.61	12.04	12.91	11.76	15.51	12.66	8.679	1.66301	0	1.66301	0	-13.0776	3.92507
TCGA-EI-6506-01	9.772	14.45	7.659	5.571	11.26	9.352	10.77	10.05	9.789	14.15	7.467	10.09	8.72	12.96	11.37	11.74	11.37	8.412	9.982	13.77	8.055	10.91	11.87	9.202	10.08	14.19	8.631	10.66	11.57	12.98	14.23	11.58	11.25	11.14	9.564	11.6	11.17	8.493	5.714	1.71233	0	1.71233	0	-14.2962	2.23681
TCGA-EF-5831-01	8.297	14.68	7.333	6.574	11.67	9.528	10.96	10.32	9.809	13.97	7.987	11.22	9.215	13.37	10.78	11.33	11.03	9.646	10.78	14.85	9.511	10.77	12.48	10.13	9.984	13.66	8.121	9.646	11.29	13.64	13.77	9.951	10.19	10.83	8.266	10.91	10.99	9.041	6.4	0.347945	0	0.347945	0	-14.4429	2.86924
TCGA-EF-5830-01	7.009	14.61	6.272	7.208	12.26	9.136	12.33	10.05	9.911	14.53	7.746	11.22	8.819	13.14	10.29	10.64	11.72	9.41	10.2	14.25	6.841	9.037	13	10.53	10.8	14.77	9.107	9.266	10.85	13.14	13.92	9.266	8.851	11.19	7.773	10.13	12.6	7.363	7.394	0.290411	0	0.290411	0	-14.23	2.36689
TCGA-DY-A1H8-01	9.578	14.95	5.4	9.899	12.52	10.52	11.86	9.395	10.34	14.14	10.05	10.33	8.781	13.73	9.414	10.5	13.08	9.243	10.74	14.81	6.624	7.93	12.34	10.59	9.482	14.25	9.5	9.862	11.76	11.79	14.53	9.026	9.191	10.79	5.828	10.61	13.29	8.688	3.208	2.71781	0	2.71781	1	-13.0122	2.98219
TCGA-DY-A1DG-01	7.572	14.67	5.258	6.805	11.83	10.54	10.34	9.783	7.906	14.31	8.685	9.083	8.458	13.01	9.638	10.58	13.07	9.348	10.29	13.93	6.873	9.18	11.35	9.576	10.51	14.48	8.127	8.74	10.88	12.24	13.18	8.981	9.057	10.97	7.321	10.79	11.83	6.944	3.434	1.62192	1	4.29041	1	-14.3585	3.4615
TCGA-DY-A1DF-01	6.757	14.08	8.037	7.526	12.02	10.82	10.85	10.06	8.877	13.85	8.881	9.284	8.142	11.98	10.24	9.394	11.91	8.557	9.46	12.74	6.74	9.066	11.9	8.922	10.43	14.02	7.854	9.505	10.51	11.73	13.96	8.005	9.37	11.97	7.729	10.13	11.82	8.064	6.037			2.01096	1	-13.1775	3.94855
TCGA-DY-A1DE-01	8.57	14.56	5.994	6.88	10.94	9.199	10.21	10.22	8.479	13.86	7.958	10.08	8.769	14.57	9.914	10.56	11.05	8.559	9.744	13.88	7.205	9.705	11.67	9.81	10.4	13.96	8.816	8.955	11.31	12.7	14.58	9.059	9.021	11.03	9.096	11	10.51	7.946	5.903	9.08493	1	10.7726	0	-14.6568	1.71448
TCGA-DY-A1DD-01	8.819	13.86	5.784	5.921	11.11	9.593	9.972	9.569	8.678	14.01	9.429	9.415	7.983	12.96	9.653	10.16	11.72	8.482	9.938	13.26	6.549	9.34	11.44	8.997	9.208	14.19	8.802	9.078	10.37	12.51	12.88	9.014	9.231	11.45	9.035	8.781	12.33	8.943	5.047	4.76986	0	4.76986	1	-13.387	2.56781
TCGA-DY-A1DC-01	8.222	14.94	6.887	7.599	12.05	9.765	11.18	9.692	9.611	14.96	8.12	10.22	8.669	13.37	10.72	11.49	13.27	8.806	10.33	14.47	8.589	10.27	12.91	10.17	10.3	14.23	8.739	10.25	12.09	13.04	13.85	11.03	10.7	11.54	11.18	11.67	11.56	9.27	6.271	1.72603	1	3.44658	1	-13.7712	2.84276
TCGA-DY-A0XA-01	8.73	14.41	6.898	7.678	12.15	10	12.92	10.23	9.979	13.7	9.487	10.74	9.145	12.96	10.6	10.34	12.37	9.33	10.9	14.76	7.539	9.422	13.63	11.15	10.32	13.85	8.761	9.892	11.48	13.9	14.08	8.984	9.55	10.92	8.308	10.47	10.12	9.325	6.399	10.537	0	10.537	0	-13.543	2.38786
TCGA-DT-5265-01	9.229	15.21	7.574	7.492	11.71	10.49	11.46	10.32	10.38	14.91	11.16	10.2	8.731	13.34	10.76	11.29	11.23	9.199	10.12	14.43	9.964	11	12.88	10.73	10.66	14.18	8.583	10.09	11.89	13.84	15.37	11.39	11.25	12.12	11.2	11.19	11.91	9.896	8.233	1.05205	0	1.05205	0	-13.0698	2.61824
TCGA-DM-A28M-01	9.363	14.98	6.378	8.043	11.13	10.32	13.05	9.954	11.08	14.93	8.052	10.93	8.785	13.66	11.33	10.91	12.69	8.56	9.767	14.17	6.734	8.811	11.48	9.492	10.29	14.65	9.069	9.781	11.93	13.76	14.19	8.487	9.221	10.56	8.446	11.24	11.39	7.742	7.669	7.93151	0	7.93151	0	-15.1985	2.24402
TCGA-DM-A28K-01	8.331	15.14	6.52	7.362	11.14	11.33	10.1	10.26	11.15	14.99	6.347	9.998	8.456	13.33	10.4	10.31	13.89	9.457	10.33	14.35	7.31	10.04	12.98	10.2	9.361	14.77	9.353	9.665	11.97	13.35	14.84	9.394	9.929	11.47	8.151	10.44	12.96	7.449	6.892	8.1863	0	8.1863	0	-14.9001	2.78109
TCGA-DM-A28H-01	6.227	14.32	4.17	6.746	9.907	9.37	10.24	9.944	6.612	16.43	6.212	10.09	7.85	13.24	10.64	11.02	11.6	8.422	9.775	13.95	6.358	9.393	10.7	9.271	8.64	14.17	8.103	9.273	12.34	13.92	14.22	9.85	7.842	11.28	7.492	7.718	10.96	7.642	5.113	1.32603	1	9.75616	0	-15.5509	2.12801
TCGA-DM-A28G-01	7.703	14.36	5.911	5.854	11.65	9.196	11.47	9.674	9.661	14.3	8.887	10.83	8.489	12.99	10.5	11.37	12.02	9.012	10.39	13.77	5.723	8.924	12.32	9.912	10.36	14.29	8.816	9.202	11.68	12.67	14.18	8.889	9.49	10.99	7.096	10.51	11.17	8.023	5.354	5.06575	0	5.06575	1	-13.5231	2.7684
TCGA-DM-A28F-01	9.42	15.28	7.952	8.302	13.06	9.226	11.75	10.57	9.908	14.33	8.179	10.93	7.542	13.54	10.06	10.42	13.7	9.264	10.49	14.87	7.097	9.445	13.57	10.08	10.48	14.08	8.224	10.29	11.54	14.16	14.29	10.06	9.741	10.88	7.666	11.06	11.62	8.613	5.921	2.99726	0	2.99726	1	-14.6511	2.32389
TCGA-DM-A28E-01	7.168	14.18	4.101	4.996	11.34	8.667	11.24	9.607	6.975	14.4	6.047	9.451	8.365	13.08	10.17	11.39	12.2	8.689	9.818	13.59	5.802	7.941	10.6	8.934	9.649	14.44	8.25	9.506	11.26	12.71	13.76	8.803	9.63	10.59	7.285	11.1	11.03	5.778	3.11	9.99452	0	9.99452	0	-15.3423	2.58033
TCGA-DM-A28C-01	6.225	14.31	2.669	7.895	11.72	9.295	10.91	10.74	6.913	14.47	4.195	9.974	9.115	13.55	10.79	10.99	12.41	9.005	9.916	12.84	5.906	8.817	10.48	8.701	10.3	14.01	8.352	9.562	11.38	12.41	14.23	8.925	8.797	10.61	8.545	10.14	10.39	7.251	3.551	5.28493	1	6.78082	1	-16.1298	2.87327
TCGA-DM-A28A-01	9.493	14.9	7.633	6.955	12.05	9.759	12.48	10.18	9.889	14.32	8.71	10.83	8.967	13.68	10.77	11.24	11.93	9.226	11.01	14.19	9.54	11.2	11.47	10.43	9.616	14.43	8.889	10.37	12.47	13.49	15.07	10.2	9.991	11.35	10.54	11.25	12.92	11.48	6.986	2.20548	0	2.20548	1	-13.1474	4.00573
TCGA-DM-A288-01	8.323	15.56	6.917	8.54	11.09	11.14	10.56	10.18	11.26	15.02	10.31	11.14	8.723	13.2	10.2	10.73	12.11	9.402	11.66	14.64	7.151	9.482	14	11.14	10.33	14.29	10.21	10.57	12.04	13.87	15.26	8.982	10.28	10.97	8.292	11.9	13.25	8.005	5.349	0.876712	1	1.16986	1	-12.7179	3.94923
TCGA-DM-A285-01	8.965	14.36	5.732	5.771	12.67	10.35	12.54	9.668	10.48	14.15	7.778	10.97	8.961	12.89	10.94	10.18	11.42	8.979	10.02	13.83	8.914	11.1	13	10.8	10.56	14.93	8.745	9.929	11.57	13.83	14.12	10.06	9.428	11.31	10.13	10.86	12.43	10.15	6.734	0.490411	0	0.490411	1	-13.8142	3.40756
TCGA-DM-A282-01	7.369	14.07	4.367	6.262	12.15	9.717	11.24	9.8	8.532	13.47	6.992	10.34	8.539	13.06	10.45	10.66	13.02	9.17	10.04	13.75	7.335	9.97	10.28	9.156	9.961	14.22	7.511	8.488	10.86	12.92	13.72	10.3	9.955	10.91	8.112	9.906	11.26	7.655	5.596	11.5973	0	11.5973	0	-15.2089	2.41399
TCGA-DM-A280-01	9.193	15.8	9.959	8.52	11.57	11.31	10.93	9.938	11.95	15.7	9.981	12.63	9.302	13.83	10.68	10.99	12.25	9.38	10.05	15.15	8.55	9.976	13.52	11.92	11.61	15.66	11.5	10.63	12.9	13.85	15.45	10.59	10.89	11.87	10.39	12.31	12.71	8.729	8.359	0.646575	0	0.646575	1	-13.299	2.65126
TCGA-DM-A1HB-01	9.361	16.24	9.315	8.681	13.02	11.9	13.32	10.32	11.65	16.3	11.23	13.38	10.77	14.89	12.28	11.12	12.78	9.283	10.8	15.57	8.936	10.13	14.17	12.51	11.29	16.05	10.83	11.58	13.37	15.2	16.11	10.35	11.48	12.84	10.08	13.2	13.89	8.87	9.773	11.3041	0	11.3041	0	-15.1408	2.49741
TCGA-DM-A1HA-01	7.751	14.5	4.016	5.512	10.59	9.514	12.09	9.892	7.27	14.82	8.101	11.15	7.141	13.2	9.16	11.02	12.8	10.33	10.63	13.7	6.123	7.55	11.85	10.51	10.29	14.15	6.573	9.951	10.32	12.67	14.66	11.55	10.98	11.08	8.001	11.51	15.6	8.936	2.63	10.9589	0	10.9589	0	-14.6678	3.49772
TCGA-DM-A1DB-01	6.605	13.96	4.317	4.041	11.48	8.77	10.42	10.18	7.797	13.95	7.556	10.32	8.537	13.23	10.72	10.74	11.12	7.716	10.17	13.96	5.134	8.141	11.62	10.17	8.583	14.09	8.357	9.687	11.83	14.58	14.63	7.927	8.773	10.56	7.944	8.183	11.41	7.58	3.737	3.69315	0	3.69315	1	-14.8848	2.51826
TCGA-DM-A1DA-01	6.795	14.76	5.808	6.821	10.76	9.603	12.91	9.307	9.765	15.25	7.747	10.17	8.246	13.36	10.14	10.19	12.15	8.442	10.21	13.85	7.035	8.896	12.61	9.94	9.446	14.54	8.947	9.922	12.57	13.65	14.73	8.656	9.56	11.14	7.806	11.57	11.26	7.261	2.88	0.624658	0	0.624658	1	-13.4531	3.61759
TCGA-DM-A1D9-01	7.6	14.33	4.691	6.011	11.37	9.195	9.53	9.973	8.271	15.05	6.61	9.993	8.904	13.41	10.75	11.49	13.33	9.759	10.08	13.72	6.4	9.152	10.99	8.705	9.958	13.38	8.238	9.348	10.92	13.05	13.76	9.79	9.953	11.66	9.086	8.981	10.24	8.241	5.147	11.6986	0	11.6986	0	-15.8399	1.91534
TCGA-DM-A1D8-01	7.167	14.1	2.927	6.163	10.18	9.601	9.876	9.777	8.662	14.37	7.405	10.38	8.23	13.11	10.41	10.8	10.4	9.292	9.91	13.18	5.837	8.178	10.4	8.973	10.25	13.76	7.599	9.327	11.65	12.65	13.63	7.979	9.302	11.02	6.794	9.071	10.01	6.248	5.032	1.04932	0	1.04932	1	-14.0946	1.93018
TCGA-DM-A1D7-01	8.119	14.92	3.902	6.294	12.6	9.132	12.17	10.08	8.512	14.91	9.689	10.04	8.293	13.28	10.91	11.42	12.58	8.712	9.761	13.87	6.011	9.326	11.07	9.276	9.972	14.32	8.2	9.669	11.65	12.78	13.87	9.773	10.31	11.74	8.021	10.75	11.07	8.224	5.234	0.421918	1	1.10959	1	-14.3161	2.96712
TCGA-DM-A1D6-01	8.274	15	4.253	5.587	11.98	8.646	10.66	9.975	9.639	13.97	9.178	10.19	8.411	12.88	11.26	11.34	11.48	9.175	9.581	14.23	6.613	8.625	15.1	9.366	9.675	14.34	7.793	9.75	11.52	12.89	13.87	8.817	10.56	10.06	6.662	9.416	11.35	6.323	4.165	4.1589	0	4.1589	1	-14.1197	1.88916
TCGA-DM-A1D4-01	8.8	14.9	6.965	8.145	12.31	10.58	12.12	11.03	9.701	14.08	8.703	11.49	8.583	13.38	10.57	10.82	12.33	9.584	10.73	14.6	5.519	8.484	12.41	10.25	9.958	14.42	9.342	9.824	11.71	13.05	13.5	9.338	9.63	10.14	6.603	11.09	10.15	7.488	2.831	5.26027	1	7.72877	1	-14.4024	2.45682
TCGA-DM-A1D0-01	6.475	14.58	6.425	6.076	11.31	8.722	11.38	9.739	8.744	15.03	7.72	10.41	7.898	13.32	10.34	11.45	11.74	9.139	9.642	13.84	5.633	7.406	12.04	9.361	10.37	14.68	7.525	9.208	10.81	12.84	14.02	9.531	9.177	11.69	6.021	11.36	12.45	6.882	4.142	10.8877	0	10.8877	0	-15.408	2.74628
TCGA-DM-A0XF-01	7.769	15.02	3.801	7.887	12.38	8.968	11.62	9.456	8.093	15.39	8.641	9.922	8.612	13.36	9.84	10.98	13.47	8.766	9.496	14.66	8.97	9.662	12.22	9.645	10.15	13.46	9.252	9.841	12.17	13.16	15.02	10.68	9.509	11.67	8.462	9.252	12.58	9.04	5.35	3.18356	0	3.18356	1	-14.0829	2.80046
TCGA-DM-A0XD-01	9.932	15.2	8.212	7.852	12.78	9.908	12.3	9.686	10.26	15.32	10.31	11.06	8.187	13.78	10.15	11.06	12.45	8.887	9.92	14.71	8.648	10.48	11.91	10.07	10.55	14.78	8.889	10.26	12.13	14.65	15.25	10.8	11.13	11.86	8.466	11.04	14.19	9.985	6.868	1.69041	1	2.03562	1	-14.346	3.19831
TCGA-DM-A0X9-01	7.223	14.35	4.649	5.462	11.05	9.731	10.25	10.1	8.33	14.92	7.103	10.18	8.451	14.46	10.66	10.96	10.72	8.587	9.89	13.57	7.169	9.552	12.1	9.313	9.426	14.6	8.967	9.783	11.74	14.03	14.7	9.599	9.919	10.8	7.509	9.172	11.31	7.559	5.764	9.97534	0	9.97534	0	-16.2128	1.24789
TCGA-DC-6683-01	9.18	15.17	5.468	8.61	13.2	9.641	11.42	10.45	8.772	14.06	8.55	11.24	8.94	13.04	10.48	10.79	13.52	9.714	10.93	14.64	7.949	9.905	13.48	10.37	10.54	14.18	8.295	9.744	11.21	14.16	14.3	9.399	10.25	11.2	8.439	10.72	12.31	9.405	5.714	2.08767	0	2.08767	0	-14.7418	3.48408
TCGA-DC-6682-01	6.895	14.21	4.033	5.454	10.43	9.532	10.86	10.45	9.63	15.3	9.028	11.18	8.546	13.63	10.91	10.77	12.09	9.312	11.11	15.15	7.358	9.027	13.21	11.27	10.46	14.7	8.636	9.429	11.96	14.16	14.45	8.85	9.09	11	6.4	10.33	11.44	7.715	7.278	2.08767	0	2.08767	0	-14.5026	1.85227
TCGA-DC-6681-01	9.226	14.8	6.244	7.797	12.3	10.66	11.3	10.21	9.269	13.92	9.107	10.94	9.041	13.18	10.66	11.16	12.71	8.597	10.31	14.4	7.164	10.33	12.46	10.02	10.8	14.32	8.6	9.801	11.95	13.1	14.15	9.453	10.13	10.74	9.585	11.33	11.05	8.883	6.58	2.16438	0	2.16438	0	-13.9361	2.93217
TCGA-DC-6160-01	8.596	14.35	4.955	5.007	11.56	9.285	10.74	10.15	8.799	14.24	6.975	11.7	9.354	13.17	11.7	11.46	11.37	9.079	10.15	14.64	7.369	10.16	11.09	9.71	10.03	14	8.495	10.35	11.35	13.83	14.89	10.38	10.73	10.33	8.482	10.92	10.48	8.049	5.628	3.66849	0	3.66849	0	-15.6507	2.28164
TCGA-DC-6158-01	8.584	13.72	6.781	5.814	11.91	10.03	10.86	10.33	9.407	14.72	8.771	10.58	8.597	12.96	11.67	11.59	11.95	8.716	10.37	13.83	9.786	11.19	12.32	9.934	10.09	13.56	8.738	10.41	11.65	14.2	14.28	11.46	10.27	11.7	9.763	10.36	12.22	8.512	7.523	0.915068	0	0.915068	1	-14.8513	1.67473
TCGA-DC-6157-01	8.065	13.54	5.507	6.224	11.31	9.123	9.635	9.807	8.446	13.94	6.459	10.37	8.87	12.84	10.51	10.32	11.62	9.208	10.86	14.33	7.906	9.579	12.29	9.48	10.05	13.49	8.863	9.848	10.81	13.08	13.09	9.808	9.482	11.34	10.01	9.899	12.2	9.016	5.643	4.33151	0	4.33151	0	-13.839	2.41211
TCGA-DC-6156-01	8.141	14.31	8.575	6.476	12.26	11.26	11.1	10.39	10.68	14.01	9.776	11.57	9.712	12.54	11.3	11.51	10.96	9.512	11.54	13.79	10.6	11.17	14	11.67	10.47	14.24	9.391	10.03	11.59	14.14	14.53	11.22	10.82	11.48	11.74	11.41	14.73	10.49	8.44	0.0821918	1	2.58356	0	-12.9146	3.67531
TCGA-DC-6155-01	8.726	16.23	8.207	7.064	9.786	8.11	10.01	8.898	9.764	15.81	9.715	7.997	7.648	14.27	7.469	11.82	12.03	5.878	7.277	12.71	7.34	10.36	13.02	10.56	9.537	15.05	8.448	8.384	12.24	11.91	14.77	9.327	9.405	13.12	8.117	13.11	11.07	7.876	5.354	1.16438	0	1.16438	0	-13.0569	3.63857
TCGA-DC-6154-01	9.295	15.26	8.365	8.621	12.45	11.32	11.74	10.06	10.57	14.94	9.542	11.25	9.181	13.21	10.01	10.85	12.64	9.604	11.68	14.9	8.253	10.45	14.77	11.12	10.44	14.4	8.889	10.54	11.31	14.45	14.28	9.075	11.37	11.11	10.76	11.15	14.07	10.68	6.989	1	0	1	0	-13.572	4.19056
TCGA-DC-5869-01	7.974	14.36	5.079	5.589	12.05	10.2	11.62	9.926	8.628	14.44	8.229	10.96	8.854	12.89	10.69	10.21	13.79	9.089	10.38	14.75	8.673	9.911	12.16	10.46	9.976	13.69	9.9	9.763	11.85	14.79	14.08	10.3	10.41	11.17	10.56	9.507	12.7	8.759	6.472	2.58356	0	2.58356	0	-14.5625	2.63122
TCGA-DC-5337-01	8.864	14.92	5.572	6.223	11.22	9.809	11.63	10.07	8.78	14.17	6.899	11.1	8.979	13.44	11.18	11.07	11.67	8.741	9.083	14.79	8.06	9.929	10.71	10.21	10.46	14.5	9.213	9.294	12.18	15.25	14.69	10.26	10.49	10.67	8.185	11.65	11.18	7.608	7.92	2.16986	0	2.16986	0	-16.5041	2.21001
TCGA-DC-4749-01	9.147	15.61	6.054	6.916	11.19	9.753	10.89	10.5	9.495	14.32	8.35	10.47	8.584	13.73	10.11	10.8	11.97	8.765	9.911	15.1	8.598	9.909	12.39	10.76	10.33	14.7	8.991	9.921	12.71	14.6	14.8	10.25	10.37	10.75	8.02	10.69	11.44	6.953	5.756	2.08767	0	2.08767	0	-14.4158	2.0726
TCGA-DC-4745-01	8.023	14.25	5.625	5.83	10.75	9.352	11.85	9.69	8.026	14.94	7.208	10.01	8.658	13.63	10.82	11.36	10.97	8.581	10.08	14.42	7.544	10.03	11.72	9.386	9.395	13.76	8.147	9.661	12.14	14.55	13.75	10.23	9.398	11.09	9.001	9.097	10.5	8.053	5.957	1.75068	0	1.75068	0	-15.3204	1.39854
TCGA-D5-7000-01	10.2	15.17	8.62	8.223	12.18	10.73	12.08	10.22	11.77	15.13	9.261	11.61	9.179	13.28	11.35	11.46	11.81	9.056	10.64	14.57	9.048	11	13.86	10.78	10.32	14.72	9.698	11.37	12.21	14.6	14.98	10.87	10.32	11.31	9.054	11.93	11.57	9.336	6.612	0.854795	0	0.854795	0	-14.2463	2.63493
TCGA-D5-6932-01	9.215	15.54	8.229	8.079	11.37	9.672	10.91	9.574	9.761	15.13	8.819	9.712	8.826	13.48	10.16	11.87	12.28	8.825	11	14.66	9.421	11.38	12.87	10.26	10.95	14.79	8.309	10.53	12.12	13.24	14.41	11.49	10.17	11.57	10.61	12.28	12.61	10.11	6.992	0.947945	0	0.947945	0	-13.1109	3.62344
TCGA-D5-6931-01	10.09	14.92	7.548	7.37	12.91	10.33	11.77	10.08	11.11	15.52	9.992	11.44	9.019	13.61	11.22	11.01	11.26	8.857	10.65	14.78	9.236	11.13	13.42	10.65	10.48	14.81	10.23	11.31	12.26	15.27	15.25	10.5	10.92	11.49	9.435	11.71	14.99	10.66	7.114	1	0	1	0	-14.1565	3.68163
TCGA-D5-6930-01	8.725	14.85	7.551	8.467	12.34	9.641	11.05	9.84	10.51	15.24	9.09	10.29	8.584	13.17	11.14	11.82	12.8	8.511	9.97	14.48	8.161	11.02	12.68	10.47	10.46	15.19	8.387	10.95	12.17	13.22	14.96	10.29	10.78	12.25	9.837	11.79	11.48	10.19	7.854	1.11233	0	1.11233	0	-13.8141	3.3781
TCGA-D5-6929-01	9.795	14.81	7.728	8.013	11.76	10.01	12.55	9.739	9.723	14.68	8.489	10.64	9.125	13.3	10.32	10.77	11.92	8.828	11.37	14.56	8.906	10.86	13.59	10.79	10.7	15.03	9.389	9.755	11.68	13.68	14.27	11.02	10.84	12.09	8.83	11.54	12.84	9.061	8.285	1.11781	0	1.11781	0	-13.4992	2.19847
TCGA-D5-6928-01	7.628	13.53	6.653	6.175	11.98	10.24	10.64	9.649	8.157	14.76	10.38	11.26	8.237	13.02	11.3	11.39	10.56	9.226	10.43	13.06	8.731	10.5	12.08	9.737	10.03	14.42	9.234	10.44	11.47	13.03	14.77	11.08	10.69	11.24	10.14	10.74	10.68	10.09	7.624	0.969863	0	0.969863	0	-13.574	2.05501
TCGA-D5-6926-01	8.477	14.19	8.658	7.009	11.94	9.947	11.08	9.566	9.514	14.81	9.688	10.71	9.267	12.79	11.44	11.26	11.47	9.027	11.09	13.61	9.68	11.86	13.05	10.78	10.34	14.14	8.851	10.82	11.5	13.84	14.24	11.12	10.97	11.9	10.44	11.34	12.79	9.666	8.125	0.753425	0	0.753425	0	-13.4211	3.04414
TCGA-D5-6924-01	7.845	13.91	6.179	6.08	11.41	9.969	11.62	10.02	8.057	14.61	8.229	10.45	8.814	12.45	11.1	11.17	11.35	8.562	11.11	13.48	9.075	11.42	12.9	10.36	10.59	14.57	8.954	10.65	11.47	14.06	14.36	10.75	10.34	11.58	10.18	10.71	11.81	9.751	7.135	1.19178	0	1.19178	0	-13.891	3.13411
TCGA-D5-6923-01	9.132	14.16	7.486	6.024	11.86	9.495	11.73	10.1	8.925	15.07	8.915	11.16	8.649	13.27	11.51	11.35	12.55	8.422	10.03	14.02	9.865	12.42	12.09	9.91	9.95	13.95	8.313	10.96	12	14.66	14.58	11.44	10.49	11.59	11.06	11.04	13.33	9.559	7.47	1.03562	0	1.03562	0	-14.8102	2.8726
TCGA-D5-6922-01	7.618	14.37	6.407	6.445	11.33	9.37	9.876	9.561	9.216	14.46	8.323	10.35	8.496	12.86	10.89	10.71	11	8.654	10.62	13.69	8.327	10.87	12.7	9.97	9.998	13.65	8.847	9.897	11.08	13.13	13.56	9.774	10.01	11.27	7.898	10.06	11.73	8.155	6.553	0.843836	0	0.843836	0	-13.8314	2.85028
TCGA-D5-6920-01	11.01	14.92	8.542	7.854	12.47	10.29	11.41	10.31	11.12	15.34	7.786	11.67	8.804	13.19	11.84	11.74	12.8	8.467	10.22	14.43	8.217	10.8	12.67	10.3	10.62	14.79	9.586	11.42	12.21	13.65	14.67	11.87	11.36	11.31	10.73	11.81	11.94	9.485	5.759	1.03288	0	1.03288	0	-14.5166	2.333
TCGA-D5-6898-01	8.088	14.8	7.315	6.831	11.69	10.02	10.61	10.24	9.373	15.39	8.79	11.02	9.107	13.39	10.58	11.38	11.38	8.419	10.67	14.64	8.552	10.41	14.13	10.93	11.47	14.14	9.223	10.33	11.72	14.06	14.23	10.47	9.906	11.58	9.586	10.62	10.47	9.097	6.565	0.627397	0	0.627397	0	-14.1915	2.13826
TCGA-D5-6541-01	7.96	14.75	5.967	6.588	11.47	9.575	10.6	9.842	9.849	14.8	7.929	10.95	8.69	13.51	10.86	11.63	11.73	8.936	9.585	13.99	9.654	11.03	11.33	10.15	10.49	14.25	8.589	9.381	12.12	13.26	14.53	10.78	10.08	11.68	9.125	11.08	11.94	8.748	7.998	1.29863	0	1.29863	0	-14.4991	2.71907
TCGA-D5-6540-01	10.84	15.16	10.04	9.243	13.22	11.76	13.7	10.31	12.29	15.81	11.33	11.95	9.075	13.57	12.12	11.1	13.33	9.388	10.62	13.93	9.134	11.01	14.34	11.36	10.86	15.64	9.535	11.63	12.61	14.21	15.79	11.6	11.6	12.49	9.569	12.5	12.71	9.648	7.636	1.34521	0	1.34521	0	-14.1036	2.19615
TCGA-D5-6539-01	9.711	15.64	7.082	7.423	11.87	10.47	10.79	10.78	11.47	14.44	8.593	11.11	9.264	13.02	11.48	11.53	11.72	8.547	10.61	14.44	7.833	10.52	13.58	9.91	10.4	14.09	9.334	9.779	12.29	13.56	14.41	9.305	9.887	11.51	8.994	11.3	11.85	7.713	5.22	1.0411	0	1.0411	0	-13.6796	3.41287
TCGA-D5-6538-01	6.685	14.48	6.222	6.364	11.33	10.62	11.13	10.11	9.576	14.69	7.532	10.83	8.542	12.95	11	10.71	10.31	9.037	10.95	13.78	6.49	9.509	13.74	10.18	9.324	14.41	8.5	9.373	11.03	13.26	13.84	8.112	8.61	11.07	6.835	9.687	11.82	7.026	4.683	1.4274	0	1.4274	0	-14.593	3.09373
TCGA-D5-6537-01	9.102	14.62	7.623	7.965	11.64	10.75	12.12	9.634	10.98	15.58	9.417	11.09	8.907	14	10.67	10.71	12.29	9.263	10.55	14.62	7.746	9.566	12.68	10.37	9.728	15.35	9.718	10.48	12.52	14.79	15.07	10.42	11.23	10.97	8.549	11.11	14.24	10.4	5.648	0.336986	1	0.4	1	-14.463	3.0516
TCGA-D5-6536-01	9.815	14.95	9.78	6.757	11.88	10.5	12.04	10.38	9.673	14.01	9.182	10.22	8.82	12.74	11.49	11.39	13.31	9.416	9.7	14.26	9.817	11.62	12	10.53	11.08	14.98	7.856	10.69	12.09	13.34	15.02	10.91	10.84	11.7	12.39	11.87	14	10.79	8.889	1.35068	1	1.48767	0	-13.7699	4.11734
TCGA-D5-6535-01	10.75	15.61	7.982	8.83	13.13	9.717	13.37	10.66	11.35	14.11	8.696	11.59	9.428	13.42	10.7	11.65	13.33	9.038	11.35	14.62	7.285	10.08	13.76	10.7	9.962	14.47	9.03	10.94	12.02	14.24	14.39	10.14	10.83	10.74	8.898	12.53	13.08	10.69	6.796	1.26027	0	1.26027	0	-13.9887	3.70404
TCGA-D5-6534-01	7.418	14.2	8.429	5.536	12.81	10.34	10.75	10.29	8.7	14.1	9.185	10.2	8.783	12.16	11.38	11.48	11.21	9.881	10.28	12.74	9.58	11.05	12.8	9.731	10.22	14.04	7.953	10.88	11.39	13.06	15.03	11.76	11.49	11.79	11.16	11.47	13.13	10.21	7.882	3.60548	0	3.60548	0	-13.3033	3.67926
TCGA-D5-6533-01	8.45	14.92	6.4	5.326	11.64	8.867	11.31	9.313	9.09	14.21	7.286	10.35	8.371	12.69	10.72	11.63	12.26	8.771	10.62	14.4	7.003	10.29	12.45	10.18	10.52	14.37	9.31	10.15	12.19	13.58	13.7	10.45	9.914	10.98	8.002	11.28	11.63	9.384	5.69	2.12329	0	2.12329	0	-13.858	3.62782
TCGA-D5-6532-01	7.314	15.19	4.628	7.041	11.16	9.606	10.98	10.33	7.388	14.99	5.637	9.644	9.057	13.31	10.13	11.49	10.61	8.947	10.2	14.15	6.892	9.297	11.15	9.94	9.685	14.81	8.888	9.947	11.14	14.24	14.76	9.029	7.894	11.37	7.766	11.17	11.91	7.024	5.935	1.52055	0	1.52055	0	-16.1841	3.38494
TCGA-D5-6531-01	8.894	15.3	7.716	6.975	11.37	10.31	11.36	10.36	10.89	15.5	9.963	11.29	9.493	14.04	11.12	9.863	10.26	8.583	10.63	14.84	8.297	10.59	13.52	10.99	10.36	14.87	9.435	10.74	12.51	14.8	15.88	9.728	10.72	11.57	8.414	11.05	13.63	9.785	6.287	1.47945	0	1.47945	0	-13.5718	3.46476
TCGA-D5-6530-01	8.627	14.47	6.993	8.132	11.81	10.63	11.43	9.847	9.376	14.48	8.473	10.34	8.342	13.12	11	12.41	13.45	8.518	10.31	13.92	7.467	9.414	12.99	10.04	9.974	14.96	8.717	10.67	11.71	12.61	13.98	9.994	10.33	11.3	9.215	10.48	10.96	8.94	7.192	1.70137	0	1.70137	0	-14.9068	1.95633
TCGA-D5-6529-01	8.808	15.26	6.357	6.248	12.55	10.74	12	9.946	10.42	14.87	9.858	11.06	8.119	13.01	11.21	11.36	12.6	8.918	10.51	14.01	9.194	11.63	12.67	10.18	10.12	14.25	9.472	10.88	12.11	13.85	14.42	10.81	11.53	11.36	8.664	10.97	13.65	10.03	8.073	1.05753	1	1.68219	0	-14.0627	3.90138
TCGA-D5-5541-01	8.385	14.14	6.371	7.541	11.57	9.624	11.37	10.25	9.673	14.95	8.36	11.13	8.847	13.04	10.66	10.87	10.83	9.522	11.09	14.13	8.017	9.594	14.24	10.77	10.36	14.5	9.533	10.02	11.59	14.01	14.13	9.814	10.1	11.48	8.481	10.42	10.59	8.906	6.667	4.66027	0	4.66027	0	-13.612	1.73354
TCGA-D5-5540-01	8.139	14.37	6.789	9.411	10.73	10.14	12.01	10.38	8.749	14.33	7.033	10.05	9.424	12.45	10.68	9.535	12.59	9.512	11	15.19	8.889	9.423	11.61	11.03	9.312	13.46	9.9	9.408	12.76	14.6	15.1	10.08	10.37	10.47	8.344	9.373	10.59	11.21	6.732	4.67397	0	4.67397	0	-13.3399	3.22709
TCGA-D5-5539-01	8.078	14.8	7.337	6.862	12.25	10.62	11.74	10.59	9.958	14.5	8.414	10.39	8.781	13.15	11.29	11.79	13.52	8.877	10.3	13.39	8.677	10.59	11.33	10.3	9.685	14.67	7.422	10.33	12.23	13.54	14.88	10.24	10.13	11.05	10.32	11.15	11.31	9.504	6.955	1.5863	1	1.63288	0	-14.592	3.40619
TCGA-D5-5538-01	9.001	15.28	8.967	8.676	11.93	10.66	10.64	10.05	10.76	15.21	9.054	11.3	9.48	13.08	11	11.78	12.11	9.846	11.27	15.58	10.03	10.94	13.65	11.11	10.89	15.35	8.813	10.39	12.4	15.02	15.23	10.92	11.23	11.86	10.35	12.46	12.06	10.56	9.621	2.7589	1	4.55068	1	-13.8867	3.28325
TCGA-D5-5537-01	7.581	14.9	5.78	7.388	12.98	10.08	11.63	9.849	10.11	13.63	9.596	10.55	8.73	12.81	10.21	11.61	11.69	9.069	10.68	13.49	7.416	10.39	12.73	10.26	10.75	13.98	8.578	10.03	11.76	13.84	15.01	10.02	10.07	10.71	9.797	10.51	11.24	9.07	5.974	1.97808	1	3.78356	1	-13.118	3.45499
TCGA-CM-6680-01	10.38	14.68	7.882	9.411	13.72	10.94	12.16	10.15	12	13.89	9.025	10.94	9.049	12.76	11.54	11.59	13.44	9.209	10.76	13.91	8.127	10.68	12.71	10.33	9.985	14.37	9.061	10.82	11.74	13.5	14.14	10.96	10.25	10.72	8.759	11.73	12.13	10.21	6.484	1.00274	0	1.00274	0	-14.2052	3.11128
TCGA-CM-6679-01	7.268	13.99	5.434	6.701	11.99	9.812	10.74	9.389	7.635	13.75	8.078	9.453	8.556	12.12	10.44	10.77	11.82	9.075	10.48	13.48	8.874	11.41	12.26	9.152	10.11	13.95	7.954	10.19	10.74	13.06	13.65	10.69	10.17	11.4	10.99	10.53	10.56	8.863	7.412	0.838356	0	0.838356	0	-13.4473	2.99529
TCGA-CM-6678-01	7.244	14.86	6.596	6.448	11.96	9.83	12.54	9.91	9.548	15.07	9.214	10.84	8.533	13.33	11.06	11.74	12.04	8.745	9.796	14.05	7.035	10.4	11.77	9.967	10.48	14.83	8.222	9.895	12.09	14.11	14.85	8.701	10.31	11.08	10.38	10.62	11.1	8.113	6.622			0.917808	0	-14.4669	3.42416
TCGA-CM-6677-01	7.434	14.83	6.42	4.676	10.93	10.76	10.11	9.921	8.578	15.33	8.747	10.79	8.393	13.63	10.82	10.89	10.85	8.419	10.28	14.47	8.22	10.82	11.59	9.913	9.934	14.18	8.948	9.992	11.35	14.08	13.91	10.55	10.27	11.23	9.7	10.7	11.09	8.046	6.519	0.923288	0	0.923288	0	-15.1013	2.55901
TCGA-CM-6676-01	8.138	14.7	7.539	8.035	12.58	9.899	11.25	9.258	8.838	14.93	9.256	10.39	8.408	13.06	10.38	10.94	11.14	8.793	10.71	14.29	7.639	10.01	14.47	10.16	10.82	14.55	8.538	10	11.72	13.42	13.76	9.85	10.23	11.35	10.02	11.28	10.85	9.251	5.772	0.923288	0	0.923288	0	-13.057	2.84125
TCGA-CM-6675-01	10.06	15.19	9.082	9.016	13.16	10.44	12.48	10.12	11.78	14.98	11.31	11.54	8.392	13.38	11.56	10.91	11.18	9.771	11.03	14.67	8.112	10.41	14.02	11.29	10.98	15.33	8.385	11.78	11.57	15.16	15.24	10.15	9.67	11.82	9.215	12.13	14.08	8.459	5.912	0.923288	1	1.08767	0	-13.8757	3.19111
TCGA-CM-6674-01	8.822	14.61	7.725	7.222	11.69	10.05	11.1	10.12	10.03	14.99	9.156	10.76	9.099	13.36	11.06	11.85	12.68	8.957	9.561	14.32	9.064	10.62	12.11	9.935	10.65	14.78	8.793	10.54	12.47	13.11	14.94	10.83	10.41	11.82	9.37	10.96	10.55	9.484	7.504	1.07945	0	1.07945	0	-14.1846	2.18757
TCGA-CM-6172-01	7.077	14.71	4.506	4.985	12.02	9.584	11.14	10.06	8.806	14.41	7.847	10.43	9.091	12.23	11.63	11.37	10.22	8.871	10.63	13.73	7.591	10.3	12.26	9.653	10.21	14.37	8.142	9.623	11.56	13.12	14.33	9.694	8.606	10.79	8.099	9.921	10.1	8.156	6.126	0.917808	0	0.917808	0	-13.6993	3.26464
TCGA-CM-6171-01	8.957	14.6	6.838	7.324	10.55	10.6	9.67	10.4	10.09	14.59	10.48	11.89	9.12	13.01	11.55	11.26	13.22	9.514	11.2	13.74	7.352	10.34	12.97	11.24	10.97	15.55	8.403	10.58	11.96	13.26	14.73	10.61	10.25	11.54	8.399	11.28	10.81	9.316	7.499	1.16986	0	1.16986	0	-13.6777	2.31403
TCGA-CM-6170-01	8.447	14.29	7.044	7.299	12.21	9.977	10.55	9.689	8.248	14.65	7.609	10.05	8.67	12.86	10.68	10.67	12.36	9.087	11.1	14.06	8.642	10.21	12.43	9.588	10.62	13.49	8.151	10.2	11.21	12.93	13.66	10.69	10.88	11.56	8.661	9.977	12.31	9.483	6.537	1.25205	0	1.25205	0	-14.0907	2.63251
TCGA-CM-6169-01	8.169	13.35	6.363	6.468	13.26	10.19	11.72	10.05	9.409	14.03	8.94	10.92	8.915	12.29	12.1	10.91	12.54	9.129	10.72	13.79	8.949	10.49	12.92	9.827	9.353	13.68	8.812	10.65	11.24	13.55	14.11	11.07	10.47	10.93	10.61	10	12.26	10.58	7.115	1.08493	0	1.08493	0	-13.9681	2.56832
TCGA-CM-6168-01	8.111	14.27	7.728	6.809	12.41	11.1	11.72	10.35	9.411	15.06	9.196	10.98	9.657	13.21	11.88	11.58	11.73	9.388	10.15	14.38	10.17	11.17	12.16	10.83	9.96	14.45	9.402	10.85	12.24	13.5	14.86	11.64	10.62	11.56	9.825	11.39	11.2	10.01	7.143	1.08219	0	1.08219	0	-14.6509	2.61872
TCGA-CM-6167-01	7.763	13.76	8.625	6.025	12.05	10.66	10.84	10.37	7.787	13.63	9.411	9.874	9.101	12.24	11.72	11.26	11.08	9.095	10.01	13.64	9.327	10.72	12.21	9.703	9.853	13.67	8.163	10.24	11.38	13.16	13.64	10.31	9.087	11.52	9.566	9.963	9.887	10.37	8.646	1.24932	0	1.24932	0	-14.2297	2.55159
TCGA-CM-6166-01	6.466	14.35	4.199	4.903	11.48	8.765	11.55	10.17	7.091	14.36	7.693	10.47	8.936	13.41	10.56	10.26	11.02	9.228	10.21	14.53	7.183	9.557	10.87	9.888	9.596	14.38	8.365	8.733	11.28	13.27	13.81	9.108	9.987	11.16	8.363	9.247	10.64	8.07	5.84	1.83288	0	1.83288	0	-14.4193	2.64478
TCGA-CM-6165-01	8.2	14.42	6.107	6.126	10.98	10.33	10.23	10.13	9.319	14.27	8.226	11.06	8.892	12.95	11.44	11.46	9.633	8.904	10.35	13.94	8.304	10.17	12.15	10.21	10.37	13.87	8.934	9.951	11.77	13.04	13.29	9.998	8.751	11.14	8.958	10.54	10.11	8.413	6.879	1.33699	0	1.33699	0	-13.8807	2.2328
TCGA-CM-6164-01	8.03	14.24	5.785	5.652	12.05	9.541	10.91	9.682	7.642	14.29	8.574	9.954	8.907	13.18	10.33	10.81	12.96	9.036	10.25	13.95	7.463	9.534	11.65	9.271	9.929	14.3	7.925	9.933	11.17	13.64	13.67	9.931	10.78	11.18	9.967	10.28	11.74	8.341	5.879	2.41918	0	2.41918	0	-14.6245	2.42799
TCGA-CM-6163-01	7.411	14.21	4.891	4.215	10.85	9.633	10.27	10.93	7.85	13.82	7.676	10.09	8.229	13.25	11.03	11.88	10.34	9.024	10.19	12.89	7.448	9.261	11.74	9.756	9.577	13.81	8.301	9.957	11.41	13.47	13.33	9.613	9.861	10.52	9.399	9.771	9.839	8.229	6.388	1.16986	0	1.16986	0	-15.0009	1.8275
TCGA-CM-6162-01	9.921	14.45	8.5	7.733	12.65	10.96	11.49	10.49	10.41	14.75	8.861	11.39	9.398	13	13.03	11.93	12.02	9.264	10.34	14.3	10.91	11.57	12.62	10.96	10.84	14.64	9.364	11.77	12.14	13.5	14.68	12.49	12.09	11.95	13.21	11.3	12.02	11.37	7.927	1	0	1	0	-14.3138	2.55541
TCGA-CM-6161-01	6.988	13.62	3.651	4.922	11.23	9.88	9.23	9.118	7.464	14.42	7.746	10.82	8.879	12.98	10.91	11.22	10.09	8.524	10.78	13.52	7.475	9.811	12.32	9.768	10.33	13.78	9.912	9.035	11.18	12.87	14.29	9.44	8.917	10.75	7.717	9.716	12.52	8.55	5.95	1.25205	0	1.25205	0	-14.4633	2.68787
TCGA-CM-5868-01	7.812	14.48	8.95	6.236	10.95	9.569	10.85	9.699	9.018	14.87	8.764	9.631	9.21	13.01	10.08	10.9	10.61	8.8	9.907	14.48	8.767	10.37	11.76	10.12	10.33	13.98	8.573	9.847	11.72	13.12	13.8	10.16	9.592	11.54	10.64	10.8	10.67	8.147	7.287	1.41918	0	1.41918	0	-12.8024	2.43844
TCGA-CM-5864-01	7.042	13.67	4.422	5.765	11.18	10.6	9.878	9.826	8.548	14.47	7.466	11.03	8.719	12.81	11.37	10.64	10.38	8.884	9.918	13.6	6.539	9.507	11.65	8.807	9.477	13.51	8.442	9.4	11.13	14.21	14.27	9.703	8.854	10.44	8.127	9.286	11.65	8.088	4.953	1.25205	0	1.25205	0	-15.5845	2.45706
TCGA-CM-5863-01	9.533	14.89	8.403	6.343	12.47	11.12	12.41	10.02	10.41	14.58	9.255	11.03	8.873	13.27	11.16	11.58	12.91	9.508	10.17	14.16	9.823	10.75	13.79	10.09	10.73	14.55	8.222	10.21	11.9	13.25	15	10.19	10.85	11.52	11.76	11.34	12.79	9.236	7.366	1.25205	0	1.25205	0	-14.0509	2.7998
TCGA-CM-5862-01	7.955	13.61	7.254	6.883	10.77	9.702	10.37	10.63	7.973	14.08	7.584	10.97	8.047	12.8	10.86	9.238	10.4	9.61	9.978	13.57	8.092	10.05	12.58	10.41	10.87	14.06	8.771	9.784	11.16	13.45	13.52	10.61	8.873	11.18	9.436	8.776	10.58	8.462	6.542	0.419178	0	0.419178	1	-13.7349	1.19194
TCGA-CM-5861-01	9.691	14.87	7.562	7.912	12.87	10.96	11.91	11.25	11.16	15.13	9.765	11.38	9.183	13.35	11.75	11.57	12.84	9.563	10.12	14.2	7.931	9.589	12.79	10.85	10.6	15.29	9.241	10.52	12.04	13.17	15.26	8.811	10.64	12.37	9.483	11.87	11.47	8.835	8.434	1.25205	0	1.25205	0	-14.3766	2.57059
TCGA-CM-5860-01	8.508	14.45	5.959	6.432	12.45	11.1	12.24	10.03	9.003	14.54	8.568	10.3	8.897	13.28	11.81	10.38	12.33	9.345	9.982	14.23	10.29	11.09	12.05	10.46	10.15	13.86	7.773	9.994	12.01	14.16	14.52	11.95	11.55	11.44	8.69	9.82	12.06	9.722	7.706	2.66849	0	2.66849	0	-15.4526	2.00176
TCGA-CM-5349-01	8.034	14.59	7.727	6.435	11.24	10.26	10.91	9.758	9.323	14.36	8.64	10.61	8.901	13.08	11.3	10.78	11.68	9.369	10.1	14.93	9.108	11.05	12.52	10.29	10.51	13.89	7.834	9.698	12.2	13.17	14.86	11.41	10.72	11.59	9.485	10.44	10.47	9.15	6.869	2.50685	0	2.50685	0	-13.7233	2.24246
TCGA-CM-5348-01	9.445	14.17	7.049	5.437	12.53	10.49	10.59	10.48	9.377	13.69	10	10.76	8.391	12.21	11.33	11.3	10.68	9.199	10.05	13.52	8.74	10.63	13.07	9.961	10.22	14.41	7.774	10.31	11.57	13.18	15.17	10.97	11.5	11.12	10.1	11.11	10.75	10.42	7.904	1.91507	0	1.91507	0	-13.0504	2.60237
TCGA-CM-5344-01	8.665	15.04	6.364	5.983	11.85	9.618	10.87	9.585	8.338	14.53	8.408	10.33	8.773	13.32	10.98	10.42	12.04	8.902	10.02	14.37	9.587	11.11	10.96	10.08	10.32	14.86	7.983	9.619	11.44	13	14.39	11.5	11.05	11.5	9.653	10.82	11.23	8.973	7.252	1.83562	0	1.83562	0	-14.2207	2.63185
TCGA-CM-4751-01	10.14	15.18	9.287	7.759	13.48	9.959	11.56	9.78	10.56	15.28	8.588	10.94	8.735	13.23	11.04	11.58	12.59	8.804	9.843	14.64	8.371	10.17	14.06	10.19	10.79	13.6	8.911	10.52	11.96	13.23	14.11	10.83	11.53	11.22	11.73	10.37	13.16	9.249	7.202	2.25205	0	2.25205	0	-13.7238	2.21705
TCGA-CM-4747-01	8.881	15.32	7.476	9.067	13.47	10.68	11.21	10.45	9.63	13.94	9.738	10.43	9.139	13.45	10.45	11.35	13.54	9.148	10.85	14.55	7.836	10.13	13.33	10.39	11.39	14.11	8.356	9.775	11.6	13.68	14.22	9.33	11.1	10.64	8.787	11.35	11.9	10.24	6.507	2.08493	0	2.08493	0	-14.5455	3.73397
TCGA-CM-4744-01	7.849	15.76	7.956	7.343	12.1	10.5	11.68	9.676	11.09	15.83	9.335	10.53	8.259	13.31	9.83	9.867	12.85	8.941	9.839	14.99	6.831	8.683	13.01	10.48	10.73	14.88	8.422	9.56	12.59	14.36	15.58	10.69	11.18	10.8	7.936	11.09	14.66	8.06	4.686	1.66849	0	1.66849	0	-13.3681	3.65156
TCGA-CM-4743-01	11.45	15.5	7.459	8.758	11.93	10.51	12.33	10.12	10.95	15.72	10.29	11.84	8.638	13.23	12.09	11.23	11.7	9.552	9.896	15.15	7.619	10.29	11.92	10.16	10.62	15.58	8.994	10.52	13.05	13.75	15.72	10.47	12.35	11.89	9.698	12.48	11.84	8.712	6.936	1.92055	0	1.92055	0	-13.3964	2.78957
TCGA-CL-5918-01	7.964	14.54	6.888	7.035	11.63	9.935	11.1	9.905	8.775	14.87	8.151	9.701	8.6	13.39	10.04	10.63	12.47	9.349	10.06	14.03	6.718	9.086	12.41	9.264	9.989	14.39	8.571	9.778	11.6	13.87	13.67	10.05	9.508	11.41	7.852	10.44	11.62	8.189	4.413	0.59726	0	0.59726	0	-14.8315	2.4338
TCGA-CL-5917-01	8.069	14.39	6.427	6.347	12.52	9.763	11.99	9.935	8.612	14.67	9.61	10.91	8.942	12.81	10.98	11.46	12.73	9.271	10.72	14.09	8.303	10.46	12.64	10.39	10.42	13.7	9.552	10.23	11.54	14.06	14.39	9.817	10.9	11.42	12.12	10.17	13.52	9.596	6.305	6.50959	0	6.50959	0	-13.6668	3.66801
TCGA-CK-6751-01	9.464	15.16	7.371	7.565	12.42	10.36	12.29	9.684	9.877	15.78	9.051	10.7	8.932	13.44	11.33	11.64	13.9	8.876	9.748	14.62	8.567	11.05	12.4	10.26	9.95	15.16	9.161	10.42	12.81	13.53	14.74	10.65	9.928	11.75	9.668	12.12	11.12	10.18	7.167	10.3562	0	10.3562	0	-14.5886	3.24998
TCGA-CK-6748-01	9.41	14.89	7.912	8.53	13.35	11.04	13.22	9.339	9.468	14.3	9.115	10.24	8.893	12.76	11.05	11.98	14.06	9.236	10.89	14.23	9.805	12.48	13.07	10.64	10.57	14.42	7.523	10.61	11.94	13.64	14.52	11.13	11.91	12.06	10.71	11.52	13.02	10.96	7.967			0.158904	0	-14.3231	4.0565
TCGA-CK-6747-01	8.671	15.43	7.681	7.976	12.81	10.96	12.36	10.22	10.4	15.57	8.855	11.81	9.315	13.61	11.05	11.34	13.41	8.665	10.59	14.87	6.778	10.45	13.59	11.29	11.23	15	9.099	10.27	12.53	14.04	15.14	9.532	10.18	11.73	8.487	11.92	11.41	8.026	6.719	6.91233	0	6.91233	0	-14.8302	2.92366
TCGA-CK-5916-01	7.73	15.14	5.266	6.364	11.14	11.09	11.76	10.42	10.62	15.64	9.8	11.49	9.368	14.07	12.39	11.8	11.32	8.909	10.92	13.72	8.836	10.08	12.72	11.06	9.851	14.85	9.793	10.75	12.52	13.55	14.94	9.576	10.59	12.18	7.822	12.13	11.16	8.988	6.665	0.8	1	1.76164	1	-15.0021	3.07301
TCGA-CK-5914-01	8.299	14.45	5.84	6.029	12.08	9.655	11.77	9.867	8.671	14.46	7.725	11.01	8.455	13.57	11.44	10.89	12.65	9.241	10.53	14.26	8.726	10.41	11.81	10.43	9.491	13.74	9.118	10.22	11.66	13.72	14.27	11.65	10.43	10.53	8.468	10.37	12.64	9.309	6.176			0.832877	0	-15.3752	2.28035
TCGA-CK-5913-01	9.389	15.22	7.788	7.4	12.33	11.28	11.07	10.37	11.35	15.53	9.777	11.96	9.289	13.41	12.27	11.93	12.41	8.956	10.58	14.99	8.816	10.44	14.48	11.22	10.22	14.84	9.746	11.64	12.37	14.33	15.33	10.8	11.23	11.72	10.11	12.61	12.51	9.237	8.039	4.27671	0	4.27671	0	-14.8343	2.64098
TCGA-CK-5912-01	6.648	13.99	4.489	5.504	11.45	9.623	10.22	9.944	7.457	14.29	5.612	9.884	8.916	11.88	10.48	10.97	10.25	8.563	10.4	13.05	6.619	9.605	11.33	10.06	9.601	14.08	9.309	9.701	11.44	13.32	13.8	10.18	7.801	11.47	8.157	9.361	10.76	7.96	5.283	4.09041	0	4.09041	1	-13.9836	3.00576
TCGA-CK-4952-01	8.622	15.01	7.022	7.012	11.27	12.44	11.31	9.661	10.37	15.73	8.766	10.79	9.743	13.01	11.52	10.56	12.51	9.397	9.955	14.77	7.912	10.19	14.77	11.27	10.14	15.01	9.719	10.47	12.49	14.12	14.89	9.618	10.31	11.5	9.74	10.81	12.41	8.81	6.534			1.30137	0	-14.7368	2.97136
TCGA-CK-4951-01	9.108	14.89	7.715	7.107	11.87	10.29	11.5	10.2	10.12	15.18	10.05	11.29	9.158	12.96	11.67	11.57	12.01	9.157	9.632	14.57	8.606	11.31	12.1	10.2	10.36	14.56	8.374	10.73	12.22	14.29	15.3	11	11.02	11.98	9.59	11.16	11.64	9.192	7.093	1.31507	1	5.84658	1	-14.439	3.00222
TCGA-CK-4950-01	9.002	15.07	6.684	7.392	12.28	9.896	11.24	10.19	9.929	15.21	8.5	10.45	8.755	13.85	11.16	11.32	13.11	8.925	9.796	14.5	7.89	10.24	12.98	9.743	10.18	14.9	9.933	10.33	12.38	14.34	14.68	10.27	11.38	11.37	10.16	11.47	11.43	8.956	6.255	7.12055	0	7.12055	0	-15.1178	2.47967
TCGA-CK-4948-01	7.771	14.93	6.851	6.099	10.92	9.833	10.52	9.517	9.815	15.4	8.926	10.78	8.725	13.14	11.03	11.02	11.86	8.638	9.81	14.39	9.075	11.23	12.19	10.02	10.42	14.67	8.662	10.55	12.07	13.76	14.88	10.9	10.62	11.61	9.144	11.6	12.57	9.418	7.079	12.3342	0	12.3342	0	-14.06	3.71357
TCGA-CK-4947-01	7.517	14.57	5.19	6.041	12.77	10.49	10.16	10.04	8.855	14.63	8.166	11.3	8.762	12.85	11.32	11.25	11.54	8.578	9.964	14.23	7.417	10.08	12.08	10.35	9.957	14.44	9.406	10.11	11.94	13.28	14.35	10.2	9.308	10.83	8.671	11.27	12.17	9.466	6.127			1.46301	0	-14.5535	3.72446
TCGA-CI-6624-01	8.604	14.87	6.25	7.456	11.85	10.02	10.08	10.86	10.93	14.42	8.073	10.72	9.409	12.97	11.1	11.38	10.95	9.25	10.61	13.94	8.977	10.97	13.63	9.815	10.76	14.6	9.289	9.814	11.47	13.73	14.51	9.979	9.486	11.33	9.209	11.16	11.9	8.535	6.866			4.01644	0	-13.9685	3.02252
TCGA-CI-6623-01	8.556	14.63	5.562	6.832	11.73	10.61	10.89	9.927	8.768	15.22	7.824	10.39	8.289	13.05	10.85	11.31	11.45	8.49	9.792	14.55	8.125	10.41	11.94	9.715	10.06	14.25	9.459	10.52	11.84	13.97	13.95	11.11	9.721	11.09	8.066	10.24	10.95	8.563	6.155			3.95342	0	-15.3252	2.17672
TCGA-CI-6622-01	9.745	15.63	6.712	7.723	11.92	9.323	11.43	10.2	10.32	14.16	7.094	11.23	8.555	13.21	10.83	10.71	11.9	8.268	9.931	14.44	7.664	10.05	12.64	9.721	10.65	14.6	8.288	10.28	12.08	13.24	14.54	9.776	10.62	10.78	10.55	11.99	13.55	8.26	4.978			3.73151	0	-13.4644	3.95503
TCGA-CI-6621-01	9.312	14.17	7.91	5.885	10.92	9.418	10.44	10.12	9.505	14.61	7.842	10.99	8.628	13.25	11.78	11.71	11.69	8.566	9.946	14.4	9.258	11.41	12.11	10.05	10.08	14.48	8.267	10.8	11.91	13.52	14.14	12.01	10.08	11.03	11.25	10.8	11.03	9.405	6.476			1.14795	0	-14.4697	1.82577
TCGA-CI-6620-01	7.817	14.7	7.13	6.26	10.95	9.691	10.29	10.01	7.873	15.37	7.511	9.934	8.957	13.29	10.47	11	10.52	8.293	10.14	14.11	8.016	10.68	11.3	9.555	9.634	14.61	9.004	10.47	11.99	13.72	15.16	9.6	10.16	11.88	10.19	10.8	11.88	8.161	6.522	0.246575	1	2.76438	0	-14.0481	3.25794
TCGA-CI-6619-01	9.157	14.42	6.638	5.471	10.87	9.74	10.25	9.808	10.14	15.06	8.788	10.81	8.093	13.14	11.74	11.11	10.5	8.46	9.726	14.02	7.979	10.89	11.54	9.745	10.27	14.66	8.764	10.44	12.09	13.08	14.62	10.48	9.75	11.73	9.533	11.8	13.26	10.53	6.055			0.50411	0	-13.6244	4.00021
TCGA-CA-6719-01	8.094	14.93	7.67	6.816	12.15	10.04	11.27	9.832	9.93	13.75	9.597	11.3	9.267	13.4	11.11	11.01	13.08	9.281	11.46	14.68	9.318	11.3	13.4	10.97	9.967	13.78	8.307	10.56	11.85	14.09	14.48	10.12	10.16	11.48	11.08	11.75	14.33	10.01	7.371	0.969863	1	1.19178	0	-13.5413	4.17463
TCGA-CA-6718-01	7.017	14.71	5.824	5.531	11.66	10.12	12.49	9.893	10.28	15.11	9.455	10.97	9.125	13.18	11.09	11.1	11.66	9.378	10.32	14.34	9.41	10.97	10.48	10.33	10.32	14.57	7.542	10.13	12.3	13.42	15.93	10.1	10.73	11.46	10.44	10.62	10.96	9.711	7.457	0.567123	1	0.838356	1	-13.0528	3.70216
TCGA-CA-6717-01	8.398	15.06	7.741	6.917	12.03	11.27	11.39	10.75	10.95	15.26	9.278	11.21	9.864	13.85	11.85	11.13	11.26	9.349	10.65	14.58	8.908	10.48	13.76	11.46	10.65	14.7	9.825	11.31	12.55	13.76	15.37	10.31	10.16	11.68	9.95	11.34	12.08	9.855	8.002	1.06301	0	1.06301	0	-14.1598	2.64036
TCGA-CA-6716-01	7.513	14.93	4.771	7.632	11.18	10.57	10.53	10.75	9.98	14.37	8.464	11.04	9.346	13.29	10.89	10.96	13.13	9.178	11.25	13.81	7.713	10.91	12.51	10.53	10.22	13.71	8.862	9.871	10.97	13.94	14.28	9.323	9.664	11.04	8.515	10.38	12.09	8.735	6.106	1.01644	0	1.01644	0	-15.0944	3.67574
TCGA-CA-6715-01	7.755	14.88	7.006	7.362	11.96	9.198	12.06	9.944	9.314	15.1	7.837	11.07	9.076	13.28	10.23	11.02	10.47	10.15	11.53	14.81	8.133	10.23	14.43	10.71	10.23	15.28	9.654	9.901	11.93	14.22	14.56	9.311	9.544	12.05	7.927	11.65	13.02	9.152	5.962	1.04932	0	1.04932	0	-13.4196	3.7669
TCGA-CA-5797-01	6.825	14.94	5.582	6.051	10.67	9.405	10.48	10.28	9.689	14.94	8.611	11.3	8.421	13.31	10.82	10.9	10.34	8.479	10.38	14.49	8.041	10.64	12.48	10.76	10.54	13.82	8.075	9.447	12.11	13.83	14.73	10.25	8.622	11.61	7.715	9.138	11.02	8.039	5.981	1.04932	0	1.04932	0	-13.6842	2.57753
TCGA-CA-5796-01	8.582	14.95	4.696	6.261	11.26	11.45	10.23	10.52	11.15	13.98	7.832	12.09	9.144	12.69	11.56	11.56	10.57	8.923	10.08	14.06	6.062	9.467	12.78	10.23	10.85	14.46	8.708	9.472	12.1	13.32	14.01	8.232	10.26	11.03	6.818	11.12	11.67	7.178	8.679	1.03288	0	1.03288	0	-14.6157	2.78487
TCGA-CA-5256-01	7.53	15.07	5.898	6.585	10.25	11.29	11.34	10.17	10.52	14.56	7.698	10.94	8.624	13.12	10.45	10.41	10.17	9.026	10.38	14.81	8.104	9.607	12.85	11.15	10.36	14.3	9.381	9.013	12.48	14.42	14.13	9.102	9.422	11.18	6.679	11.22	11.71	7.538	5.325	1.03836	0	1.03836	0	-14.1609	3.38364
TCGA-CA-5255-01	9.481	15.5	8.256	8.293	12.82	10.47	12.4	10.52	11.46	14.66	9.311	11.74	8.949	13.6	10.43	10.91	12.03	9.471	10.39	14.52	5.806	8.727	14.06	10.88	10.62	15.08	9.325	10.88	12.66	13.94	15.29	8.86	10.53	11.18	7.931	11.9	13.6	7.458	8.553	1.03014	0	1.03014	0	-13.5028	2.3611
TCGA-CA-5254-01	9.972	15.84	9.114	5.882	12.45	11.13	13.01	10.33	11.67	14.32	10.39	12.04	9.851	13.51	12.77	11.1	10.71	8.322	10.46	15.07	7.909	9.668	13.41	11.32	10.66	15.28	8.546	12.02	12.53	14.52	15.75	9.809	10.61	11.7	7.045	11.7	11.2	7.463	7.444	1.05753	0	1.05753	0	-14.8122	2.12521
TCGA-BM-6198-01	11.91	15.3	8.679	8.851	13.46	10.22	14.6	10.22	11.44	14.4	8.569	10.54	8.436	13.65	11.35	11.62	14.34	9.025	10.31	14.09	9.59	10.49	12.84	10.35	9.785	13.79	9.051	11.63	12.23	13.33	14.24	11.61	11.26	11.33	11.43	10.96	9.62	10.78	7.429	1.76986	0	1.76986	0	-14.2326	1.34241
TCGA-AZ-6608-01	7.49	15.66	6.599	7.42	11.74	8.932	11.32	9.793	9.153	15.18	9.188	10.35	9.545	13.44	9.616	10.76	12.31	8.42	10.74	15.35	6.112	8.738	13.24	10.72	9.371	14.59	9.661	9.105	11.93	13.66	14.93	8.061	9.231	11.26	7.32	11.08	12.92	6.813	5.222	0.161644	0	0.161644	1	-13.3237	3.681
TCGA-AZ-6607-01	9.958	14.33	11.61	8.798	14.15	11.94	12.67	9.844	10.03	14.18	10.57	12.45	9.478	12.02	12.42	11.62	12.17	10.44	11.09	14.38	11.38	12.99	12.68	11.76	11.33	14.75	8.3	11.72	12.02	13.86	15.05	13	12.34	12.29	15.25	12.93	14.52	11.95	9.478	0.265753	0	0.265753	1	-12.5388	4.28279
TCGA-AZ-6606-01	9.165	14.54	7.372	4.818	11.58	8.059	11.59	10.38	8.427	14.92	7.453	10.68	8.095	13.61	11.22	11.57	12.49	8.652	9.853	13.94	6.655	9.572	12.02	8.799	9.571	14.19	7.885	10.29	11.99	13.76	15.5	9.661	10.32	9.633	8.731	11.43	12.08	7.571	3.612	0.978082	0	0.978082	1	-15.1473	2.65174
TCGA-AZ-6605-11	7.325	15.01	7.369	4.609	10.85	11.12	10.52	11.08	9.274	13.97	11.11	8.932	8.904	12.86	10.92	12.52	9.27	9.127	10.43	13.19	7.438	10.79	12.41	9.101	10.15	13.58	7.863	9.264	12.22	12.32	13.94	7.739	7.331	12.13	7.836	9.29	9.476	8.618	8.375	0.435616	0	0.435616	1	-12.8455	3.28509
TCGA-AZ-6605-01	8.119	14.38	5.86	5.171	12.01	10.11	11.46	9.746	8.775	14.33	8.378	10.19	8.788	12.75	11.69	11.11	11.57	9.046	9.754	13.86	9.694	11.55	12	9.87	9.813	14.39	8.78	10.37	11.9	13.27	14.18	12.03	10.64	11.58	10.25	10.46	12.34	9.587	7.851	0.435616	0	0.435616	1	-14.1975	2.70679
TCGA-AZ-6603-11	10.02	14.58	8.75	6.316	11.09	10.66	10.61	10.39	9.521	14.17	9.644	9.966	8.554	12.82	11.61	12.04	11.16	8.676	9.937	13.62	8.586	9.411	12.67	9.347	10.23	14.55	8.198	10.67	11.96	12.66	13.91	9.542	9.721	11.41	8.221	10.59	10.49	8.613	7.739	2.46301	0	2.46301	1	-14.1429	1.77864
TCGA-AZ-6603-01	7.619	14.21	5.964	5.616	11.74	9.395	10.85	9.726	8.022	13.94	7.801	9.647	8.469	12.89	10.34	10.81	11.81	8.665	10.35	13.82	8.208	10.63	12.44	9.691	9.988	14.05	7.735	9.97	11.14	13.81	13.5	10.3	9.102	11.2	8.633	10.11	11.42	8.285	6.348	2.46301	0	2.46301	1	-14.568	2.50897
TCGA-AZ-6601-11	8.671	14.76	7.194	5.379	10.35	9.587	9.318	10.86	9.236	14.12	8.836	9.606	8.852	12.82	11.13	11.84	10.08	8.651	9.649	13.09	7.48	9.554	12.64	8.772	10.1	14.2	8.731	9.941	11.92	12.78	13.81	8.58	8.393	10.69	6.936	10.6	10.72	8.378	6.924	6.21918	1	8.33425	1	-13.99	2.86611
TCGA-AZ-6601-01	8.838	14.84	8.578	7.108	11.31	10.79	10.65	9.932	10.39	15.17	9.587	11.27	8.717	13.43	11.54	10.66	12.57	8.814	10.03	14.64	8.418	9.948	12.4	10.72	9.509	14.15	8.819	10.65	12.2	14.19	15.26	11.3	11.28	11.52	9.367	11.27	13.61	9.192	6.682	6.21918	1	8.33425	1	-14.5697	2.71757
TCGA-AZ-6599-11	9.452	14.72	6.817	5.887	11.2	10.59	10.17	10.92	10.33	14.06	8.514	10.11	8.944	12.92	11.66	11.43	10.61	8.659	10.04	13.71	7.917	8.991	14.04	9.684	10.38	14.41	9.151	9.493	11.76	12.77	13.81	8.913	8.938	11.16	8.759	10.82	10.2	9.316	7.498	0.564384	0	0.564384	1	-14.0133	2.13305
TCGA-AZ-6599-01	7.844	14.19	5.419	7.434	12.11	11.12	11.4	9.793	10.6	13.98	7.47	10.21	7.993	12.89	10.69	12.3	12.16	8.564	9.893	13.38	3.346	6.897	12.59	9.991	10.87	14.7	7.795	9.73	11.47	12.43	13.6	5.566	9.607	11.17	6.566	10.48	11.86	6.741	6.436	0.564384	0	0.564384	1	-15.2757	2.86999
TCGA-AZ-6598-11	8.659	14.82	7.376	6.241	10.44	10.06	11	10.51	9.413	14.22	9.66	9.444	8.571	12.98	11.08	11.44	11.25	8.425	9.673	13.44	7.932	9.037	13.41	8.715	10.35	14.2	8.236	9.656	11.8	12.62	13.91	7.436	9.137	10.93	9.981	10.07	10.35	9.2	6.888	4.11781	0	4.11781	1	-13.4085	3.03843
TCGA-AZ-6598-01	9.634	14.95	8.554	7.455	12.06	11.7	12.18	10.08	10.99	15.2	10.82	10.69	8.976	13.38	10.91	11.63	11.89	9.436	10.43	14.03	9.038	10.25	14.25	10.78	11.57	14.82	8.85	9.976	11.91	13.52	14.7	9.439	9.981	11.1	10.6	11.71	11.18	9.462	6.367	4.11781	0	4.11781	1	-13.6765	2.8093
TCGA-AZ-5407-01	7.36	14.57	6.983	7.201	11.8	10.7	10.28	9.68	10.33	14.63	7.87	10.67	8.887	13.47	10.73	10.96	11.37	8.538	9.965	14.26	5.587	9.139	13.09	9.53	10.25	14.51	8.82	9.683	11.99	13.25	14.18	9.282	9.97	10.8	8.494	10.27	11.21	7.276	6.706	7.35068	0	7.35068	0	-14.3974	1.83709
TCGA-AZ-5403-01	7.96	14.46	6.992	6.02	10.83	10.05	10.18	9.96	9.25	14.77	7.892	10.62	8.759	12.79	11.39	10.69	11.06	8.742	9.596	14.59	9.428	10.73	11.78	9.713	9.75	13.94	8.874	9.521	11.77	13.77	14.09	11.14	10.28	11.31	11.14	10	11.33	8.941	7.533	0.832877	1	5.23288	1	-14.043	2.40374
TCGA-AZ-4684-01	10.72	14.86	8.223	7.132	13.31	10.59	12.19	9.837	8.965	14.59	8.418	10.96	8.193	12.75	11.49	11.66	12.32	8.31	10.05	14.42	8.704	10.65	13.5	9.892	9.757	14.05	9.028	10.8	11.99	13.81	14.19	10.8	10.82	10.82	11.74	11.14	13.32	11.39	6.534	1.12603	1	5.41644	0	-14.3894	3.58509
TCGA-AZ-4682-01	9.175	14.65	6.854	6.877	11.52	9.446	10.43	10.68	9.508	14.04	6.628	10.74	8.921	13.39	10.76	10.87	13.51	9.132	9.526	14.56	7.181	9.358	12.29	9.905	9.677	13.98	9.13	9.909	11.95	14.87	14.49	10.47	11.03	10.08	10.27	10.04	12.91	8.852	5.563	1.86301	0	1.86301	1	-15.6583	2.30157
TCGA-AZ-4616-01	10.2	15.74	10.05	8.855	12.32	10.21	13.06	9.882	11.71	15.54	9.689	11.31	8.728	14.13	11.48	10.99	12.47	9.704	10.17	15.12	8.46	10.65	12.18	10.26	10.07	15.1	8.753	10.79	12.86	13.8	15.41	11.31	11.75	11.8	11.73	11.91	11.66	10.09	6.379	0.427397	0	0.427397	1	-13.3674	2.8115
TCGA-AZ-4615-01	10.19	15.47	8.287	7.86	12.76	11.74	13.41	10.51	12.17	15.62	9.409	11.56	8.842	13.59	11.75	10.92	10.73	9.479	10.79	14.82	9.645	10.87	13.91	11.2	11.19	14.77	10.12	10.63	12.98	14.29	15.74	9.834	11.07	11.81	9.811	12.03	12.07	10.4	7.181	2.74521	0	2.74521	0	-13.4687	3.42545
TCGA-AZ-4614-01	7.969	14.67	7.241	4.962	10.39	9.648	9.958	9.576	8.741	15.02	8.635	10.39	7.54	13.19	10.82	10.63	10.68	8.435	10.31	14.03	6.63	9.301	11.06	9.445	9.668	14.49	7.874	9.248	11.23	12.68	14.7	10.35	9.352	12.07	9.763	10.01	12.05	7.295	3.728	0.471233	0	0.471233	1	-13.4619	2.65559
TCGA-AZ-4323-01	7.229	13.93	7.879	6.11	11.42	10.3	11.19	10	8.236	14.28	10.84	9.442	8.542	12.54	11.55	11.09	9.783	8.824	9.872	13.09	8.507	10.48	11.97	9.479	9.479	13.78	9.101	10.49	11.82	13.15	14.5	9.922	9.311	11.22	11.02	10.17	10.57	10.67	7.431	0.117808	0	0.117808	1	-12.7576	3.32179
TCGA-AZ-4315-01	8.779	15.49	5.455	7.859	11.23	10.14	12.88	9.862	8.385	15.68	7.684	10.31	9.325	13.86	11.27	9.343	12.96	8.814	9.814	15.08	9.215	9.731	12.26	10.38	8.927	13.9	10.43	9.219	13.01	14.68	15.35	10.17	10.5	10.52	9.42	10.5	12.88	8.131	5.974	4.86575	0	4.86575	0	-14.8791	2.68306
TCGA-AZ-4313-01	7.903	15.29	6.1	8.523	11.33	10.97	11.57	9.925	10.21	15.23	10.76	10.87	9.346	13.32	11.16	11.36	13.04	9.091	9.277	15.05	8.102	9.553	12.25	10.74	10.37	14.57	8.924	9.882	12.78	14.45	15.03	8.708	10.5	11.89	8.439	11.3	12.82	7.168	5.932	6.32877	0	6.32877	0	-14.7587	3.58509
TCGA-AY-A8YK-01	9.119	14.82	7.341	5.291	11.63	9.254	11.59	9.555	8.845	14.47	7.549	9.934	8.086	13.09	10.41	11.41	11.59	8.899	9.79	14.22	6.854	9.772	11.53	8.896	10.27	14.52	7.742	10.57	11.33	14	13.68	9.626	9.437	10.87	9.614	11.54	11.86	7.069	4.941	1.56986	0	1.56986	0	-14.8211	2.90541
TCGA-AY-A71X-01	6.95	15.01	7.2	7.077	11.22	10.79	10.88	9.635	11.4	14.63	10.46	10.65	8.949	13.14	10.55	11.73	11.62	9.27	10.2	14.22	4.518	7.977	12.52	10.52	11.28	14.61	8.278	10.14	11.73	12.85	14.58	8.206	10.47	11.2	6.476	11.35	12.55	4.841	6.225	1.61096	0	1.61096	0	-13.7383	2.5202
TCGA-AY-A69D-01	8.219	14.43	6.67	7.588	11.96	9.819	10.43	9.915	8.563	14.68	7.135	10.95	9.234	14.04	10.57	11.54	12.82	8.706	10.59	13.69	8.087	10.26	12.09	9.148	10.58	14.02	10.72	9.881	11.96	13.78	14.31	10.19	11.42	10.65	9.46	10.14	11.21	8.766	5.19	1.48767	0	1.48767	0	-15.4661	2.07252
TCGA-AY-A54L-01	8.216	14.88	5.744	9.254	12.95	11.03	11.51	9.882	10.2	14.89	9.129	11.01	9.025	12.83	10.86	11.36	13.98	9.693	10.39	14.44	4.815	7.502	13.18	11.24	10.61	14.11	9.173	10.47	11.07	14.46	14.4	8.369	11.38	11.44	10.46	10.82	13.21	7.161	8.255	1.08493	1	1.43836	0	-15.2155	2.38411
TCGA-AY-6386-01	10.12	15.58	10.43	8.745	13.01	10.86	13.03	10.44	11.14	15.64	9.367	12.18	9.057	13.78	10.98	11.87	12.45	8.764	10.22	14.99	7.231	9.911	13.56	11.23	11.19	15.2	10.07	10.3	12.96	13.92	15.34	9.298	11.33	11.65	9.84	12.21	12.68	9.755	6.542	1.48493	0	1.48493	0	-14.068	3.48277
TCGA-AY-6197-01	10.12	15.31	8.521	7.826	13.19	11.05	12.76	10.28	10.39	15.55	9.396	11.58	8.984	13.99	12.3	10.52	13.68	9.115	10.64	14.53	7.819	11	14.06	11.14	10.89	14.89	9.466	12.05	12.58	13.92	14.99	11.86	11.22	12.02	11.17	12.34	11.57	10.06	6.027	1.7863	0	1.7863	0	-14.6267	2.31433
TCGA-AY-5543-01	9.609	15.99	7.434	10.16	13.12	9.36	12.57	10.02	9.46	15.15	8.317	10.88	9.06	13.3	10.2	11.75	13.52	9.117	10.55	15.13	7.717	9.123	12.63	10.35	10.51	14.41	8.618	10.55	12.24	14.31	14.36	10.05	10.7	11.56	8.501	12.44	11.75	9.382	5.059	2.75068	0	2.75068	0	-14.5211	3.8665
TCGA-AU-6004-01	9.051	15.24	9.174	6.176	11.48	11.29	11.52	10.42	11.49	15.62	8.894	11.85	9.553	13.84	12.57	11.87	11.82	8.817	10.65	15.13	9.398	10.83	14.45	10.87	10.54	14.77	9.61	10.85	12.6	14.25	15.54	10.94	10.92	11.95	10.64	12.41	12.32	8.963	7.426			2.25753	0	-15.0321	2.44727
TCGA-AM-5821-01	9.406	14.77	8.666	7.7	11.43	10.64	13.13	9.26	11.05	16.18	10.45	11.99	9.167	13	12.94	11.74	13.71	9.815	9.712	14.96	9.72	10.74	12.52	11.08	10.61	14.77	9.42	10.54	12.95	14.14	16.31	14.58	12.01	13.24	12.19	12.81	14.64	10.81	7.973			0.0767123	0	-14.1356	2.65721
TCGA-AM-5820-01	6.851	14.17	6.737	5.804	10.26	8.886	11.82	10.73	8.196	13.96	7.233	11.76	9.148	13.15	11.03	11.29	11.41	8.9	9.911	14.09	8.53	10.4	11.07	9.864	10.51	14.3	7.836	9.982	11.11	13.39	14.5	8.523	10.53	10.64	9.891	10.06	11.02	7.906	6.335			0.0383562	0	-14.8986	3.20696
TCGA-AH-6903-01	7.93	14.63	4.69	5.815	10.82	11.14	11.07	10.71	10.67	15.18	8.548	11.68	10.49	13.48	11.71	11.48	11.11	9.332	10.6	14.71	6.779	8.713	12.72	10.77	9.982	14.01	10.37	9.926	12.22	14.62	14.64	9.628	9.302	10.92	8.368	10.4	11.84	7.503	6.581	1.62192	0	1.62192	0	-15.231	1.8029
TCGA-AH-6897-01	8.57	15.32	7.249	7.255	12.09	10.44	12.66	10.14	10.16	15.46	9.341	12.33	8.663	13.76	10.57	10.99	12.41	8.986	11.25	15.26	7.21	10.32	13.63	11.7	10.76	15.38	9.066	10.55	11.71	15.19	15.2	9.373	11.47	11.5	8.712	13.06	12.39	6.826	6.521	2.20274	0	2.20274	0	-14.9021	2.95405
TCGA-AH-6644-01	8.12	14.6	7.821	7.812	11.53	9.695	10.38	10.69	8.619	13.92	7.666	10.75	8.385	12.8	11.73	11.1	11.49	9.181	10.53	13.8	9.215	10.67	12.67	9.924	10.35	13.8	8.089	10.26	11.39	13.12	14.36	11.28	10.31	11.14	10.9	10.03	11.98	9.809	6.83	2.29589	0	2.29589	0	-14.0916	2.81812
TCGA-AH-6643-11	9.451	14.56	7.423	7.166	11.21	10.61	9.068	11.15	11.56	13.53	9.099	9.866	8.694	12.31	11.2	11.2	11.91	8.92	10.56	13.35	7.474	8.899	14.02	10.04	10.38	13.53	9.24	10.12	11.81	12.7	13.53	8.418	9.943	10.35	7.121	10.88	10.88	10.15	7.079	2.81096	1	3.6	1	-13.072	3.18467
TCGA-AH-6643-01	7.058	14.52	6.847	7.654	11.11	11.21	10.64	11.07	9.654	14.37	9.929	11.22	8.913	13.12	11.1	11.12	11.18	9.153	10.61	13.63	8.6	10.56	12.91	10.77	10.54	13.55	8.357	10.64	11.93	13.86	14.76	9.653	10.27	11.1	10.11	10.38	13.57	9.264	6.156	2.81096	1	3.6	1	-13.7646	3.85805
TCGA-AH-6549-01	8.056	15.22	5.923	7.152	11.77	10.78	11.99	10.06	9.376	15.51	9.857	11.34	8.524	13.99	11.26	11.5	12.79	9.129	10.76	14.67	8.394	11.03	13.3	12.04	11.42	15.65	9.233	10.57	12.21	14.36	14.74	10.38	11.38	11.96	10.01	12.11	13.51	10.62	7.179	1.45753	0	1.45753	0	-15.0308	3.97281
TCGA-AH-6547-01	10.79	14.25	5.823	6.646	12.12	10.06	10.53	10.44	9.696	13.78	8.655	10.3	8.979	12.42	11.89	11.59	12.29	8.767	9.771	13.61	8.688	9.946	12.76	9.802	10.37	14.24	9.38	10.66	11.67	13.16	13.8	10.47	11.2	10.89	9.538	11.25	11.61	10.21	6.972	0.208219	0	0.208219	1	-14.3441	2.55094
TCGA-AH-6544-01	8.074	15.16	6.105	7.489	11.83	10.55	12.03	10.55	9.61	14.93	8.883	10.53	8.268	13.73	10.58	11.34	12.53	9.078	10.01	14.16	6.615	8.483	12.35	10.19	10.81	14.27	7.963	9.661	12.66	13.7	14.69	8.486	9.964	11.02	7.777	11.57	11.39	6.635	6.622	3.2137	0	3.2137	0	-14.6722	2.32169
TCGA-AG-4022-01	8.946	14.28	5.945	6.222	13.09	10.46	12.33	10.24	9.274	13.83	8.847	10.62	7.743	12.44	11.29	11.23	13.53	9.123	10.31	13.45	8.384	10.4	11.94	9.717	9.793	13.9	8.508	10.32	11.24	13.43	13.64	10.6	10.84	11.33	11.57	10.38	13.07	10.36	6.701	3.83562	0	3.83562	0	-14.1458	3.53512
TCGA-AG-4021-01	10.19	15.18	8.47	8.489	12.07	10.68	11.79	10.7	11.97	14.96	9.25	12.46	9.862	13.22	11.11	11.84	11.31	9.209	10.81	14.93	9.212	11.2	14.03	11.84	10.84	14.92	8.978	10.55	12.05	14.23	15.6	11.03	10.59	12.2	10.34	12.19	14.64	10.57	9.477			0.331507	1	-13.6059	3.31976
TCGA-AG-3902-01	8.3	14.46	6.345	7.075	12.06	9.263	10.55	9.686	9.829	14.82	8.84	10.7	7.943	13.17	10.4	11.06	11.98	8.533	9.786	14.04	6.44	8.558	12.43	9.341	9.717	13.6	8.313	10.38	11.85	14.14	14.64	9.636	10.48	10.92	7.926	10.37	13.37	8.735	5.397	2.66849	0	2.66849	0	-14.2765	2.83969
TCGA-AG-3742-11	9.076	14.24	8.098	7.153	10.97	11.35	9.581	10.93	9.534	13.33	9.397	9.535	8.973	11.88	11.19	11.44	11.04	9.356	10.03	13.31	7.854	8.161	12.29	9.69	9.582	13.34	9.375	9.821	12.03	13.25	13.29	8.248	9.12	10.52	6.247	9.44	9.849	8.597	7.576			0.0821918	0	-13.8843	2.23928
TCGA-AG-3742-01	7.911	14.52	5.681	5.252	10.89	9.503	11.39	10.25	8.519	14.58	8.306	10.36	8.633	12.99	10.69	11.07	11.06	8.568	10.3	14.14	8.937	10.76	12.73	10.5	10.84	13.99	9.522	10.17	11.71	13.9	13.76	9.975	10.15	11.69	9.081	10.8	13.92	8.326	6.214			0.0821918	0	-14.0831	3.51825
TCGA-AG-3732-11	8.023	14.22	8.178	6.132	10.27	11.2	9.18	11.18	10.2	13.24	10.11	9.667	9.038	12.22	11	11.71	8.842	9.286	10.53	13.08	8.656	9.805	13.19	9.391	9.798	13.24	8.97	9.531	11.68	12.55	13.33	8.216	7.216	10.83	5.129	9.592	9.193	7.788	7.509	2.74795	0	2.74795	0	-13.1015	2.23656
TCGA-AG-3732-01	6.832	13.14	5.13	5.26	12.48	10.31	10.91	9.602	9.341	13.65	8.217	10.22	7.598	12.12	10.65	11.89	12.44	8.912	10.46	12.42	6.337	8.17	13.65	9.379	9.505	14.48	8.401	9.841	11.17	12.51	13.1	8.478	8.007	10.78	6.353	9.304	10.8	8.381	5.447	2.74795	0	2.74795	0	-14.3296	2.15428
TCGA-AG-3731-11	8.691	14.58	7.17	7.568	11.69	10.89	10.03	10.73	9.92	13.62	9.022	10.04	8.87	12.4	11.42	11.23	11.74	8.959	10.01	13.19	8.035	8.288	12.89	9.513	10.19	14.09	9.086	10.17	11.83	13.04	13.59	8.212	9.584	10.74	8.213	10.68	10.53	9.816	7.143	3.08493	0	3.08493	0	-13.9492	3.1966
TCGA-AG-3731-01	8.568	14.25	7.131	6.672	11.91	10.43	11.07	9.833	7.67	14.69	10.45	11	8.922	13.02	12.2	11.12	12.67	8.623	10.38	14.22	9.914	11.01	12.34	10.06	10.1	13.97	9.058	11.3	12.01	13.42	14.61	11.11	10.07	11.52	11.25	10.25	10.74	11.08	7.396	3.08493	0	3.08493	0	-14.169	2.64894
TCGA-AG-3725-11	8.521	14.39	6.4	7.626	9.131	11.16	9.325	10.75	10.86	13.37	7.696	9.54	8.639	11.87	10.63	10.42	9.641	9.328	9.627	13.63	7.413	7.669	12.82	9.997	9.847	13.82	9.942	8.84	12.28	13.98	13.67	8.502	8.642	10.3	4.598	10.16	9.656	7.777	6.968	1.74795	0	1.74795	0	-13.7319	2.13074
TCGA-AG-3725-01	9.186	15.97	6.211	7.415	12.05	10.64	10.4	10.16	11.38	14.56	9.487	11.66	9.019	13.63	10.53	11.43	11.8	8.327	10.89	14.49	6.017	9.064	13.3	10.9	11.05	13.91	8.86	10.48	11.71	13.9	14.5	9.397	10.39	11.57	7.879	11.35	13.68	8.066	4.872	1.74795	0	1.74795	0	-14.2156	3.59522
TCGA-AG-3592-01	8.308	14.24	6.602	5.457	11.09	8.683	10.12	9.678	8.374	14.77	7.397	10.01	8.774	13.58	10.85	10.82	11.29	8.341	9.644	14.4	8.786	10.77	11.65	8.794	9.587	13.9	8.169	10.06	11.34	14.05	14.29	10.93	9.797	11.17	9.512	9.832	10.91	8.081	6.387	2.83562	0	2.83562	0	-15.1688	1.518
TCGA-AG-3591-01	8.141	14.45	4.083	7.379	11.13	10.33	10.63	10.19	9.771	14.82	7.948	10.54	8.998	12.59	10.76	11.19	11.86	9.456	10.1	14.43	6.775	9.528	12.86	9.481	10.05	13.83	9.212	9.234	11.59	14.38	14.13	8.711	9.458	11.02	9.052	9.725	11.55	7.835	7.684	2.83562	0	2.83562	0	-14.6149	2.46484
TCGA-AF-A56N-01	8.939	14.48	7.109	8.662	13.72	9.785	12.91	9.282	8.656	14.49	8.66	10.02	8.824	13.01	10.6	11.46	14.25	8.699	10.53	14.32	8.718	10.87	12.54	10.05	10.14	14.34	8.872	10.9	11.63	13.7	14.45	10.69	10.32	11.76	9.507	11.64	13.04	9.91	6.542	0.986301	0	0.986301	0	-14.6864	3.48772
TCGA-AF-A56L-01	7.547	14.67	4.997	7.057	11.9	9.166	11.1	9.852	8.68	14.92	8.973	10.13	8.83	13.78	10.14	10.85	12.33	8.971	10.53	14.48	7.476	9.717	12.84	9.713	9.865	14.39	8.212	10.47	11.59	13.21	14.48	9.711	10.27	11.33	8.075	10.79	11.38	7.888	5.59	5.49863	0	5.49863	0	-14.1063	2.31671
TCGA-AF-A56K-01	9.068	13.54	8.431	6.624	12.65	10.03	12.36	9.646	7.933	14.2	8.552	10.08	8.482	12.85	11.21	10.86	13.35	8.933	10.68	13.35	8.52	11.59	12.29	9.707	9.101	13.98	8.375	11.02	11.16	13.34	13.65	11.42	10.94	11.14	12.43	10.29	12.63	10.62	6.777	7.21918	0	7.21918	0	-14.1163	2.62187
TCGA-AF-6672-01	8.186	14.89	5.536	6.874	12.12	10.02	10.41	10.39	10.72	14.51	10.29	11.15	9.273	12.61	11.17	10.43	13.08	9.506	10.79	14.2	6.63	9.53	13.62	9.968	10.36	14.09	8.431	9.723	10.43	13.43	13.73	9.25	9.916	10.84	7.774	10.26	12.07	8.615	6.605	1.26301	1	2.04932	0	-14.031	3.1399
TCGA-AF-6655-01	8.838	14.43	6.326	5.819	12.32	9.558	11.7	9.731	9.194	14.85	8.735	10.61	9.102	13	11.67	11.26	12.56	8.7	9.878	14.38	9.839	11.51	12.17	9.772	10.12	13.93	8.03	10.57	11.64	13.8	13.98	11.29	10.65	11.73	10.71	10.83	11.19	10.11	7.972	1.66849	0	1.66849	0	-14.5945	2.62056
TCGA-AF-6136-01	8.148	14.74	5.626	3.942	11.08	9.947	10.24	10.63	9.675	13.81	8.119	11.13	9.1	13.03	11.75	10.7	11.1	9.351	9.656	13.35	7.101	9.849	11.6	9.255	9.317	13.61	8.405	9.442	11.39	13.36	14.13	9.738	9.694	10.81	8.634	10.07	10.53	7.355	5.226	1.66849	1	2.03014	0	-14.7984	2.44846
TCGA-AF-5654-11	8.912	15.36	5.893	6.575	10.87	10.48	10.76	11.36	11	14.47	7.264	10.85	9.312	13.08	11.53	11.3	10.57	8.802	10.15	14.39	7.206	7.382	13.45	10.17	10.85	14.67	9.224	9.203	12.55	13.42	14.36	7.313	8.872	10.92	7.712	11.57	10.84	7.177	6.239	1.40274	0	1.40274	1	-14.1355	2.74525
TCGA-AF-5654-01	8.04	14.98	6.086	7.29	12.27	9.097	12.1	9.823	9.766	15.28	7.815	11.22	9.181	14.24	10.91	10.94	12.98	8.799	10.94	14.35	6.644	9.52	11.54	10.57	9.923	14.62	9.41	10.15	12.27	14.59	14.96	10.06	10.67	11.6	9.416	11.43	12.12	8.512	6.218	1.40274	0	1.40274	1	-14.8707	2.57258
TCGA-AF-4110-01	9.537	14.45	7.856	6.001	11.58	10.24	10.86	9.928	9.805	13.98	8.318	10.89	8.682	12.6	11.73	11.27	11.42	9.12	9.76	13.65	8.828	11.09	12.11	10.13	9.748	14.59	9.28	10.41	11.89	13.4	14.41	10.92	10.56	11.19	10.29	10.97	12.18	9.229	7.276	2.49863	0	2.49863	0	-14.0183	2.84558
TCGA-AF-3911-01	7.88	14.74	6.326	6.356	11.91	9.135	11.15	9.98	9.042	14.83	9.104	10.12	8.38	13.04	10.65	10.52	12.76	9.055	10.17	14.28	8.531	10.48	13.66	10.29	10.13	13.99	8.832	10.08	12.03	13.63	14.28	11.5	10.64	11.27	9.625	10.31	13.67	9.078	6.384	2.79452	1	3.14521	0	-13.3321	2.78867
TCGA-AF-3400-11	9.237	15.21	4.906	7.205	10.55	9.789	9.352	11.04	11.63	14.58	6.48	10.32	9.03	13.15	11.42	11.7	10.29	8.402	10.04	13.69	6.543	7.156	13.46	9.158	10.24	14.59	8.758	9.089	12.18	13.23	14.28	7.451	9.269	10.43	5.517	11.29	11.3	6.568	5.711	2.87397	0	2.87397	0	-14.7723	2.2968
TCGA-AF-2693-01	9.498	14.9	6.508	6.101	12.52	9.384	11.3	10.32	9.262	14.13	7.681	11.18	8.31	13.14	11.33	11.65	13.45	9.291	10.23	14.55	7.909	10.32	12.03	9.792	10.06	14.41	8.101	10.53	12.15	13.48	14.88	10.97	11.29	10.56	10.27	11.05	12.13	9.026	5.726	3.16438	0	3.16438	0	-14.5184	2.8064
TCGA-AF-2692-11	10.07	14.61	8.302	7.075	11.87	10.49	10.23	10.6	8.88	13.91	9.816	9.727	9.16	12.73	11.28	11.84	12.73	8.541	9.722	13.12	7.962	9.4	13	9.189	10.11	13.96	8.757	11.08	11.94	13	13.76	9.68	11.56	10.94	10.19	10.43	11.68	10.3	7.335	0.89589	1	1.12877	0	-14.1056	2.65137
TCGA-AF-2691-11	10.71	14.93	7.312	7.126	12.09	9.909	10.78	10.76	10.16	14.45	9.124	9.883	9.213	12.9	11.53	12.04	12.44	8.292	9.639	13.65	7.592	9.001	12.38	8.951	10.38	14.4	8.633	10.74	12.06	13.25	14.16	8.755	11.45	10.7	9.597	10.69	12.44	8.964	6.537	3.5863	0	3.5863	0	-14.2877	2.88702
TCGA-AF-2690-01	8.83	14.06	9.251	6.974	12.38	10.84	12.12	10.17	9.238	14.25	9.364	10.26	9.123	12.74	11.58	11.25	11.27	9.48	10.46	13.72	10.11	10.5	13.32	10.56	9.96	14.36	9.474	11.3	11.88	13.73	14.34	11.19	10.8	11.51	11.69	11	10.36	11.79	8.884			1.43562	1	-13.5935	2.33465
TCGA-AF-2689-11	9.221	14.88	7.876	7.534	11.51	10.27	9.38	10.8	11	14.04	9.388	9.491	9.048	12.72	10.84	11.63	12.55	8.72	10.23	13.49	7.29	9.596	13.09	9.346	10.6	14.19	8.706	10.14	12.06	13.06	13.93	8.756	11.17	10.87	6.584	10.96	10.97	9.803	6.903	3.10685	1	3.29041	1	-13.7743	3.39056
TCGA-AF-2687-01	8.476	14.44	8.878	4.964	10.96	11.01	11.89	9.76	8.689	14.81	9.609	11.03	9.066	12.9	11.75	10.96	10.67	9.106	10.34	14.34	10.23	11.62	12.36	11.09	10.32	14.01	9.423	10.12	11.76	13.89	14.52	10.98	11.01	11.91	11.76	11.05	13.64	11.24	8.977	3.47123	1	3.90959	0	-13.8827	3.77392
TCGA-AD-A5EK-01	8.343	13.71	5.392	6.748	11.8	9.799	11.36	9.458	8.83	14.05	6.717	10.04	8.254	13.42	10.86	10.64	12.13	9.559	10.27	13.33	6.799	9.65	11.08	8.703	9.576	13.98	7.856	9.489	11.04	13.28	13.3	10.15	9.01	11.1	8.35	8.794	10.37	8.733	5.019	1.36986	0	1.36986	0	-15.4231	1.44523
TCGA-AD-6965-01	9.117	14.86	6.905	7.218	11.93	9.608	12.21	9.815	9.668	15.07	8.982	11.27	9.168	13.17	10.71	11.3	11.88	8.94	10.75	14.49	7.236	9.779	13.25	10.43	10.01	14.59	9.048	10.34	12.04	14.14	14.95	10.84	10.07	11.03	8.689	10.5	13.54	9.282	5.35	1.77534	1	2.20548	0	-13.8472	2.87598
TCGA-AD-6964-01	7.742	14.56	8.409	6.136	11.09	10.74	10.1	9.805	9.677	14.86	8.521	10.44	9.168	12.8	11.61	11.5	11.74	8.412	10.01	13.7	9.234	10.45	12.09	10.54	9.738	14.68	9.074	10.32	11.9	13.33	14.5	11.26	10.15	12.02	8.643	11.36	10.22	8.934	7.991	0.890411	1	0.906849	1	-14.6446	2.35
TCGA-AD-6963-01	7.511	14.56	6.597	4.625	10.39	8.623	11.03	9.256	7.059	15.35	8.503	10.04	8.093	13.35	10.48	11.49	12.62	8.657	9.904	13.94	6.39	9.196	11.28	9.406	9.205	14.5	8.693	10.18	11.84	13.91	14.06	9.707	10.1	11.12	9.753	10.68	12.65	7.866	4.862	2.28493	0	2.28493	0	-14.7342	3.10038
TCGA-AD-6901-01	9.248	14.83	9.863	7.514	12.58	10.14	11.32	9.741	9.717	14.24	9.592	9.75	9.2	12.62	10.42	11.09	12.61	8.969	11.2	14.92	9.403	10.33	12.77	9.899	10.34	13.78	7.908	10.64	11.29	13.32	14.44	11.56	11.38	11.91	12.04	11.23	12.57	10.55	8.103	1.28219	1	1.86849	1	-12.49	3.02435
TCGA-AD-6899-01	9.503	14.98	8.59	8.604	12.77	10.22	11.96	10.19	11.19	14.76	9.59	10.99	9.492	13.56	10.96	11.96	10.55	8.911	11.07	14.16	8.814	11.69	14.46	10.52	10.94	13.94	9.133	11.13	11.84	14.29	14.5	10.8	10.53	11.43	10.42	11.37	11.4	10.27	7.089	0.482192	0	0.482192	1	-13.6283	2.67871
TCGA-AD-6895-01	9.857	14.83	8.908	6.82	13.2	10.01	12.38	9.635	10.03	15.62	9.354	11.6	8.77	12.83	11.56	11.89	13.48	9.469	9.368	14.14	8.455	10.41	12.44	9.885	10.49	14.89	7.895	10.51	12.41	13.51	15.74	10.69	11.97	11.33	10.66	12.39	12.89	9.021	6.411	2.09041	0	2.09041	0	-14.2148	3.34698
TCGA-AD-6890-01	9.228	15.07	7.87	8.401	13	9.776	12.03	9.078	9.66	15.2	8.054	10.89	8.472	13.27	10.35	10.8	13.34	7.909	10.04	14.51	7.267	10.02	12.34	9.964	10.13	15.21	8.512	10.24	12.33	13.9	14.83	10.59	10.91	11.26	10.49	11.2	12.32	8.764	5.837	2.04384	0	2.04384	0	-13.8336	2.88711
TCGA-AD-6889-01	11	15.78	7.426	10.48	13.23	11.46	13.89	10.49	11.61	16.1	9.928	12.57	9.448	14	11.05	11.41	12.85	9.595	10.81	14.76	7.431	10.02	13.73	11.8	11.47	16.16	8.953	10.85	12.74	14.47	15.95	10.43	11.65	12.53	9.639	12.31	12.39	9.091	6.132	6.93699	0	6.93699	1	-14.3407	2.55415
TCGA-AD-6888-01	9.755	15.1	7.837	7.131	11.58	10.06	12.52	10.4	10.63	15.52	9.393	10.96	8.822	13.53	10.32	11.66	10.26	8.579	10.31	15.12	5.136	7.858	13.93	9.928	10.72	14.94	9.247	10.78	12.03	14.54	15.52	8.621	9.6	11.64	7.468	11.87	13.34	5.51	5.253	0.939726	1	1.29315	1	-14.2472	1.81648
TCGA-AD-6548-01	8.963	15.08	7.284	8.219	12.72	10.07	12.46	9.988	10.37	15.97	8.121	11.23	8.566	13.39	10.91	11.62	12.87	8.521	10.26	14.94	8.972	10.48	13.06	10.54	10.07	14.61	8.951	10.55	12.5	15.08	15.21	10.85	11.37	11.51	10.66	11.5	14.26	10.07	6.982	1.78082	0	1.78082	0	-14.7456	3.56705
TCGA-AD-5900-01	6.989	15.32	5.766	5.409	11.49	10.96	11.44	9.523	9.234	15.64	10.09	10.7	8.401	13.58	11.18	10.93	11.28	8.867	9.83	14.16	7.781	9.94	12.95	10.34	9.821	14.62	8.951	9.912	12.32	13.59	15.58	9.109	10.36	11.63	8.826	11.78	12.2	7.686	7.069	1.0137	0	1.0137	0	-14.3102	3.44559
TCGA-AA-A02Y-01	8.301	14.68	5.972	6.31	12.65	8.606	12.82	10.15	9.762	15.15	6.095	10.25	7.901	13.46	11.89	11.73	12.48	8.487	9.346	13.56	4.04	6.889	11.29	8.202	9.543	15	8.796	9.741	12.02	14.21	14.63	8.906	10.49	11.11	6.77	11.42	10.99	6.366	5.211	3.33151	0	3.33151	0	-16.6274	1.71512
TCGA-AA-A02K-01	6.317	14.74	6.801	6.546	10.85	8.296	10.31	9.648	6.689	14.61	9.238	9.771	6.197	13.11	9.049	10.77	11.94	8.348	10.15	13.98	5.913	8.323	12.47	9.156	11.33	14.03	8.442	10.61	11.47	13.38	13.75	8.553	8.519	11.75	8.452	11.89	11.65	8.294	5.431	0.838356	1	1.16712	1	-13.2536	3.84476
TCGA-AA-A01Z-01	8.378	15.19	5.293	7.775	12.06	8.972	11.7	10.29	9.9	14.96	6.049	10.74	8.314	13.95	9.936	11.97	12.97	8.238	10.43	14.32	6.503	9.268	11.71	9.598	9.636	15.29	8.562	9.472	12.31	14.5	14.71	9.091	9.562	11.87	8.213	12.47	11.06	8.56	4.002	3.08493	1	3.08493	0	-15.4778	3.60845
TCGA-AA-A01X-01	6.948	14.56	5.904	5.572	10.85	9.963	9.625	10.7	8.376	14.14	7.229	10.47	8.878	12.52	10.53	10.93	11.47	8.723	10.83	13.14	6.346	9.855	11.03	8.922	9.914	14.29	9.625	9.288	11.29	13.46	14.48	8.705	8.979	10.93	9.398	11.29	11.84	9.789	6.496	2.16712	1	2.16712	0	-13.9242	4.82288
TCGA-AA-A01P-01	9.04	14.48	8.301	7.657	12.06	11.05	10.96	9.865	12.29	15.27	10.36	11.72	8.606	12.76	11.56	11.07	12.17	8.972	10.43	13.78	9.244	10.72	11.59	9.999	10.07	14.97	8.614	10.24	12.02	13.56	15.42	10.2	10.99	11.94	9.565	11.82	12.7	9.73	7.342	2.08767	1	3.1726	1	-13.08	3.71101
TCGA-AA-3713-11	7.714	14.78	7.686	6.602	9.926	10.23	9.75	10.77	9.558	14.15	7.442	9.54	8.926	12.36	11.28	10.96	11.15	8.554	8.902	13.92	7.178	8.216	12.97	9.074	9.501	14.06	10.19	8.796	12.42	14.08	13.72	8.279	10.2	10.08	8.241	9.094	10.4	7.796	6.493	1.5863	0	1.5863	0	-14.5827	2.50266
TCGA-AA-3713-01	8.429	14.39	6.849	6.887	12.36	10.38	10.74	10.15	9.845	14.85	7.808	9.491	9.585	12.87	11.46	11.61	12.62	8.686	10.37	13.64	7.684	9.739	12.99	10.52	10.1	14.44	9.376	10.25	12.15	13.06	14.04	10.23	11.09	10.29	9.941	11.1	12.67	9.079	5.504	1.5863	0	1.5863	0	-14.1214	3.10066
TCGA-AA-3697-11	10.94	15.26	8.285	7.395	11.72	10.2	10.73	10.66	11.14	15.06	8.716	10.75	9.201	13.01	12.02	12.2	12.59	8.549	9.653	14.6	7.181	8.961	13.24	9.413	10.32	15.01	9.212	11.01	12.53	13.85	14.56	10.35	11.45	10.99	8.943	11.24	11.29	9.346	7.133			7.08767	0	-14.8422	2.02872
TCGA-AA-3697-01	9.73	14.67	7.482	6.614	11.68	9.44	11.63	10.08	9.798	14.74	8.604	11.28	8.316	13.14	10.89	10.75	13.24	8.432	10.4	14.36	7.703	10.36	12.28	10.09	9.624	14.24	9.385	10.43	11.83	14.47	14.19	10.82	10.63	10.84	9.705	11.43	13.23	8.95	5.623			7.08767	0	-14.3051	2.97372
TCGA-AA-3685-01	8.786	14.4	6.412	7.086	10.87	9.23	11.17	9.812	9.43	14.94	7.642	10.34	8.52	13.31	10.77	10.73	12.46	8.493	9.483	14.29	8.226	9.676	11.65	9.171	9.235	14.11	9.943	9.392	11.93	14.95	14.53	10.72	10.56	10.88	8.936	9.725	12.23	8.623	6.428	3.08767	0	3.08767	0	-15.2996	1.90452
TCGA-AA-3675-01	7.956	15.12	5.851	6.904	11.25	10.03	11.7	11.05	9.917	15.11	7.388	10.73	9.014	13.58	10.9	11.25	12.4	9.022	10	13.94	7.952	9.843	11.89	10.32	10.31	14.29	9.594	9.758	12.44	13.89	15.15	10.26	9.421	10.83	8.272	10.75	11.48	7.872	7.36	3.92055	0	3.92055	0	-14.9802	2.2844
TCGA-AA-3663-11	9.291	15.03	9.041	7.217	11.22	10.34	10.29	11.12	10.92	13.92	9.539	9.443	8.685	12.85	10.96	11.19	11.87	8.807	9.855	13.25	7.418	9.406	14.18	9.472	10.32	14.05	8.74	10.06	12.04	12.94	13.65	8.752	9.694	11.08	7.148	11.01	10.75	9.411	6.981	0.580822	0	0.580822	0	-13.6007	2.92386
TCGA-AA-3663-01	8.298	15.36	6.936	7.607	12.14	11.29	12.06	10.24	11.46	15.32	8.605	12.11	9.264	13.54	10.74	11.15	12.11	9.508	9.917	15.03	6.627	9.664	13.78	11.44	10.78	15.25	9.368	9.842	12.78	14.49	15.12	10.08	10.59	12	8.402	11.3	11.71	8.745	7.746	0.580822	0	0.580822	0	-14.5937	2.47995
TCGA-AA-3662-11	8.978	14.57	7.026	7.008	9.89	10.64	9.593	10.72	10.53	13.57	8.388	9.364	8.425	12.35	11	11.09	9.589	8.776	10.16	12.92	7.855	7.394	13.18	9.602	10.15	14.04	8.695	9.321	11.61	13.04	13.5	7.768	8.691	10.4	6.211	10.77	10.01	7.672	6.479	0.50411	0	0.50411	0	-13.609	2.26405
TCGA-AA-3662-01	8.062	14.01	7.168	5.138	11.39	9.145	10.76	9.975	8.808	14.57	8.092	10.9	7.87	12.88	11	10.54	11.55	8.671	9.905	13.11	7.542	10.03	13.07	9.214	9.815	13.72	8.835	10.11	11.23	13.57	14.56	10.37	10.88	11.18	8.66	10.66	12.28	8.756	5.718	0.50411	0	0.50411	0	-14.3603	2.57988
TCGA-AA-3660-11	9.263	14.9	6.774	6.373	9.543	10.59	9.411	10.84	10.75	13.77	7.371	9.422	8.665	12.36	10.67	10.89	10.47	8.783	9.602	13.5	7.096	8.015	13.28	9.469	10.31	14.14	9.269	8.872	11.99	13.32	13.62	8.501	9.29	10.46	3.713	11.24	10.58	7.578	6.576	6.50685	0	6.50685	0	-14.5105	2.47864
TCGA-AA-3660-01	8.075	14.58	5.846	5.027	10.8	9.494	10.71	10.32	10.3	14.96	8.41	10.86	8.543	13.3	10.9	11.17	10.64	8.626	10.15	14.04	7.784	9.761	13.35	9.838	9.883	14.17	8.663	10.04	11.93	14.48	14.49	10.16	9.71	11.1	7.259	10.48	11.53	8.396	5.72	6.50685	0	6.50685	0	-14.5555	2.26908
TCGA-AA-3655-11	8.502	14.83	7.436	6.125	9.547	10.55	9.384	10.72	9.722	13.75	8.506	9.243	8.474	12.49	10.81	11.26	10.02	8.788	9.553	13.15	7.052	8.112	12.8	9.246	10.12	14.07	9.188	9.047	12.11	13.3	13.64	7.796	8.407	10.54	4.324	10.52	10.05	7.515	6.55	5.08493	0	5.08493	0	-14.4176	2.62643
TCGA-AA-3655-01	8.535	14.79	7.495	7.262	11.55	9.918	11.2	10.21	10.34	15.24	9.788	11.12	8.467	13.38	11.37	11.78	11.08	8.726	9.915	14.05	7.911	10.28	12.64	10.02	9.908	14.69	8.423	10.78	12.39	14.38	14.76	10.75	9.801	11.44	8.01	11.01	11.78	8.444	5.824	5.08493	0	5.08493	0	-14.515	2.4788
TCGA-AA-3534-11	8.358	14.97	7.309	6.66	10.2	10.19	9.283	11.07	11.47	13.94	8.501	9.814	8.683	12.6	11.08	11.54	10.1	8.669	10.11	13.47	7.463	8.624	14.28	9.481	10.65	14.18	9.444	9.357	11.85	12.92	13.71	8.688	9.088	10.74	5.467	11.62	10.32	7.974	6.268	2.41644	0	2.41644	0	-13.6832	2.78138
TCGA-AA-3531-11	10.49	15.26	6.42	6.755	10.34	10.41	9.892	11.41	11.77	13.98	7.848	9.849	8.908	12.34	11.03	11.52	11.06	8.874	10.24	13.87	6.75	7.7	14.31	9.684	10.88	14.43	8.706	9.659	12.24	13.17	13.54	7.759	11.16	10.32	4.957	11.93	11.68	8.1	6.087	2.83562	0	2.83562	0	-13.7718	3.14544
TCGA-AA-3526-01	8.995	14.89	6.65	9.254	11.67	10.9	11.84	9.743	10.95	14.41	7.849	10.49	9.006	13.31	10.55	11.17	12.39	8.806	10.22	14.96	10.49	10.18	12.84	10.63	10.14	14.11	9.743	10.3	12.04	14.79	15.35	10.92	10.61	10.65	8.442	10.5	12.27	9.209	6.406	1.58904	0	1.58904	0	-15.1397	2.45872
TCGA-AA-3525-11	9.102	14.81	6.33	6.244	9.84	10.12	10.3	10.7	9.517	14.03	8.406	9.888	8.518	12.57	11.26	11.85	10.62	8.778	9.772	13.49	6.915	8.376	13.14	8.693	10.14	14.39	10.08	9.533	12.01	13.15	13.73	8.438	10.03	10.2	6.02	11.18	11.16	8.612	6.251	0.671233	0	0.671233	0	-14.525	3.04215
TCGA-AA-3522-11	8.962	15.05	5.694	7.821	10.5	10.54	9.65	11.44	11.93	14.07	7.894	9.885	9.196	12.71	11.04	11.26	10.14	8.699	10.44	13.93	7.456	8.817	15.03	9.68	10.55	14.03	9.854	9.214	11.76	13.01	13.78	8.491	9.564	10.47	5.938	11.38	10.48	7.656	5.962	3.08767	0	3.08767	0	-13.6927	2.5051
TCGA-AA-3520-11	9.033	14.99	6.219	7.397	10.55	10.29	9.212	11.25	12.17	14.18	7.746	9.931	9.154	12.73	11.06	11.6	10.98	8.528	10.3	14.22	7.363	8.312	14.82	9.556	10.71	14.34	9.571	9.059	11.9	13.16	13.73	8.476	10.24	10.42	6.51	11.29	10.84	8.072	6.483			2.00274	0	-13.8791	2.43063
TCGA-AA-3518-11	9.179	15.49	7.675	6.886	10.65	10.9	9.445	11.39	12.24	14.2	8.292	9.92	8.864	12.82	10.9	11.23	10.06	8.623	10.38	14.24	7.35	8.356	15.29	10.25	10.67	14.1	9.709	9.397	11.87	12.9	13.96	7.923	9.457	10.92	6.848	11.66	10.95	7.815	6.375			0.0849315	0	-13.3108	2.87706
TCGA-AA-3517-11	8.251	15.19	6.178	5.674	10.29	10.49	10.61	11.17	11.53	14.07	8.383	9.788	8.805	12.72	11.1	11.23	10.95	8.844	9.9	13.76	6.638	7.907	15.06	9.937	10.55	14.06	9.507	9.679	11.93	13.13	13.86	7.854	9.711	10.66	6.677	11.8	10.87	8.78	6.515	2.24932	1	3.24932	0	-13.8869	3.28007
TCGA-AA-3516-11	9.486	15.58	8.006	8.023	10.5	10.58	9.559	11.67	13.25	13.93	8.815	10.44	8.774	12.32	10.52	11.75	10.45	8.818	10.57	14.41	7.286	8.604	15.51	10.19	11.01	14.15	9.473	9.551	12.12	13.11	13.71	8.22	10.55	10.59	6.765	12.54	10.91	8.236	6.303			1.08493	1	-12.3732	3.50192
TCGA-AA-3514-11	9.399	15.19	6.218	6.174	9.607	9.981	9.545	11.05	11.46	14.87	7.853	9.998	9.156	13.18	11.33	12.22	10.4	8.418	10.03	14.45	6.665	7.736	14.43	9.159	10.2	14.77	8.958	8.897	12.38	13.48	14.23	8.165	10.73	10.39	6.495	11.23	10.78	8.064	5.929			0.0849315	0	-14.4833	2.26421
TCGA-AA-3511-11	8.14	14.57	5.495	6.289	10.52	10.25	10.6	10.62	10.55	13.93	8.446	9.777	8.806	12.61	11.29	11.37	10.16	8.591	9.981	13.33	7.169	8.495	13.44	9.374	10.52	14.19	9.127	9.992	11.82	12.94	13.93	8.138	9.839	10.6	6.355	10.67	10.69	8.354	6.127	0.161644	1	0.580822	0	-13.8963	2.90479
TCGA-AA-3511-01	8.389	14.62	4.929	5.301	11.59	9.772	10.91	9.972	8.694	14.92	7.17	9.842	8.89	13.22	10.84	11.64	12.34	8.804	9.633	14.02	8.532	10.87	11.73	9.085	10.64	14.33	7.963	10.03	11.62	13.15	13.97	10.26	10.11	12.03	9.399	11.67	11.45	9.073	6.167	0.161644	1	0.580822	0	-15.2029	3.33043
TCGA-AA-3509-01	8.181	14.73	6.091	4.943	11.43	9.135	11.22	10.78	9.948	13.78	7.992	11.63	8.695	13.05	11.1	11.13	11.58	8.474	10.28	14.35	8.13	10.11	12.7	10.17	9.776	14.1	8.794	9.917	12.11	15	14.81	9.881	9.839	10.31	7.453	11.08	10.71	8.427	5.842	5.24658	0	5.24658	0	-14.7785	2.81287
TCGA-AA-3506-01	8.757	14.71	7.303	5.899	11.62	9.316	12.41	9.765	9.005	15.1	8.258	11.21	8.558	13.48	10.82	9.937	11.41	8.447	9.669	13.87	7.91	10.58	12.41	9.686	10.09	15.38	8.845	10.41	12.27	14.36	15.13	10.84	10.55	11.2	8.703	10.92	13.37	8.62	6.356			4.83562	0	-14.2073	2.70281
TCGA-AA-3502-01	6.49	14.75	4.974	6.435	11.47	11.39	10.31	9.475	10.89	14.08	8.006	9.767	7.99	13.34	10.28	11.5	11.88	8.952	9.892	13.9	5.06	7.887	13.31	9.913	9.854	14.25	8.959	9.629	11.6	13.27	14.31	7.532	9.607	10.32	6.498	9.161	11.98	6.41	4.859			2.91781	0	-15.2812	2.53427
TCGA-AA-3496-11	8.67	14.75	9.153	6.07	9.995	11.02	10.66	10.95	10.24	14	10.05	9.894	9.083	12.55	11.12	11.86	10.38	8.94	9.929	13.57	8.067	9.16	13.24	9.42	9.893	13.94	9.075	9.477	12.09	12.91	13.74	7.922	8.854	11.14	7.527	10.17	10.3	8.27	7.645			0.0849315	0	-13.4626	2.67717
TCGA-AA-3496-01	7.757	13.82	7.362	5.698	11.02	9.46	10.58	9.558	8.821	14.59	7.559	10.76	8.698	12.92	11.65	10.99	9.819	9.056	11.12	13.38	8.411	11.21	12.18	9.892	9.894	14.52	8.88	10.32	11.57	13.16	14.12	11.13	9.093	11.04	10.11	10.18	10.39	9.072	6.563			0.0849315	0	-13.3708	2.07991
TCGA-AA-3495-01	9.169	14.77	6.588	6.237	11.17	9.563	11.3	10.21	10.48	15.06	8.62	11.12	8.455	13	10.59	10.76	11.9	8.731	9.599	14.56	7.832	9.946	13.65	10.54	10.69	14.7	9.738	9.893	12.28	13.84	14.48	10.39	9.906	11.15	7.955	11.38	12.97	7.728	5.672	3.08767	0	3.08767	0	-13.7151	2.55972
TCGA-AA-3492-01	8.137	14.88	4.801	6.119	11.26	10.92	10.64	10.04	10.4	15.12	8.839	11.07	8.914	12.02	10.67	10.27	11.81	8.768	10.23	14.5	8.399	10.08	13.1	10.67	10.21	14.53	8.708	9.898	13.07	14.44	14.67	10.31	10.2	11.26	8.691	11.78	12.78	7.958	7.096	0.252055	0	0.252055	1	-12.4707	3.63176
TCGA-AA-3489-11	10.67	14.72	8.318	7.228	10.64	10.9	9.69	10.52	10.57	14.4	9.157	10.38	8.743	12.38	11.36	11.54	10.68	9.082	9.698	14.39	7.105	8.579	12.54	9.606	9.487	14.44	9.522	9.544	12.65	14.01	13.99	8.806	10.81	10.39	5.242	10.56	9.643	8.409	7.11			0.586301	1	-14.3325	1.9097
TCGA-AA-3489-01	8.71	14.25	9.864	7.391	12.19	10.87	12.2	10.05	9.498	14.06	9.163	10.95	9.15	12.99	12.3	11.49	11.28	8.866	10.85	14	10.2	11.02	12.42	10.69	10.34	14.17	9.487	11.18	12	13.11	13.97	11.69	10.74	11.71	10.97	11.29	10.59	11.02	8.723			0.586301	1	-13.8017	2.34065
TCGA-A6-A5ZU-01	9.21	14.81	6.543	8.003	12.84	9.891	11	9.948	9.903	14.5	10.31	10.84	8.152	13.03	10.82	10.66	11.61	8.946	10.67	13.5	9.015	10.64	12.95	9.681	10.99	14.65	8.269	9.96	11.28	13.75	14.98	10.75	10.43	12.01	9.882	11.05	13.39	9.767	7.347	0.80274	0	0.80274	0	-13.2294	3.15402
TCGA-A6-A56B-01	7.826	14.39	5.413	5.293	11.68	9.12	9.138	9.54	7.579	14.02	9.729	10.4	9.107	13.02	11	9.735	12.28	8.696	10.64	15.37	9.141	11.05	11.56	9.598	9.466	13.55	8.004	10.54	10.92	13.27	14.43	11	10.62	11.24	9.558	11.2	12.32	10.32	5.946	4.59726	1	4.68767	1	-13.5978	3.82147
TCGA-A6-A567-01	6.856	13.93	5.474	3.376	11.23	9.615	9.323	9.599	7.556	14.9	7.707	10.15	9.294	13.09	10.65	10.97	10.99	9.029	10.69	13.79	7.548	9.763	11.43	8.487	10.04	13.96	9.147	10.2	10.79	13.28	14.49	9.172	9.788	11.25	10.32	11.05	13.36	7.728	5.633	2.92877	1	5.15342	1	-14.4037	3.46692
TCGA-A6-A566-01	9.692	14.45	9.216	7.637	12.33	11.11	11.73	10.01	9.091	14.98	9.75	11.42	9.605	13.13	12.37	11.6	11.19	8.895	9.946	14.18	11.11	12.59	12.68	10.85	10.9	14.63	9.677	11.25	12.41	13.43	14.9	12.83	11.7	12.48	12.12	11.76	10.52	11.55	9.312	0.70411	1	2.07671	1	-14.0569	2.24147
TCGA-A6-A565-01	11.04	14.63	9.106	7.701	13.1	10.55	11.88	10.31	11.28	14.44	9.453	10.89	9.103	12.63	11.8	11.77	12.36	8.887	10.26	14.35	9.791	11.01	13.1	10.48	10.52	14.33	9.307	10.72	11.81	13.32	14.25	10.44	11.43	11.71	12.79	11.35	12.15	10.23	8.101	1.20274	1	1.35342	1	-13.1571	2.79945
TCGA-A6-6782-01	7.405	14.42	7.363	6.302	12.46	9.949	11.74	9.807	7.869	14.49	8.845	9.614	8.937	12.97	10.71	11.35	12.92	9.074	10.42	13.69	9.402	10.11	12.67	9.982	10.5	14.12	8.387	10.45	11.57	13.92	13.85	10.54	10.1	11.43	10.69	11.32	12.21	9.969	7.799	1.69041	0	1.69041	0	-14.4992	3.19544
TCGA-A6-6781-01	9.994	15.32	9.019	8.139	12.13	11.76	12.94	10.02	11.05	15.17	11	11.62	9.728	13.38	11.97	12.16	11.96	8.789	10.34	14.53	11	12.64	13.72	11.89	11.65	15.15	9.03	11.47	12.23	14.01	15.41	12.25	12.32	13.17	12.73	12.6	11.62	11.38	9.905	1.63836	0	1.63836	0	-14.0093	2.94663
TCGA-A6-6780-01	10.01	15.72	7.752	8.047	11.82	10.39	12.32	10.1	10.75	16.14	9.676	11.52	9.685	14.23	11.42	11.3	12.2	8.435	10.41	14.76	7.402	9.353	12.08	11.41	9.909	14.92	9.863	10.47	13.28	14.26	15.42	10.41	10.94	11.67	8.883	12.3	10.48	9.683	7.447	1.67671	0	1.67671	0	-14.2377	2.24779
TCGA-A6-6654-01	8.484	14.84	7.34	6.862	12.81	10.67	11.61	10.42	9.306	14.52	9.658	10.78	9.288	13.2	11.48	11.37	12.23	9.419	10.61	14.19	10.63	11.84	12.81	10.65	10.49	14.43	7.789	10.89	11.98	13.22	15.22	12.36	12.17	12.25	11.5	11.76	12.53	11.23	8.674	1.98904	0	1.98904	0	-13.6387	3.23688
TCGA-A6-6653-01	11.29	15.95	10.36	8.245	12.78	11.47	12.43	7.693	12.8	16.33	11.12	12.68	9.303	14.49	11.8	11.06	12.51	9.867	11.37	15.43	8.791	11.51	15.05	11.96	11.36	15.86	9.87	12.12	13.2	14.59	15.53	10.78	10.95	12.41	9.402	12.7	13.35	9.149	7.418			2.03288	0	-13.7443	2.40558
TCGA-A6-6652-01	6.568	13.71	5.685	5.732	11.58	8.65	10.09	10.04	6.927	14.41	7.205	9.855	8.28	12.94	9.814	11.01	11.34	8.999	10.69	12.97	6.714	9.521	11.99	9.083	10.64	14.2	8.873	10.1	10.92	12.37	13.93	9.526	9.36	10.71	9.535	11.56	13.17	7.405	5.065	2.05753	0	2.05753	0	-13.4809	3.2692
TCGA-A6-6651-01	7.193	13.85	7.67	5.051	11.43	10.46	11.44	9.781	7.748	14.29	9.441	9.998	8.679	12.97	11.91	11.59	10.29	8.53	10.26	13.21	9.886	11.22	12.3	9.704	9.863	14.26	8.345	10.39	11.82	13.15	14.18	10.99	10.9	11.76	11.87	10.93	11.2	9.767	7.957	1.8137	0	1.8137	0	-13.8286	2.63455
TCGA-A6-6650-01	8.718	14.94	6.216	7.047	12.09	9.668	9.606	10.14	8.924	14.6	6.666	10.48	8.362	13.24	10.3	10.86	12.83	8.654	10.38	14.36	6.057	9.895	13.2	9.341	10.52	14.03	8.769	10.8	11.31	13.55	14	8.761	9.705	11.31	8.446	10.62	12.22	7.877	4.237	1.71781	0	1.71781	0	-15.0774	3.33637
TCGA-A6-6649-01	8.584	14.57	7.511	5.535	11.73	9.819	11.43	10.51	9.832	14.38	9.183	10.65	8.772	12.8	11.57	11.81	11.34	8.973	10.09	13.16	8.11	10.99	12.49	9.419	9.778	14.43	8.592	10.21	11.71	13.16	15.45	10.49	10.04	11.33	10.3	11.13	12.67	8.934	7.103	2.0137	0	2.0137	0	-13.7237	3.22543
TCGA-A6-6648-01	8.502	13.71	5.724	4.933	10.65	9.2	9.52	10.36	8.543	14.21	7.707	11.5	9.04	13.41	11.36	10.81	11.47	8.495	10.23	14.28	7.795	9.611	11.68	9.865	9.152	14.05	9.41	9.872	11.24	13.27	13.89	10.51	9.968	10.24	8.676	9.439	11.1	7.545	4.905	1.87945	1	2.09863	0	-14.9228	1.08082
TCGA-A6-6142-01	9.049	14.92	8.629	6.505	12.81	10.08	12.88	9.369	8.295	14.53	9.184	10.06	8.243	12.93	11.26	11.39	13.41	9.01	9.798	13.64	9.3	11.65	12.76	10.44	11.18	15.03	8.541	10.79	11.59	13.08	14.56	12.19	11.58	12.51	11.42	11.99	13.95	11.02	8.082	1.79178	1	2.09041	0	-14.392	3.78516
TCGA-A6-6141-01	7.809	14.93	5.42	6.628	11.78	10.77	11.42	10.2	11	14.8	8.647	10.77	8.741	13.22	11	11.42	11.75	8.918	10.26	14.14	7.129	8.906	12.97	10.44	10.47	14.84	9.528	9.663	12.08	13.18	14.82	9.351	9.29	11.37	7.319	11.46	11.75	7.916	7.668			0.356164	0	-14.2598	2.54406
TCGA-A6-6140-01	9.22	15.03	6.791	6.381	12.76	9.384	11.77	10.22	9.201	14.67	8.464	10.07	9.046	13.24	10.08	11.25	13.43	8.443	10.6	14.35	7.006	9.988	13.48	10.23	10.38	14.16	8.974	10.38	11.6	14	14.26	9.681	10	11.22	8.613	10.81	12.71	8.851	4.829	2.01096	0	2.01096	0	-14.4568	3.25041
TCGA-A6-6138-01	8.767	15	6.807	6.966	11.62	10.38	11.56	9.958	9.124	14.93	8.611	10.72	8.929	13.08	11.08	11.65	12.97	9.645	10.78	14.25	8.159	10.83	12.74	9.908	10.49	14.36	8.686	10.23	12	13.4	14.07	10.91	10.18	11.51	9.485	11.35	11.22	10.06	6.633	1.87671	0	1.87671	0	-14.3284	3.21872
TCGA-A6-6137-01	8.91	14.71	6.902	6.906	12.21	9.841	11.79	10.61	10.09	14.39	8.787	11.26	8.716	13.12	11.31	11.37	12.46	8.744	10.79	14.09	7.397	10.12	14.22	10.61	10.76	14.64	8.979	10.69	11.45	13.93	14.3	9.899	9.657	11.22	9.983	11.81	12.37	9.169	5.379	2.25753	0	2.25753	0	-14.3319	3.21081
TCGA-A6-5667-11	9.642	14.96	6.816	7.067	11.28	9.866	9.726	10.67	10.27	14	8.061	9.441	8.648	12.76	10.89	11.27	12.65	8.547	9.963	13.08	7.235	8.4	13.79	8.987	10.73	14.23	8.737	10.2	11.75	12.99	13.8	9.454	10.43	10.57	6.966	11.12	11.5	9.694	5.927	2.43014	0	2.43014	0	-14.3566	2.84386
TCGA-A6-5667-01	7.31	15.01	7.19	6.556	11.33	10.22	10.37	10.19	10.11	14.83	9.415	11.08	8.758	13.78	10.36	10.76	11.86	9.309	10.78	14.33	7.938	10.11	13.63	10.1	10.61	14.06	8.571	10.01	11.27	14.42	14.18	9.705	10.85	11.03	8.451	10.09	11.81	8.226	5.925	2.43014	0	2.43014	0	-14.6845	2.54589
TCGA-A6-5666-01	7.511	14.93	5.55	7.472	11.36	10.58	10.88	10.17	9.327	14.28	8.694	11.86	9.861	13.24	10.95	10.56	12.96	9.612	10.79	14.7	8.585	8.58	11.9	10.95	9.276	15.1	9.767	10.1	11.88	14.79	14.87	9.003	9.599	9.895	7.307	10.59	14.01	8.853	5.699	2.65753	1	2.72603	0	-15.2551	3.89893
TCGA-A6-5665-11	9.248	15.18	5.961	5.91	10.26	10.1	11.1	11.39	11.42	13.87	8.19	10.28	8.767	12.41	11.11	11.1	11.69	8.765	9.976	13.78	7.814	8.215	15.38	9.665	10.36	14.05	9.396	9.794	11.95	13.11	13.37	7.812	11.29	9.966	8.027	11.64	11.37	8.009	6.128	1.44932	1	1.83836	0	-13.3383	3.12721
TCGA-A6-5665-01	9.521	15.26	7.108	9.115	11.41	11.99	12.05	10.42	11.17	15.62	11.01	12.29	9.411	13.67	11.72	11.08	12.95	9.482	10.7	15.11	7.028	8.699	13.88	11.16	9.777	14.38	9.722	10.88	12.88	14.6	15.67	9.82	11.27	11.21	8.929	11.49	12.02	8.068	5.268	1.44932	1	1.83836	0	-14.4515	2.15911
TCGA-A6-5664-01	9.748	14.6	7.862	8.404	13.08	10.92	13.07	9.536	10.71	15.29	9.735	11.57	9.413	13.16	12.02	11.6	13.1	8.958	10.32	14.36	8.902	10.8	13.28	10.79	10.94	14.79	9.513	11.63	12.2	13.78	15.17	10.38	11.27	11.74	11.35	11.71	12.56	10.04	7.506	1.76164	1	1.8411	0	-14.2397	2.96066
TCGA-A6-5662-11	7.853	14.75	8.19	6.877	10.91	10.79	10.07	11.26	10.89	13.75	10.16	9.559	8.931	12.51	11.06	11.5	11.28	9.111	10.03	13.63	7.807	9.175	13.99	9.786	10.52	13.74	8.525	9.889	11.98	12.9	13.6	7.978	9.997	10.84	7.409	10.63	10.13	10.09	7.36	1.81096	1	1.96712	0	-13.238	3.5725
TCGA-A6-5662-01	7.404	14.41	5.137	6.519	10.89	9.968	10.07	10.27	6.302	13.29	9.042	10.23	9.264	12.61	10.06	11.37	11.67	9.592	10.9	13.78	8.078	9.901	12.05	10.54	10.63	13.96	7.975	9.637	11.93	13.19	14.56	8.944	10.13	10.88	8.936	10.95	12.8	10.32	6.608	1.81096	1	1.96712	0	-13.4006	4.55474
TCGA-A6-5661-01	9.334	15.3	7.998	8.399	12.57	11.4	12.73	10.74	11.68	15.51	10.68	12.55	9.485	13.86	12.28	11.24	12.39	9.556	10.84	15.33	8.122	10.09	13.25	11.32	10.28	14.91	9.777	11.26	12.76	14.14	15.62	10.71	10.66	11.31	8.855	11.86	12.42	8.687	8.643	2.79452	0	2.79452	0	-14.3554	2.02227
TCGA-A6-5660-01	7.649	14.23	5.605	6.017	10.91	9.528	10.22	10.19	8.176	13.98	7.348	10.65	8.731	12.63	10.66	10.59	10.79	9.017	10.35	14.24	9.05	10.57	13.14	10.15	9.242	14.06	8.885	10.26	11.47	14.18	13.88	10.84	9.882	10.89	9.717	10.33	12.18	8.592	6.398	2.43288	0	2.43288	0	-14.0513	2.65854
TCGA-A6-5659-11	8.643	14.82	5.864	7.286	10.96	10.36	10.65	11.55	11.6	13.75	8.432	10.57	9.41	12.36	11.53	11.29	11.83	9.004	10.23	14.02	7.349	8.691	14.72	9.901	10.27	13.92	9.871	9.791	12	13.07	13.39	7.953	10.08	10.42	8.055	11.05	10.68	8.674	6.685	2.53699	0	2.53699	0	-13.4124	3.09805
TCGA-A6-5659-01	8.39	14.59	5.703	8.355	11.61	9.834	11.43	10.51	9.588	14.89	8.259	11.12	9.619	13.15	10.7	11	12.49	9.518	11.14	14.41	7.428	9.862	12.69	10.66	9.85	13.98	8.779	10.4	11.62	15.04	14.19	10.03	9.992	11.48	9.556	10.05	13.42	8.635	6.471	2.53699	0	2.53699	0	-14.5815	2.7668
TCGA-A6-5657-01	8.153	14.63	8.377	6.754	12.05	9.487	11.38	10.17	9.745	14.89	8.994	10.5	8.722	13.61	11.09	11.36	11.75	9.239	10.08	14.22	9.503	11.75	12.9	9.843	10.02	14.28	7.92	10.83	11.93	13.83	14.89	11.4	11.21	11.57	11.31	10.48	12.69	9.267	7.168	2.63562	0	2.63562	0	-13.9837	2.54238
TCGA-A6-5656-01	7.15	14.29	4.631	6.842	13.09	8.754	10.74	9.726	7.722	14.97	8.498	9.533	8.003	12.97	9.409	11.16	14.07	8.839	10.11	13.96	6.411	8.866	12.88	9.425	10.88	14.1	8.34	9.581	11.4	13.8	13.87	10.16	10.85	11.47	9.618	9.882	10.71	6.899	4.531	2.74247	0	2.74247	0	-14.1838	1.71715
TCGA-A6-4105-01	9.732	14.7	8.245	8.291	11.41	10.33	12.33	10.07	9.485	14.92	8.929	10.67	8.843	13.44	11.42	11.11	12.77	9.333	10.71	14.5	9.478	11.23	12.77	10.71	9.584	14.93	9.272	10.86	12.58	14.77	15.05	11.88	11.01	11.32	10.63	10.72	11.79	10.82	6.764	0.99726	1	1.21096	1	-14.4184	2.42049
TCGA-A6-2686-11	9.565	15.21	6.687	7.693	10.5	10.42	9.479	11.41	12.16	14.13	7.71	10.41	9.212	12.89	10.97	11.55	11.15	8.67	10.07	13.96	7.8	8.328	15.55	9.897	10.66	14.32	9.255	9.335	12.09	13.24	13.72	8.12	9.957	10.6	5.597	11.91	10.95	7.924	6.223	3.08493	0	3.08493	1	-14.2638	2.53057
TCGA-A6-2686-01	10.52	14.83	8.075	8.192	11.92	11.44	12.63	9.994	10.76	14.75	11.22	10.88	8.727	14.31	11.08	10.76	9.769	9.622	11.62	13.86	8.452	10.09	13.86	11.61	10.62	14.25	9.46	10.94	12.43	14.25	14.59	10.6	11.23	11.65	9.9	11.23	11.76	11.18	7.484	3.08493	0	3.08493	1	-13.0538	1.79012
TCGA-A6-2685-11	9.563	15.05	5.132	6.274	10.94	9.652	9.187	11.06	10.62	14.36	7.982	9.835	8.823	13.01	11.07	11.8	11.71	8.573	9.798	13.55	6.81	7.72	13.46	8.875	10.56	14.53	8.61	9.78	12.07	13.15	14.02	8.16	10.34	10.24	6.259	11.19	11.42	8.564	6.053	2.59726	1	3.10411	0	-14.6006	2.71874
TCGA-A6-2685-01	8.798	15.78	7.027	6.619	12.4	10.66	11.65	10.22	10.6	14.6	9.089	10.22	8.561	12.52	10.92	11.19	13.22	8.837	9.971	14.2	9.149	10.48	12.52	9.699	10.87	13.97	8.343	10.4	12.21	13.91	14.76	10.48	11.16	12.06	10.17	11.58	12.61	10.06	7.541	2.59726	1	3.10411	0	-13.6502	4.44622
TCGA-A6-2684-11	9.544	15.57	6.185	7.496	10.35	10.51	8.957	11.34	12.3	14.24	7.63	9.816	8.881	12.8	10.74	11.15	11.87	8.755	10.12	14.02	6.669	8.235	15.1	9.712	10.61	14.15	9.148	9.226	12.07	13.22	13.82	8.358	9.98	10.5	5.402	11.93	10.84	7.619	5.953	2.67397	1	3.08767	0	-14.1233	2.72493
TCGA-A6-2684-01	8.599	15.32	7.263	7.179	12.14	10.84	11.91	10.4	11.37	15.58	9.951	10.97	9.091	13.48	10.88	11.38	11.88	9.165	10.52	14.78	8.987	10.97	12.88	10.58	9.855	13.47	9.141	10.34	12.25	14.61	15.3	10.62	11.04	11.42	9.171	11.04	13.33	9.546	7.284	2.67397	1	3.08767	0	-14.0974	3.44868
TCGA-A6-2683-11	9.276	14.96	7.198	7.317	10.77	10.44	9.412	11.19	11.85	14.04	7.795	10.35	8.978	12.79	11.1	11.18	10.95	8.935	10.28	14.07	7.447	8.11	15.12	10.15	10.62	14.23	9.467	9.298	11.97	13.19	13.77	8.24	9.839	10.78	6.282	11.16	10.82	8.081	6.42			1.38082	1	-13.9038	2.25516
TCGA-A6-2682-11	8.417	15.01	6.578	5.648	10	10.22	10.14	10.85	10.3	14.05	8.035	9.841	8.905	12.71	11.25	11.14	11.22	8.519	9.364	13.6	7.012	9	14.15	9.596	10.38	14.19	9.543	10.08	11.8	13.03	13.82	8.27	10.4	10.85	8.886	11.22	11.34	8.782	6.18	1.04384	1	1.16164	1	-14.0939	3.46983
TCGA-A6-2682-01	10.39	15.36	9.603	10.23	13.37	11.39	12.62	10.32	11.22	15.38	9.852	12	9.437	13.1	11.29	10.84	13.26	9.129	10.47	14.87	10.05	11.23	13.8	11.55	10.68	14.4	10	10.73	11.82	15.41	15.18	11.25	11.94	11.84	11.95	11.75	13.38	11.37	8.579	1.04384	1	1.16164	1	-14.5328	3.4741
TCGA-A6-2680-11	8.403	14.51	11.25	7.234	11.18	10.7	10.67	11.49	11.82	14.19	8.588	9.65	8.903	12.84	10.66	9.964	9.056	9.559	10.54	15.1	6.534	8.547	14.89	9.16	10.91	15.13	8.125	9.934	12.27	13.28	13.48	7.869	8.479	12.1	7.542	10.65	8.457	8.597	5.621	2.92603	0	2.92603	0	-12.0473	2.1324
TCGA-A6-2679-11	9.024	15.11	7.228	6.155	10.37	10.07	11.01	10.84	11.29	14.17	8.603	9.809	8.86	12.76	11.33	11.75	11.36	8.382	9.826	13.66	7.76	8.725	14.28	9.197	10.4	14.43	9.592	9.371	12.02	13.03	13.87	8.754	10.51	10.63	7.528	11.23	10.59	8.645	6.325	3.74247	0	3.74247	0	-13.9142	2.76866
TCGA-A6-2678-11	8.787	15.01	5.932	6.634	10.12	10.67	10.55	11.3	11.55	13.88	8.525	9.711	9.02	12.63	11.17	11.3	10.54	8.642	10.45	13.61	8.499	8.452	14.89	9.944	10.54	14	9.174	9.813	11.74	12.88	13.68	8.278	8.752	10.61	7.996	11.31	10.81	8.797	7.037	3.52329	0	3.52329	0	-13.2408	2.83988
TCGA-A6-2675-11	9.471	14.76	7.76	6.357	11.25	10.33	9.146	10.99	10.25	13.94	9.727	9.758	8.937	12.58	11.05	11.82	10.25	8.7	10.04	13.21	7.46	9.486	12.7	9.113	10.24	13.77	8.376	9.337	11.72	12.72	13.8	8.088	10.18	10.99	6.718	10.51	10.46	8.231	7.051	3.61918	0	3.61918	0	-13.5298	2.80905
TCGA-A6-2675-01	8.832	14.4	6.448	6.269	11.8	9.867	10.2	9.971	9.819	14.64	8.597	10.61	8.91	13.04	11	11.29	11.49	8.635	10.34	14.07	9.37	10.84	12.4	9.982	10.45	14.19	7.926	10.28	11.41	13.71	13.84	10.97	10.74	11.34	9.009	10.6	11.85	9.25	7.086	3.61918	0	3.61918	0	-14.327	2.42424
TCGA-A6-2671-11	8.67	15.24	7.005	6.855	10.74	10.21	10.18	11.29	11.08	14.1	8.674	9.752	8.829	12.73	10.72	11.33	11.04	8.691	9.804	13.59	7.313	9.081	13.72	9.381	10.76	14.26	8.95	9.53	11.96	12.93	13.86	8.456	9.568	10.94	6.957	11.63	11.21	8.59	6.241	3.32877	1	3.64658	1	-13.5394	3.5717
TCGA-5M-AATE-01	6.862	14.22	5.49	4.582	11.81	8.595	10.84	10.11	7.331	14.53	6.774	10.15	8.317	13.92	10.38	10.78	12.02	9.049	10.12	13.12	7.629	9.359	10.27	9.384	10.25	14.26	8.651	10.34	11.09	13.63	13.45	10.43	9.86	11.24	9.174	10.42	12.47	9.405	5.085	2.21918	1	3.28767	0	-15.5566	3.00329
TCGA-5M-AAT6-01	8.497	14.58	9.094	6.327	11.64	9.545	12.2	9.767	7.833	15.04	9.654	10.5	9.417	13.27	11.63	11.31	10.06	8.457	9.533	14.02	10.42	9.544	11.02	10.26	10.65	14.92	9.17	10.67	12.43	13.16	15.03	12.08	10.06	12.05	12.34	11.34	10.43	9.15	8.132	0.6	1	0.794521	1	-13.1435	1.51716
TCGA-5M-AAT4-01	8.223	15.28	7.572	7.846	12.24	9.496	12.66	9.881	9.311	14.84	10.54	10.89	8.006	13.65	9.882	11.17	12.86	9.073	11.4	14.58	6.4	9.188	12.68	10.84	10.2	14.33	9.14	10.91	12.52	14.54	14.03	9.059	10.3	11.21	7.709	11.24	12.63	8.453	4.624	0.134247	0	0.134247	1	-13.3376	3.59021
TCGA-4T-AA8H-01	8.073	14.8	6.03	7.148	12.07	10.19	10.82	9.681	8.274	14.25	8.257	10.38	8.58	13.47	10.14	11.77	11.22	8.021	9.729	13.78	5.622	8.572	12.55	9.666	9.988	14.75	8.426	9.693	12.34	13.12	14.66	7.504	10.42	10.3	8.186	10.91	11.72	5.556	4.213	1.05479	0	1.05479	0	-14.4523	2.64328
TCGA-4N-A93T-01	7.898	14.72	6.192	5.66	11.73	8.809	10.84	9.531	7.571	13.37	8.614	9.248	7.811	12.98	8.92	10.97	12.92	8.515	10.37	13.96	4.761	7.215	12.49	8.934	10.67	14.87	7.916	9.12	11.07	12.67	13.44	7.634	10.16	10.56	7.571	11.97	10.34	6.379	4.043	0.4	0	0.4	0	-13.5607	2.8147
TCGA-3L-AA1B-01	7.7	14.11	5.582	5.811	11.7	9.936	10.77	9.819	9.167	14.44	8.578	10.43	8.7	13.09	10.69	10.99	11.42	9.611	10.32	13.49	6.714	9.736	12.26	9.918	10.55	14.47	8.346	9.725	11.43	13.11	14.47	9.828	9.165	10.83	8.454	9.869	10.74	8.537	6.238	1.30137	0	1.30137	0	-14.0427	2.12568
