# Supplementary material for: Metronomic chemotherapy offsets HIFα induction upon maximum‐tolerated dose in metastatic cancers
Source: EMBO Mol Med. 2020 Jul 20;12(9):e11416. doi: 10.15252/emmm.201911416 (PMC7507002; doi:10.15252/emmm.201911416)
Supplement: Supplementary file 5 — Source Data for Figure 4 [file EMMM-12-e11416-s003.zip › emm-201911416_METABRIC_All_Seeds_Clinical_Data_RNASeq_HIFi-BCS.xlsx]

## Sheet: METABRIC RNAseq - Fig 4
Sample ID	ACTB	ADM	ALDOA	ANGPTL4	BNIP3	CA9	CTSA	EGLN1	EGLN3	ENO1	ERO1L	GAPDH	GBE1	KDM3A	LDHA	LOX	LOXL2	P4HA1	P4HA2	P4HB	PFKFB4	PGAM1	PGK1	PKM2	PLAU	PLAUR	PLOD1	SLC16A3	TMEM45A	OS (y)	OS_stat	HIFi-BCS
TCGA-A2-A04P-01	17.93	10.07	15.27	8.338	8.439	8.298	11.34	9.931	7.729	15.33	9.505	17.87	9.092	9.552	14.04	9.899	10.31	9.737	9.496	16.45	6.637	11.56	11.65	13.78	11.18	10.32	12.78	9.284	8.793	1.50137	1	-5.90179
TCGA-AO-A1KR-01	17.06	8.892	14.77	10.39	11.6	9.485	11.27	8.706	7.467	14.47	8.066	17.63	7.275	9.97	13.55	6.916	9.255	11.3	8.956	15.81	7.641	11.59	11.57	14.08	8.418	9.984	12.7	9.326	13.43	6.88493	0	-5.49698
TCGA-E9-A54Y-01	16.31	7.298	16.91	9.709	9.372	3.87	12.55	10.13	9.362	13.44	7.948	16.67	8.183	9.111	12.99	4.361	7.614	10.1	8.658	15.27	8.545	10.88	10.79	13.97	8.051	8.157	11.45	13.12	5.855	1.9863	0	-5.44004
TCGA-A8-A07C-01	15.52	4.73	13.22	5.185	9.863	3.597	10.57	10.13	7.348	15.04	9.318	16.3	8.293	11.6	14.48	10.04	8.78	9.546	7.707	14.22	6.186	10.82	12.21	13.57	10.78	9.231	13.21	7.941	9.936	2.83288	0	-5.36055
TCGA-AO-A0JB-01	16.87	6.971	14.85	8.718	9.246	7.01	11.6	9.746	7.833	14.67	8.959	16.59	8.137	9.671	13.18	8.277	9.531	10.53	8.89	15.82	6.94	10.91	11.63	15.13	9.429	8.759	12.4	9.334	7.077	4.22466	0	-5.34495
TCGA-B6-A0I2-01	17.22	7.907	14.72	6.587	9.091	9.691	12.04	10.5	10.82	15.28	9.971	17.69	7.75	10.32	15.39	8.929	9.514	9.532	9.41	15.12	6.679	11.21	12.62	14.41	9.961	9.705	11.83	9.539	11.06	11.9479	0	-5.29767
TCGA-AO-A12H-01	15.75	6.242	15.37	3.79	10.56	0.8129	10.11	10.74	7.124	12.9	9.016	15.36	9.098	9.819	13.83	7.285	8.83	9.682	8.501	14.95	8.285	11.73	12.34	14.29	9.977	8.451	11.58	8.559	7.083	3.38082	0	-5.25062
TCGA-AN-A046-01	17.08	5.489	15.23	6.901	10.54	2.949	11.39	10.19	7.911	14.29	8.501	15.75	8.347	10.56	14.41	10.12	10.55	10.83	8.72	15.36	6.946	11.78	12.68	14.7	10.82	9.807	11.36	9.07	8.084	0.0273973	0	-5.11544
TCGA-A2-A3KD-01	16.31	6.524	14.99	7.253	10.03	0.6717	11.93	10.97	8.155	13.59	10.13	15.16	8.981	10.08	14.28	9.158	9.086	10.35	9.347	15	7.766	11.51	12.31	14.58	9.218	8.58	11.75	8.481	7.845	3.30411	0	-5.05343
TCGA-OL-A66P-01	17.62	9.382	15.53	8.134	9.829	2.573	12.37	9.464	8.134	15.02	10.58	15.75	8.802	9.247	13.25	8.797	9.507	10.9	9.717	17.15	8.244	12.38	12.86	15.07	10.74	10.24	12.16	10.6	8.752	1.1726	0	-5.01389
TCGA-AO-A126-01	17.22	6.482	14.68	4.578	9.248	0.48	11.39	9.524	9.864	13.77	8.199	15.95	8.316	10.09	13.94	10.04	10.81	9.945	10.02	14.31	7.392	11.07	11.03	13.75	10.77	9.461	11.88	8.383	8.396	9.06027	0	-4.94343
TCGA-C8-A133-01	15.03	4.114	15.8	2.842	11.06	0.527	12.18	10.55	8.939	13.39	9.126	16.28	8.961	9.781	14.46	5.564	7.756	9.562	9.394	15.95	9.028	12.6	13.04	13.92	7.374	7.096	12.12	7.614	8.688	0		-4.92505
TCGA-AR-A0TU-01	16.05	7.66	14.35	8.488	11.39	4.954	11.31	10.53	6.564	14.59	9.378	17.17	7.199	9.614	14.68	6.647	7.918	10.24	8.976	14.49	7.62	12.48	12.8	13.93	9.322	9.486	12.34	7.986	8.558	1.94247	0	-4.82659
TCGA-A8-A09M-01	15.78	4.482	14.85	4.311	10.71	0	12.23	10.04	8.317	13.26	9.51	15.48	8.411	10.25	13.49	8.418	9.078	10.54	9.669	15.61	7.972	11.17	12.32	14.82	10.62	8.811	10.97	10.19	9.84	2.75616	0	-4.79148
TCGA-BH-A0BT-01	16.72	6.315	14.96	6.51	8.538	4.114	11.26	10.23	8.877	13.31	9.249	16.17	8.198	10.09	14.1	9.252	10.16	10.12	8.816	14.17	8.084	11.52	12.4	14.29	10.26	8.969	11.74	8.376	7.779	6.47945	0	-4.78983
TCGA-OL-A5D7-01	16.81	5.73	14.36	7.225	10.1	6.179	12.41	9.21	5.913	15.28	7.883	17.31	7.059	9.967	13.85	7.09	8.829	9.029	8.261	14.91	7.535	11.75	12.72	14.16	9.513	10.71	13.96	9.434	5.969	4.87671	0	-4.77652
TCGA-B6-A0I5-01	17.7	7.638	15.68	7.721	10.02	7.662	12.5	10.33	8.92	14.64	8.939	16.94	8.039	9.278	13.8	8.915	10.73	10.82	10.83	14.93	7.457	11.45	11.41	14.75	11.23	9.942	11.85	9.797	7.601	23.4411	0	-4.71659
TCGA-AN-A0AK-01	16.08	5.324	15.06	5.818	10.28	1.229	11.04	10.18	6.538	14.04	9.385	15.81	8.326	10.34	14.05	7.68	10.1	11.13	9.79	15.23	8.43	11.95	12.91	14.54	9.275	8.768	12.11	10.75	8.194	0.613699	0	-4.70244
TCGA-A2-A04U-01	17.38	7.813	13.45	7.322	10.74	9.352	12.8	10.17	9.739	14.6	8.192	17.12	7.269	10.11	14.16	9.265	10.74	9.987	9.145	14.28	6.95	11.31	12.07	13.18	10.92	10.67	12.01	8.338	10.16	7.27123	0	-4.70143
TCGA-E9-A5FL-01	16.78	12.73	16.67	10.96	10.91	8.427	12.37	9.803	11.1	15.56	10.41	17.54	9.04	9.66	14.55	10.06	10.06	10.97	10.59	15.56	7.971	12.96	12.03	14.92	12.02	9.951	12.65	12.23	8.396	0.0657534	0	-4.64288
TCGA-AN-A0FL-01	17.05	8.689	15.69	9.02	11.72	7.717	12.34	10.98	9.769	16.75	9.645	16.29	9.145	10.45	13.69	8.006	9.623	10.53	8.74	16.51	6.959	11.21	13.07	14.38	8.144	10.31	15.5	8.67	7.406	0.632877	0	-4.64201
TCGA-BH-A0HO-01	15.52	4.234	14.47	5.903	10.23	0	12.07	9.871	8.235	14.02	10.2	15.35	8.982	9.929	14.18	8.449	9.457	10.78	10.04	15.47	8.005	11.73	12.58	14.69	9.911	9.33	12.01	9.007	9.222	0.208219	0	-4.63538
TCGA-A7-A26G-01	16.38	6.474	13.46	9.396	9.917	0.6924	12.64	10.37	7.794	15.04	9.957	15.24	9.734	10.74	14.33	11.45	10.64	11.72	9.683	16.14	6.885	11.35	12.87	14.44	12.06	10.05	13.73	9.456	12.3	1.97808	0	-4.63265
TCGA-WT-AB44-01	17.78	11.84	14.1	11.57	9.664	1.784	11.76	10.27	10.1	13.62	9.581	15.36	7.944	9.65	13.76	9.38	10.68	10.66	10.04	13.96	7.313	11.39	11.14	14.03	12.14	11.39	11.55	10.09	7.671	2.41918	0	-4.58772
TCGA-D8-A1X7-01	15.62	5.183	14.44	6.439	8.769	4.401	11.92	11.4	7.842	13.53	10.16	14.78	9.471	10.6	14.38	9.783	9.755	11.27	9.869	15.08	7.407	11.68	12.66	14.95	10.93	9.206	11.29	8.561	11.25	1.39452	0	-4.57479
TCGA-C8-A12V-01	16.78	6.85	13.73	5.852	8.914	0.9169	11.89	10.96	8.42	14.97	10.06	14.79	8.308	10.26	13.29	9.058	9.151	9.509	9.082	15.31	7.227	11.24	12.64	13.97	10.78	9.857	12.44	9.868	8.577	1.05479	0	-4.56399
TCGA-E2-A14W-01	16.43	9.099	16.61	5.09	10.42	6.799	10.73	9.914	9.768	14.94	9.768	16.61	9.446	10.68	14.89	9.246	10.56	12.07	10.5	16.47	8.175	10.64	13.39	14.94	10.43	8.745	12.04	11.3	9.701	2.66849	0	-4.53009
TCGA-AR-A24K-01	15.77	5.951	13.51	5.304	10.63	4.575	10.03	11.34	10.42	14.21	11.12	15.39	10.42	11.16	14.9	9.478	10.38	12.15	9.432	14.33	8.428	11.45	12.96	13.49	9.339	8.101	10.89	7.218	8.171	4.2411	0	-4.52929
TCGA-BH-A8FZ-01	16.53	8.159	14.96	9.963	9.07	2.54	11.18	9.699	10.01	14.43	10.34	15.46	8.838	10.96	14.37	9.448	10.45	9.81	8.674	14.79	8.065	11.6	13.01	14.31	11.08	11.33	11.54	10.59	7.922	1.5726	0	-4.52302
TCGA-A2-A04Y-01	17.13	6.128	15.3	8.208	10.4	0.4164	11.68	9.51	6.924	14.58	9.05	16.04	9.102	10.36	13.39	8.87	9.167	10.55	9.488	15.57	8.702	11.58	12.29	14.27	10.92	10.01	11.52	11.28	7.124	3.01096	0	-4.51758
TCGA-A2-A04X-01	16.71	7.228	14.81	5.032	9.814	0	12.19	8.982	7.977	13.97	9.724	15.76	8.521	9.909	14.81	8.477	9.224	10.76	11.02	14.6	8.003	11.51	11.88	14.02	10.08	9.153	11.82	8.333	7.031	4.61918	0	-4.50853
TCGA-AO-A129-01	17.54	9.737	14.81	9.668	10.15	9.227	11.95	11.56	8.783	14.66	9.533	17.62	8.697	9.936	14.79	9.82	10.4	11.03	10.5	15.28	7.515	11.29	12.71	15.19	11.34	10.65	13.4	10.53	10	9.00274	0	-4.48875
TCGA-E9-A5UO-01	15.14	6.084	13.96	5.169	9.57	0	12.2	10.07	1.124	12.47	9.458	13.97	8.547	9.79	11.3	6.418	10.46	8.529	9.112	15.4	8.456	11.91	12.52	15.75	7.119	7.244	11.63	7.791	6.738	2.15068	0	-4.48815
TCGA-E2-A14N-01	17.39	6.386	14.05	7.852	12.16	9.411	10.75	10.39	7.306	14.5	10.69	17.38	8.929	9.311	15.02	9.199	8.55	11.17	8.899	14.08	8.639	12.6	13.33	14.37	9.296	8.967	11.62	8.283	11.85	3.92877	0	-4.44449
TCGA-LL-A442-01	15.08	5.761	13.9	6.983	12.71	0	10.5	9.667	7.974	13.12	9.55	14.95	8.929	10.2	12.81	7.487	10	9.308	9.293	15.68	8.456	11.33	12.47	13.16	7.893	7.132	11.59	11.54	9.434	2.43562	0	-4.43164
TCGA-AN-A04D-01	16.66	5.792	13.46	5.264	8.698	2.921	11.59	10.16	8.252	13.42	8.322	15.35	8.494	9.826	12.71	6.806	9.738	8.77	9.452	15.23	7.293	11.18	11.66	13.79	8.94	8.137	13.05	7.268	10.36	0.142466	0	-4.42404
TCGA-AO-A125-01	16.38	8.429	15.96	8.045	10.91	9.993	10.56	9.577	10.12	13.91	9.523	15.86	8.038	10.51	13.97	5.501	9.37	11.27	9.554	13.82	8.603	11.17	11.77	14.1	7.008	8.337	11.6	8.445	8.231	9.46849	0	-4.42239
TCGA-A2-A4S3-01	16.45	6.556	15.65	6.399	9.745	1.054	12.13	9.568	8.756	13.78	9.721	16.13	8.548	9.809	14.1	8.275	9.354	9.925	8.515	14.9	7.697	12.06	13.06	13.83	10.61	9.177	11.14	10.02	8.72	1.82466	0	-4.41748
TCGA-A2-A0T1-01	17.07	7.393	14.25	7.24	8.824	0	11.53	9.761	8.834	15.29	9.21	15.56	8.637	9.767	14.15	10.98	10.98	9.828	10.84	16.3	7.879	12.36	12.78	14.93	12.31	10.15	12.16	10.58	8.585	1.4274	0	-4.40515
TCGA-E2-A14O-01	16.77	10.27	17.64	9.451	10.45	3.519	13.2	9.925	9.87	14.63	9.149	17.25	8.793	10.12	15.06	8.507	10.51	11.93	10.37	15.18	8.529	12.18	12.73	14.83	10.35	9.435	12.33	10.44	9.608	3.72329	0	-4.40418
TCGA-C8-A12K-01	16.96	6.675	14.36	4.907	8.887	5.568	12.02	10.77	7.479	15.31	9.626	16.31	8.515	10.68	14.16	8.304	9.31	10.46	9.04	14.8	7.004	12.12	13.02	13.91	11.14	10.51	12.47	9.362	8.454	0		-4.37826
TCGA-BH-A0AU-01	15.98	6.919	15.61	6.898	10.29	1.105	12.36	10.42	7.87	13.1	8.913	15.34	9.354	10.7	13.36	10.5	11.08	10.26	9.28	15.25	8.439	11.8	12.7	14.32	10.69	8.925	11.8	9.889	8.291	5.24384	0	-4.36372
TCGA-C8-A27B-01	16.2	7.976	13.74	6.261	9.718	2.878	10.93	12.11	9.513	15.29	11.85	15.58	9.358	13.25	14.98	8.822	9.515	11.34	10.16	14.58	7.433	11.34	13.19	14.46	10.17	11.12	12.04	9.274	10.97	1.20274	0	-4.34962
TCGA-BH-A18S-01	15.31	4.878	15.58	6.408	10.07	0.4077	11.21	11.22	7.685	13.39	9.289	14.63	9.11	10.45	14.15	7.114	7.655	10.44	9.593	14.67	7.969	11.33	12.26	14.47	9.008	7.907	11.22	7.536	8.624	5.50411	1	-4.3263
TCGA-A2-A04Q-01	17.33	7.522	13.88	5.427	9.396	2.076	11.78	10.25	7.946	14.69	9.184	15.95	8.198	9.689	13.46	8.872	10.15	9.61	9.72	15	6.913	11.58	12.31	14.28	11.47	10.24	12.81	9.924	9.531	6.53425	0	-4.30339
TCGA-B6-A0X0-01	15.6	3.896	15.11	5.624	8.444	1.491	10.54	9.782	7.985	13.88	9.122	15.66	8.154	10.31	13.75	7.47	8.944	10.56	9.7	14.39	7.331	10.88	11.89	13.59	9.453	7.667	10.93	7.058	6.721	10.8082	1	-4.30097
TCGA-A2-A3Y0-01	16.51	9.97	15.22	11.5	11.24	11.16	12.29	10.69	8.528	15.5	10.52	16.9	9.306	10.64	14.22	8.075	9.858	10.61	9.758	15.1	9.83	13.17	13.18	15.08	11.28	11.13	12.74	10.56	12.3	4.23562	0	-4.30057
TCGA-AQ-A04L-01	16.84	9.679	15.16	5.775	11.15	10.87	11.53	10.91	10.86	15.15	10.38	16.88	9.441	11.28	15.78	10.72	10.71	13.26	10.75	15.08	8.526	12.21	13.55	14.87	12.93	10.08	12.51	9.274	11.09	10.8411	0	-4.23624
TCGA-A2-A0CQ-01	16.9	6.936	14.86	5.752	9.784	1.326	11.12	8.1	10.7	14.15	8.657	15.45	8.193	10.11	13.83	7.774	9.414	10.97	9.734	14.44	8.135	11.06	11.57	14.46	10.64	9.218	11.33	9.471	7.85	7.38356	0	-4.23041
TCGA-B6-A0RH-01	17.54	9.903	15.96	8.727	10.89	9.408	11.98	10.6	10.75	15.39	9.243	17.87	8.881	10.44	15.12	10.66	11.48	11.62	10.79	15.44	8.782	12.14	13.19	15.45	11.37	9.906	12.82	10.85	9.218	17.6877	1	-4.23016
TCGA-A8-A09W-01	15.96	4.944	15.17	5.693	10.03	0	11.62	10.55	9.55	13.75	10.09	16.65	9.096	9.96	14.32	10.21	9.4	10.42	9.422	15.42	8.2	12.32	13.39	13.97	10.8	8.507	10.91	9.279	7.444	0.0821918	0	-4.22207
TCGA-BH-A8FY-01	16.14	4.952	14.99	6.975	8.932	0.6366	11.43	9.935	9.503	13.24	8.825	16.02	7.645	10.15	13.13	6.256	8.915	10.01	10.54	14.97	8.05	11.06	11.47	13.97	8.409	7.86	11.45	8.916	8.708	0.808219	1	-4.21763
TCGA-D8-A1XF-01	15.29	4.589	13.65	5.249	9.299	0.4583	10.47	10.05	4.709	13.01	9.99	14.95	8.469	11.33	13.3	7.261	9.688	9.625	9.317	13.63	8.037	11.31	12.35	13.45	7.143	7.127	10.29	10.01	5.925	1.26849	0	-4.21499
TCGA-D8-A140-01	15.34	5.372	14.03	5.977	8.993	0	12.32	10.63	5.894	13.49	9.132	14.4	9.5	10.99	12.96	8.653	9.72	9.809	8.955	14.45	8.294	11.2	12.32	13.5	9.26	8.048	10.84	9.758	7.019	1.10411	0	-4.20083
TCGA-EW-A1OX-01	15.48	6.82	14.16	4.066	10.24	0.5117	11.6	11.03	5.431	13.01	9.55	15.24	9.443	10.59	13.62	7.245	8.606	9.476	9.26	14.97	7.557	11.54	12.85	13.93	7.374	5.961	10.95	9.549	5.132	2.49589	0	-4.19971
TCGA-A2-A3XV-01	16.25	8.783	15.52	7.89	10.75	0	11.36	9.731	12.78	14.78	8.299	16.08	8.385	8.064	13.1	8.092	9.033	11.15	8.024	16.95	6.478	12.66	12.98	13.74	9.575	8.775	12.72	9.008	7.726	2.72877	0	-4.19433
TCGA-HN-A2NL-01	15.95	5.045	13.63	4.749	9.875	0.4265	11.14	9.856	6.621	15.01	7.834	17.23	9.56	11.1	13.74	10.66	8.298	8.903	7.946	15.25	6.95	11.98	12.78	14.61	9.104	7.847	12.07	7.83	8.512	0.216438	0	-4.19217
TCGA-AO-A03T-01	17.94	6.808	16	7.892	9.592	0	12.54	9.765	8.098	14.09	8.068	15.79	7.691	9.536	14.03	7.662	8.432	10.29	10.13	15.43	7.87	11.03	12.33	14.39	9.213	7.723	11.94	10.16	9.121	5.81918	0	-4.17411
TCGA-BH-A0E1-01	15.89	5.777	14.17	7.867	9.122	2.264	11.88	9.873	7.532	13.95	9.602	15.41	9.736	10.03	13.9	9.139	10.06	10.44	9.854	15.02	7.744	11.62	12.34	14.48	9.922	9.466	12.16	9.215	7.872	1.30685	0	-4.13877
TCGA-A2-A0D0-01	17.59	8.415	14.57	9.932	10.31	10.17	12.05	11.04	10.34	15.57	9.727	16.97	8.052	10.75	14.4	9.486	10.53	10.43	9.739	14.31	7.724	11.82	12.71	15.2	9.773	10.28	14.07	10.59	9.434	5.61096	0	-4.13595
TCGA-D8-A1XY-01	16.24	7.171	15.44	8.115	8.896	3.391	11.85	11.16	9.569	13.14	9.919	14.12	8.676	10.49	14.32	11.09	11.78	11.32	10.47	14.42	7.841	11.38	12.66	14.01	11.53	9.718	11.6	9.491	9.714	1.37808	0	-4.13382
TCGA-AR-A0U2-01	15.48	5.232	15.57	4.465	10.48	0.3897	11.22	10.1	7.022	13.33	10.28	14.97	8.044	10.96	13.74	8.693	9.103	8.991	9.508	14	7.263	11.24	12.53	14.31	8.462	7.141	10.23	10.91	6.564	6.98904	1	-4.12707
TCGA-A2-A1FX-01	15.69	6.038	14.22	6.561	9.343	0	11.33	10.41	6.915	13.31	9.296	14.89	9.844	9.979	14.07	9.044	9.88	10.03	9.4	13.98	8.43	11.28	12.37	13.9	9.742	9.376	10.83	8.811	7.372	5.06027	0	-4.12084
TCGA-E9-A1N3-01	14.77	5.836	15.26	6.096	10.59	1.189	10.13	10.3	9.567	13.11	9.865	15.37	8.964	10.31	13.63	7.276	8.439	8.927	9.422	14.84	8.592	11.9	12.52	13.66	8.372	7.325	11.4	7.595	7.888	2.90137	0	-4.10179
TCGA-BH-A0BZ-01	16.88	5.751	15.82	6.946	9.214	0	12.78	10.07	8.408	13.72	9.531	15.55	8.483	9.895	14.24	10.9	10.81	10.47	10.78	15.13	7.368	11.55	12.54	14.4	13.06	10.12	12.06	10.54	8.872	6.17808	0	-4.10177
TCGA-A1-A0SO-01	16.33	4.429	13.3	7.052	10.57	3.739	9.906	10.22	5.846	14.25	8.952	15.66	8.843	11.27	13.67	9.086	7.992	9.677	8.754	14.2	8.365	12.09	12.54	15.01	8.559	9.768	12.28	6.685	7.555	2.33425	0	-4.09015
TCGA-E9-A3QA-01	17.13	8.617	14.44	8.461	9.021	5.575	12.02	10.62	7.235	14.84	9.832	16.18	8.197	10.02	13.26	7.879	9.334	10.15	9.789	15.6	7.705	11.73	12.9	14.42	10.37	10.9	12.65	11.68	9.199	2.51507	0	-4.08667
TCGA-OL-A66H-01	16.17	6.817	14.7	7.619	10.08	0.9297	11.53	10.06	8.121	13.85	9.178	15.23	8.706	9.295	13.88	8.982	9.393	9.631	9.145	14.75	8.299	11.78	12.84	13.93	9.913	9.625	11.58	9.968	8.395	2.22466	0	-4.08464
TCGA-EW-A6SB-01	16.73	6.128	14.05	4.738	9.575	5.178	11.59	11.17	6.128	14.38	8.524	16.72	8.415	9.922	13.88	6.952	8.333	8.732	8.273	14.16	7.084	11.83	12.99	14	9.17	9.566	11.65	9.476	9.458	2.08219	0	-4.08391
TCGA-EW-A1J6-01	16.44	6.463	14.36	6.167	10.84	1.71	11.38	9.841	7.263	12.6	9.043	15.85	8.202	10.18	14	7.366	8.382	9.623	9.925	15.01	7.342	10.78	12.44	13.07	9.031	8.464	11.6	7.125	9.674	2.39726	0	-4.0766
TCGA-E2-A572-01	16.12	5.459	15.55	10.05	9.943	2.585	12.26	9.752	9.506	14.63	7.499	16.71	7.194	8.584	13.83	5.189	7.839	8.848	10.12	15.45	8.548	12.17	12.09	14.2	7.317	8.426	12.37	9.973	9.556	3.30959	0	-4.06618
TCGA-AO-A0JD-01	16.25	7.272	15.74	6.495	8.949	8.81	11.16	10.8	8.773	14.71	10.07	16.78	9.783	10.32	15.78	8.03	8.414	10.35	9.845	15.7	8.472	11.59	14.16	15.53	8.766	8.31	10.45	8.226	7.084	6	0	-4.05035
TCGA-EW-A423-01	16.83	5.278	15.62	5.109	9.257	0	11.97	9.805	8.971	13.02	7.785	15.54	7.602	9.053	13.36	7.109	9.297	9.519	10.2	14.93	7.265	10.98	11.75	13.86	9.08	8.47	11.63	9.166	7.668	1.46027	0	-4.02881
TCGA-E2-A1IP-01	16.93	9.384	14.72	9.672	10.77	8.845	12.08	10.78	10.39	14.49	10.14	16.48	8.656	10.77	14.71	10.15	10.55	10.87	10.24	15.52	7.515	11.78	13.31	14.32	11.12	10.44	12.6	11.23	10.63	0		-4.02668
TCGA-E9-A22G-01	16.3	7.746	13.03	5.909	10.38	8.962	10.32	11.36	8.291	14.5	8.565	17.47	7.968	11.31	13.5	8.782	10.06	10.21	9.235	14.68	7.335	11.9	12.84	13.81	9.122	9.529	12.18	7.731	10.84	3.39452	0	-4.02516
TCGA-AC-A62X-01	16.4	9.602	14.51	10.29	10.32	6.866	12.11	10.3	5.25	14.98	8.223	16.07	8.58	9.862	13.52	8.593	10.69	11.79	8.377	14.66	7.978	10.9	13.23	13.8	10.86	9.093	13.14	9.191	12.81	1.14247	0	-4.0196
TCGA-E2-A1LA-01	16.82	6.389	14.49	5.479	9.432	0.5311	12.06	9.361	9.376	13.33	8.95	15.24	8.641	10.16	13.62	10.07	10.75	10.01	9.577	15.05	7.737	11.53	12.63	14.37	12.14	10.43	11.36	10.43	8.765	2.04932	0	-4.01366
TCGA-AR-A24N-01	16.23	8.56	14.57	7.087	9.196	5.376	10.71	11.69	7.467	13.83	9.305	14.75	9.074	10.74	14.49	10.3	9.898	11.63	10.29	13.98	7.937	11.51	12.48	13.77	10.99	8.909	11.18	8.051	8.011	8.31507	0	-4.01251
TCGA-LL-A5YM-01	16.2	7.566	15.35	10.64	9.138	0	12.24	9.726	6.916	14.26	8.625	15.86	7.967	8.719	13.05	7.251	9.422	9.073	10.25	15.8	8.021	11.73	12.27	15.06	10.32	9.587	12.17	10.37	8.645	1.27671	0	-4.0123
TCGA-E2-A1BD-01	16.9	6.493	15.29	5.257	9.6	3.081	11.13	10.18	9.022	13.51	9.059	15.4	7.871	10.4	12.81	9.097	10.15	9.885	9.192	13.83	8.292	11.23	12.08	13.93	9.238	8.709	11.53	8.199	7.589	3.10411	0	-4.00962
TCGA-S3-AA17-01	16.38	6.604	14.32	6.483	7.392	1.451	10.75	9.008	7.392	13.44	8.527	15.72	8.291	10.54	13.92	7.935	8.985	10.07	9.932	15.76	7.385	11.68	12.7	13.42	9.613	8.628	10.73	9.724	6.297	1.16164	0	-4.00792
TCGA-C8-A27A-01	15.63	4.956	14.1	4.991	12.2	1.02	10.93	11.23	11.14	14.96	10.83	14.77	9.188	11.52	15.13	8.493	10.29	10.35	9.031	13.46	9.986	11.3	13.95	13.88	8.434	7.45	11.08	9.244	7.543	2.04658	0	-4.00711
TCGA-E9-A244-01	14.78	6.69	14.58	6.69	11.66	11.35	11.47	10.92	8.794	14.78	10.47	17.27	9.018	10.91	14.23	9.121	10.05	11.76	10.29	14.86	8.63	12.55	13.15	14	10.9	10.45	12.94	8.336	10.55	0.0575342	0	-3.99954
TCGA-A7-A13G-01	15.25	4.51	15.66	6.763	9.609	0	10.62	10.68	8.493	13.12	9.613	14.49	10.03	10.32	13.34	8.536	9.594	10.68	9.125	14.63	7.801	11.26	12.26	15.08	9.251	7.959	11.25	7.476	7.762	1.96712	0	-3.99357
TCGA-D8-A1XR-01	15.9	6.055	13.83	7.541	9.197	0.585	10.64	10.69	8.374	13.16	10.39	14.52	9.81	10.44	13.99	9.443	10.66	10.69	9.913	13.81	8.003	10.87	12.21	14.14	10.11	8.331	11.33	8.296	7.333	1.32055	0	-3.99305
TCGA-A2-A0CP-01	17.37	8.599	15.89	8.833	9.138	5.29	11.5	9.617	9.732	14.71	8.81	16.19	9.148	10.05	14.16	10.93	12.32	10.29	10.3	14.68	8.322	11.56	12.43	14.61	12.06	10.07	12.46	9.775	9.241	7.70685	0	-3.96665
TCGA-BH-A0HW-01	14.79	6.162	14.97	5.159	10.52	0.375	10.71	9.659	7.679	13.63	9.06	15.52	8.992	10.73	13.95	7.072	9.408	10.35	8.522	14.71	7.223	11.43	13.1	14.4	7.562	7.223	10.67	9.066	8.644	4.27671	0	-3.95114
TCGA-AC-A3YJ-01	16.11	4.559	14.41	6.291	10.35	1.953	11.79	10.83	9.08	13.49	8.77	15.41	8.048	9.459	13.28	5.885	8.86	9.522	8.403	14.71	8.127	11.65	13.08	14.77	9.835	8.939	11.21	9.736	9.187	2.06575	0	-3.94069
TCGA-B6-A0WY-01	16.32	5.661	14.55	5.508	9.278	2.014	11.87	9.584	8.36	14.12	9.328	15.8	8.276	10.04	13.29	8.97	10.8	9.999	10.13	14.69	7.633	11.69	12.29	14.53	10.58	8.758	11.84	10.22	8.991	9.48219	1	-3.9397
TCGA-BH-A0HA-01	16.75	6.336	14.33	6.141	10.18	0	11.23	9.545	9.304	13.24	8.939	15.36	8.339	10.08	13.18	11.17	11.65	10.02	10.53	15.07	7.667	11.47	12.13	14.75	11.5	9.83	11.99	9.048	9.51	4.4137	0	-3.9313
TCGA-E2-A15J-01	16.49	6.607	14.73	5.355	9.484	6.417	10.95	9.743	9.343	14.16	9.598	15.25	8.853	10.31	13.76	9.18	10.23	11.46	9.751	14.29	7.834	11.16	12.34	13.42	11.04	9.162	11.32	9.228	7.072	4.49315	0	-3.92642
TCGA-E2-A15R-01	15.4	5.706	15.6	5.048	9.192	0	11.33	9.613	8.009	12.1	9.38	15.19	8.084	11.51	14.53	8.748	10.23	10.38	9.646	13.65	8.347	11.09	12.97	13.11	8.256	6.897	10.29	9.041	7.02	4.74521	0	-3.91935
TCGA-C8-A131-01	17.78	9.668	15.13	9.931	10.84	9.396	12.12	10.59	11.38	14.8	10.49	16.31	9.258	11.32	14.4	10.24	11.17	11.8	10.82	15.11	9.019	12.1	12.89	15.3	12.41	10.45	12.78	11.12	10.64	1.12603	0	-3.90886
TCGA-GM-A2DN-01	16.65	7.147	14.65	7.112	8.68	3.931	11.14	10.56	9.378	14.29	9.505	15.52	8.623	10.28	13.48	8.334	10.21	10.18	10.13	15	7.741	11.52	12.45	14.22	9.879	8.843	11.3	9.427	10.96	8.46849	0	-3.90545
TCGA-BH-A0HL-01	14.99	4.337	14.52	4.927	9.962	1.909	11.1	10.14	8.407	13.15	9.413	15.17	7.972	10.4	12.09	7.663	10.04	10.52	8.782	14.08	8.842	11.47	12.41	14.19	8.522	6.645	11.37	7.213	7.379	0.19726	0	-3.88376
TCGA-A2-A04R-01	15.82	7.435	14.57	7.145	10.03	0.7861	11.21	10.29	8.58	12.93	9.624	15.11	8.814	10.75	13.43	10	11.14	10.51	10.08	15.09	8.028	12.01	12.8	14.21	11.42	8.988	10.89	8.817	8.358	10.1616	0	-3.88205
TCGA-B6-A0WZ-01	17.17	8.508	15.8	7.673	9.697	6.463	10.33	9.58	11.16	14.07	10.24	16.26	9.104	10.92	14	8.979	10.56	10.63	9.982	14.35	8.19	11.83	12.32	15.15	10.32	9.392	12.25	8.316	7.913	17.2384	0	-3.87075
TCGA-D8-A1XG-01	15.75	7.335	15.51	4.62	10.03	6.767	10.84	11.25	9.129	13.29	9.654	15.23	9.427	11.32	13.76	8.764	11.42	11.23	9.913	14.15	7.916	11.33	12.66	14.73	10.91	8.09	11.11	9.297	8.795	1.2274	0	-3.87072
TCGA-E9-A227-01	16.34	5.829	14.36	6.828	8.905	1.608	11.82	10.03	8.465	13.78	9.368	15.44	9.611	9.77	14.29	9.932	9.883	10.2	9.729	14.86	7.581	11.76	12.73	14.86	9.779	8.445	11.69	10.23	8.269	2.67123	0	-3.86739
TCGA-D8-A1XA-01	16.05	9.157	16.27	7.595	9.942	0.4913	12.12	10.44	8.356	14.26	8.881	15.04	9.455	10.43	13.78	9.162	9.936	11.48	9.751	15.07	8.462	11.72	12.72	14.21	10.43	9.064	11.65	9.648	8.207	2.29863	0	-3.86516
TCGA-BH-A0B9-01	16.43	7.746	14.44	5.558	10.84	8.038	10.98	10.08	10.25	14.93	9.237	17.5	8.157	11.36	14.44	8.447	9.413	10.97	9.16	14.58	7.985	12.01	13.32	14.46	9.814	9.244	11.61	9.501	10.26	4.30685	0	-3.86148
TCGA-A2-A04W-01	17.92	10.17	15.27	7.759	10.77	8.89	11.63	10.32	11.25	14.4	11.03	16.5	8.872	9.897	14.88	10.38	11.42	10.68	11.32	15.94	8.243	12.49	13.7	14.8	11.37	11.47	12.56	11.04	9.191	8.49863	0	-3.84715
TCGA-AR-A1AN-01	16.33	7.146	14.18	9.451	9.751	4.171	11.71	10.66	8.17	14.35	10.27	14.85	9.677	10.28	13.77	10.39	11.2	10.89	9.685	14.62	7.667	11.33	12.79	14.17	11.55	9.752	12.12	9.372	8.631	8	0	-3.83777
TCGA-D8-A1JT-01	16.48	9.905	15.82	6.73	13.06	2.093	11.92	11.63	9.309	13.21	11.03	15.18	9.028	10.9	14.52	7.4	8.56	12.33	10.57	13.95	7.945	11.88	12.51	13.09	8.498	9.147	10.2	6.816	7.472	1.10959	0	-3.8303
TCGA-BH-A1FG-01	16.03	5.212	16.64	4.931	10.51	0.7894	11.15	9.952	7.03	13.86	8.793	15.16	9.163	10.36	13.91	8.588	8.959	11.54	9.177	14.83	7.83	11.79	12.97	14.06	9.002	8.137	11.34	9.465	8.397	10.2356	1	-3.82666
TCGA-A8-A090-01	15.94	6.842	15.56	7.248	9.264	2.878	11.51	10.48	7.802	13.6	9.347	15.35	10.13	10.4	13.82	9.909	10.55	10.97	9.608	14.45	8.518	11.53	12.63	13.65	11.54	9.837	11.46	10.94	7.887	0		-3.82344
TCGA-D8-A1XV-01	15	4.996	15.21	2.357	10.45	7.242	11.4	11.27	9.507	13.48	10.03	15.48	9.714	10.76	14.35	7.228	8	10.97	9.351	14.44	7.396	11.16	12.9	14.56	8.857	7.551	10.58	7.049	7.885	1.26301	0	-3.81623
TCGA-GM-A2DO-01	16.99	6.469	14.37	3.978	9.352	0	11.59	9.41	9.38	13.63	8.295	15.23	8.395	10.17	13.04	6.501	9.049	9.112	8.361	13.92	7.628	11.43	12.11	13.67	9.497	8.29	10.67	10.56	8.127	7.11233	0	-3.81508
TCGA-B6-A3ZX-01	16.57	6.59	13.51	5.378	9.373	4.486	11.89	10.27	7.31	14.61	8.689	15.55	7.653	10.46	13.25	7.843	9.411	9.456	9.56	15.64	6.61	11.49	13.05	13.91	8.488	8.257	11.68	9.103	8.139	3.15616	1	-3.81457
TCGA-E2-A158-01	15.91	6.047	14.12	7.983	9.501	10.8	11.01	10.11	5.654	13	8.998	16.14	7.249	10.84	13.57	9.406	7.496	11.17	9.329	14.75	6.047	11.38	12.5	14.13	8.725	10.25	11.44	6.975	7.691	1.23288	0	-3.81449
TCGA-PL-A8LZ-01	16.64	7.692	13.62	8.692	8.32	3.607	11.73	10.01	7.204	14.49	9.256	14.56	8.767	9.318	13.08	10.48	10.44	9.172	9.695	16.06	7.166	11.5	13.03	13.63	11.22	10.09	12.44	9.498	8.836	0.827397	0	-3.81168
TCGA-BH-A0BQ-01	16.87	7.31	14.96	7.881	9.38	5.716	11.39	10.3	10.52	14.29	9.549	15.85	8.908	10.35	13.79	10.69	11.26	10.72	10.27	14.62	7.267	11.72	12.21	14.42	11.98	9.747	12.09	9.196	8.828	6.17808	0	-3.81099
TCGA-BH-A0B8-01	15.67	6.749	15.41	6.889	9.345	2.277	10.66	10.26	8.622	13.18	9.565	15.4	8.712	10.88	14.18	9.291	9.764	10.09	9.411	14.22	7.24	11.21	12.75	13.56	9.675	8.457	10.89	8.709	6.821	4.29863	0	-3.80922
TCGA-AR-A252-01	16.14	7.18	13.77	7.177	9.753	0.3744	11.4	10.66	8.678	13.29	10.41	14.69	9.406	10.73	13.28	9.696	9.446	10.16	9.438	14.55	8.372	11.77	12.65	13.97	9.764	8.119	10.66	7.647	7.756	7.77534	0	-3.8077
TCGA-A8-A08I-01	15.58	7.898	14.16	3.45	10.24	9.625	11.5	10.89	9.813	13.83	10.43	15.28	8.843	10.64	14.22	7.296	7.973	11.41	9.219	14.65	8.87	12.04	13.62	14.48	9.709	9.336	11.25	9.812	7.348	1	0	-3.8076
TCGA-B6-A0IN-01	16.81	7.269	14.49	8.734	10.39	0.5573	12.05	9.878	8.224	13.92	8.867	16.42	8.827	9.464	13.41	9.435	10.71	9.776	10.01	16.17	7.701	12.3	13.06	14.54	10.08	9.395	11.98	8.812	7.428	7.04932	1	-3.80663
TCGA-E2-A14R-01	16.8	9.631	14.74	10.27	9.122	8.229	10.97	10.69	9.821	14.73	9.405	16.38	9.339	10.79	13.54	9.035	9.395	10.13	8.295	14.29	7.046	11.57	12.41	14.28	10.49	10.13	12.25	9.439	7.09	3.21644	0	-3.80483
TCGA-3C-AALK-01	16.59	6.654	14.87	6.025	9.569	3.171	11.38	9.139	8.966	13.85	9.327	15.5	8.546	10.24	13.11	10.16	11.03	10.01	10.37	15.31	8.027	11.73	12.44	14.87	11.85	10.02	11.75	9.414	9.159	3.96712	0	-3.80001
TCGA-EW-A1PA-01	15.97	5.225	15.56	5.85	10.61	3.391	12.98	10.16	8.484	13.18	9.474	15.22	9.119	10.91	13.24	8.556	9.973	9.601	9.752	15.24	8.521	10.92	12.88	13.72	9.722	8.35	11.3	7.032	8.047	1.57534	0	-3.79667
TCGA-E9-A3Q9-01	15.43	8.055	13.62	9.191	9.983	0.476	11.43	10.18	9.487	13.32	9.727	14.59	8.993	10.5	13.47	8.486	8.83	10.58	9.299	14.27	8.047	10.98	12.12	13.86	8.96	9.488	11.53	8.8	9.291	2.74247	0	-3.79584
TCGA-D8-A1JL-01	16.92	8.861	13.49	6.572	8.856	2.426	11.32	10.21	8.175	14.99	9.823	16.06	8.545	10.44	12.84	9.392	10.12	10.47	9.757	14.98	8.507	11.61	12.76	14.23	11.73	9.574	12.7	10.12	9.311	1.67397	0	-3.79015
TCGA-AO-A0J2-01	17.17	8.984	15.47	9.601	8.759	7.593	11.78	10.71	13.41	15.35	11.48	16.6	5.685	10.44	14.95	9.133	9.507	10.6	10.61	15.79	8.165	10.91	14.56	14.83	11.07	9.904	12.05	11.91	12.36	2.73151	0	-3.78462
TCGA-AR-A24H-01	15.81	5.803	13.81	6.281	10.27	0.5548	11.39	10.41	6.718	13.5	10.09	15.75	8.267	9.952	13.66	9.067	9.431	10.57	10.2	13.91	8.628	11.22	12.64	13.46	9.809	8.316	10.32	9.022	7.191	13.4082	0	-3.77829
TCGA-BH-A28Q-01	15.96	6.299	14.02	6.02	9.19	0.902	11.37	11	8.848	13.61	9.703	14.82	8.732	10.88	13.48	10.8	9.753	11.12	9.531	13.62	7.918	11.09	12.26	13.75	10.89	9.079	11.38	7.767	7.853	3.06575	0	-3.77639
TCGA-GM-A2DF-01	17.77	7.494	14.43	9.666	10.39	3.457	12.64	9.525	7.039	15.8	8.916	16	8.088	9.687	13.36	9.406	10.24	9.13	9.85	14.93	7.706	11.64	12.54	14.64	12	10.57	14.04	11.59	8.117	5.90411	0	-3.77491
TCGA-E9-A243-01	16.28	5.767	13.23	3.197	9.325	1.543	11.24	11.07	10.37	14.16	11.48	15.67	9.141	10.49	14.12	10.35	9.035	10.24	9.736	15.13	6.273	11.23	13.29	14.21	10.17	8.937	11	9.411	12.34	1.67671	0	-3.77378
TCGA-C8-A278-01	16.51	8.44	14.9	3.365	10.56	5.48	12.15	10.24	8.992	14.21	9.893	15.7	8.948	10.49	14.2	10.88	10.16	11.29	10.34	15.47	8.093	11.95	13.53	14.48	11.84	9.611	11.82	10.56	9.176	0.813699	0	-3.76993
TCGA-BH-A0GZ-01	16.92	6.626	14.9	6.391	8.707	4.618	11.25	10.63	9.224	13.17	8.954	16.08	8.775	9.895	13.78	10.31	10.72	10.06	9.919	14.39	7.022	12.12	12.33	14.78	11.14	9.099	11.38	8.733	9.434	0.89863	0	-3.76229
TCGA-BH-A0C7-01	15.5	5.343	14.27	8.388	9.642	0.6368	11.14	9.688	6.975	12.85	9.757	15.04	9.16	10.06	13.21	9.796	10.15	9.341	9.368	14.1	7.312	11.7	12.12	13.87	8.39	8.046	10.67	10.95	7.863	7.58082	0	-3.75433
TCGA-A8-A09C-01	15.79	5.511	14.74	7.789	9.898	2.394	10.88	10.56	9.153	13.79	9.658	15.77	9.029	10.79	13.11	9.679	10.65	11.06	9.192	14.33	7.86	11.61	12.52	13.87	10.48	8.604	10.76	8.272	8.001	0.0849315	0	-3.75341
TCGA-AN-A0G0-01	16.7	7.724	14.79	10.55	9.387	9.467	11.02	11.65	9.278	14.07	10.1	17.39	9.491	10.71	14.21	10.49	10.27	12.67	10.02	15.72	7.71	12.46	13.47	15.31	11.01	9.838	13.11	10.08	9.156	0.0438356	0	-3.75249
TCGA-AN-A0XV-01	16.14	7.297	15.88	5.871	10.17	0	11.51	10.47	8.955	13.91	9.47	14.86	9.402	10.62	14	10.22	10.19	10.65	10.03	14.1	7.923	11.38	12.34	13.8	10.06	8.565	11.25	7.51	8.536	0.443836	0	-3.75163
TCGA-A8-A085-01	15.75	5.266	14.44	4.462	7.709	1.172	11.63	8.439	6.927	14.06	9.431	14.6	9.157	10.81	13.43	9.846	11.4	9.432	9.721	14.67	8.208	11.6	12.85	14.67	10.41	8.474	11.16	8.713	8.345	3.07945	0	-3.74263
TCGA-OL-A66O-01	16.02	7.335	15.18	5.695	10.41	2.226	11.33	9.09	8.041	13.98	7.651	15.83	7.915	9.472	13.02	8.115	9.941	10.15	9.55	14.9	8.642	12.08	12.48	14.61	9.408	9.036	11.18	9.317	8.069	1.44658	0	-3.74151
TCGA-E9-A295-01	16.16	5.939	15.52	6.505	9.606	2.698	12.06	10.13	8.583	13.2	9.456	15.41	8.476	10.08	13.89	9.678	10.97	10.09	9.8	14.47	7.29	11.45	12.87	13.72	9.756	8.583	11.53	8.983	9.52	1.0274	0	-3.73493
TCGA-BH-A0HI-01	16.38	6.905	15.28	7.182	9.545	0.4347	11.17	9.242	10.86	13.54	9.315	14.99	8.606	9.995	13.65	9.654	10.38	9.903	9.576	14.81	7.786	11.71	12.53	15.24	11.15	9.068	11.74	9.006	7.97	1.69863	0	-3.73438
TCGA-C8-A1HJ-01	17.5	5.33	14.04	7.443	9.506	7.45	10.63	10.85	5.807	14.39	9.494	17.7	8.553	10.54	14.07	8.97	9.238	9.266	9.018	13.78	5.603	11.96	12.6	15.22	9.454	9.244	11.34	5.894	10.56	0.0136986	0	-3.73219
TCGA-GM-A2DM-01	15.66	9.17	14.88	8.482	10.95	6.113	11.8	10.51	10.85	14.09	10.39	15.7	9.676	10.86	14.4	9.802	10.2	10.79	10.03	14.56	8.736	11.92	12.91	14.13	10.47	8.97	11.69	9.828	8.687	8.83836	0	-3.72743
TCGA-V7-A7HQ-01	16.52	6.646	16.99	7.854	10.68	2.878	11.71	9.279	9.862	14.69	7.31	16.5	7.438	9.053	13.17	8.017	10.5	10.68	10.13	14.8	9.293	12.28	12.22	14.87	11.12	10.06	12.68	10.37	8.078	5.56986	0	-3.72461
TCGA-A2-A3XT-01	16.53	6.98	14.08	10.1	9.482	6.096	11.98	11.58	6.711	15.19	9.69	16.45	9.334	10.07	13.78	8.505	9.445	9.162	8.99	14.8	7.829	11.45	13.37	14.61	10.63	10.76	12	10.77	6.822	7.58904	0	-3.72203
TCGA-BH-A1FE-06	16.73	11.64	14.23	10.6	9.873	2.973	12.77	10.48	5.719	13.83	9.073	15.28	10.27	10.98	13.14	10.47	12.08	10.33	9.892	15.21	7.343	12.38	12.5	13.53	9.257	10.77	13.01	10.94	10.15	6.2274	1	-3.72173
TCGA-BH-A0HX-01	16.58	7.475	14.78	7.55	10.3	2.313	12.19	10.28	9.145	14.05	11.83	15.56	8.96	10.21	13.16	9.998	11.22	10.66	10.28	15.31	8.393	11.84	13.37	14.23	10.86	9.091	11.37	9.622	8.395	2.27123	0	-3.7215
TCGA-E2-A1IG-01	16.49	7.449	14.01	6.295	9.548	1.562	11.83	9.653	7.915	13.53	9.366	15.19	8.845	10.46	12.93	10.5	11.83	10.19	10.14	14.91	7.678	11.61	12.48	14.43	12.38	10.17	12.11	10.3	9.287	5.86301	0	-3.71446
TCGA-D8-A1Y0-01	15.82	5.716	13.85	3.434	8.795	0	11.75	10.28	9.182	13.02	9.394	15.58	8.662	10.77	14.59	9.93	9.534	9.759	9.515	13.4	7.97	11.1	12.82	13.25	9.478	8.208	10.29	7.807	7.456	1.29315	0	-3.71106
TCGA-E2-A14S-01	16.03	3.963	16.25	4.989	10.03	0.3902	11.75	8.077	8.312	13.48	8.522	15.18	8.667	9.926	13.38	7.578	8.86	10.59	9.057	14.53	7.947	10.99	12.23	13.74	9.504	8.075	10.46	8.684	5.563	2.76438	0	-3.71024
TCGA-D8-A1X9-01	16.11	6.125	14.5	5.918	9.703	2.325	11.64	9.74	9.09	13.6	10.51	14.65	9.417	10.45	13.96	10.36	10.89	10.75	10.11	15.26	7.703	11.83	13.24	14.59	12.29	9.591	11.53	8.896	9.005	1.99178	0	-3.70603
TCGA-E9-A6HE-01	17.02	9.647	15.33	10.64	8.894	6.184	11.8	9.682	9.861	14.35	8.76	16.14	8.496	9.263	13.59	8.7	10	10.6	10.23	14.94	8.271	12.09	12.12	14.49	11.68	10.42	12.46	10.39	8.249	2.32055	0	-3.70374
TCGA-BH-A18G-01	17.08	8.901	15.4	11.34	10.38	8.792	11.68	11.04	8.533	15.44	10.81	18.05	9.083	10.04	14.32	10.13	10.04	11.26	10.73	16.53	6.604	12.11	13.58	15.15	12.21	9.439	13.6	9.937	11.39	0.408219	0	-3.69749
TCGA-BH-A0HU-01	16.93	5.902	15.41	7.117	9.584	2.987	11.9	9.386	9.228	14.02	9.236	16.31	8.716	9.612	14.21	8.845	9.88	9.437	10.04	14.85	7.884	11.8	12.76	13.96	10.1	8.302	10.83	8.067	6.84	1.07397	0	-3.69738
TCGA-S3-AA14-01	16	5.856	14.81	7.29	9.327	0	11.3	10.01	9.273	13.59	9.674	15.03	9.174	10.38	13.62	10.4	11.08	10.46	9.667	14.85	7.017	11.56	12.69	14.6	10.23	8.805	11.76	8.367	7.529	1.44932	0	-3.69677
TCGA-EW-A1P3-01	17.09	7.385	15.31	7.857	9.377	3.196	11.16	10.31	8.409	13.93	9.658	16.34	9.437	10.46	13.36	9.069	9.807	10.66	10.39	14.42	8.084	11.14	11.89	14.13	10.7	9.684	11.79	8.921	7.404	4.4137	0	-3.68174
TCGA-EW-A1OV-01	16.76	9.803	14.19	5.831	9.546	2.798	11.58	10.2	8.434	13.74	9.092	16.14	7.884	10.75	13.1	9.82	10.53	11.17	8.783	13.77	8.257	11.55	12.91	13.69	10.77	9.009	10.87	9.091	7.684	2.16164	0	-3.68046
TCGA-AR-A24P-01	16.09	7.113	14.6	6.418	9.759	1.926	10.9	10.58	10.71	13.99	10	15.22	9.174	11.07	13.62	10.67	10.86	10.56	9.928	14.57	7.659	11.37	12.59	13.85	11	9.255	11.15	8.908	8.836	0.230137	0	-3.67877
TCGA-BH-A0HY-01	16.35	6.282	14.67	8.116	6.413	0.4516	11.26	9.489	9.85	14.1	9.399	15.35	7.581	10.07	13.15	10.38	10.52	10.56	10.51	16.39	6.356	11.79	12.79	14.44	10.94	8.733	12.02	8.428	8.54	4.23288	0	-3.67799
TCGA-A7-A0CJ-01	15.8	7.971	14.91	7.776	9.571	8.246	11.52	8.203	9.431	14.79	10.45	16.19	9.655	12.05	15.18	8.624	9.934	11.53	10.12	14.58	9.207	12.22	13.3	14.34	9.402	8.957	12.36	9.771	11.34	2.55068	0	-3.67059
TCGA-D8-A27E-01	14.93	3.971	15.23	4.766	10.23	0.6562	10.36	10.7	8.552	13.28	9.467	15.13	9.295	10.14	14.32	7.705	7.898	8.601	9.583	14.37	7.912	11.52	12.79	14.37	9.479	8.195	11.25	7.85	8.127	1.45205	0	-3.66794
TCGA-A2-A25E-01	15.8	6.946	14.53	5.431	10.35	0	11.72	10.02	8.148	13.34	9.458	15.52	8.369	10.5	13.27	9.679	9.495	9.753	10.03	14.83	7.927	12.33	12.63	13.56	10.72	8.359	10.96	8.935	7.354	8.77808	0	-3.66378
TCGA-E2-A576-01	16.25	5.492	16.11	8.659	9.93	0	11.68	8.734	7.785	13.6	7.241	15.97	7.606	9.957	13.11	6.979	9.334	9.889	8.926	14.54	8.219	11.56	12.29	13.42	8.936	7.973	11.17	9.137	8.338	2.85753	0	-3.66143
TCGA-D8-A27P-01	15.79	6.112	15.02	7.309	9.366	2.153	10.77	10.62	10.24	13.72	9.523	14.82	9.094	10.73	13.07	8.54	10.59	10.45	9.202	14.48	8.435	11.48	12.68	14.44	9.716	8.252	11.37	7.865	8.705	0.134247	0	-3.65861
TCGA-A2-A0EO-01	16.87	8.148	14.55	7.71	9.678	0.4422	11.44	10.25	9.265	13.89	9.415	15.68	9.631	10.37	14.34	11.15	10.97	11.21	9.815	14.28	7.492	11.72	12.66	14.09	11.03	9.568	11.64	9.316	8.608	6.69041	0	-3.65581
TCGA-E2-A2P6-01	16.32	4.975	14.95	6.546	7.865	1.058	11.19	9.703	9.063	13.17	8.742	15.39	8.976	10.12	12.57	8.044	10.44	9.944	9.123	14.28	7.465	11.18	11.84	14.22	9.973	8.616	11.03	8.774	9.027	2.87945	0	-3.65411
TCGA-EW-A1P4-01	17.17	9.092	15.61	7.521	9.776	9.281	11.66	10.39	9.271	16.39	10.88	17.47	10.16	10.43	15.24	10.89	11.29	12.02	11.09	15.7	8.176	12.66	13.88	16.1	12.11	12.13	12.97	13.38	13.23	2.48493	0	-3.6503
TCGA-AN-A0FT-01	17.54	6.4	15	8.018	9.924	0.501	12.22	10.11	9.569	13.24	8.169	16.65	8.03	9.26	12.97	10.25	10.41	10.63	10.13	14.42	7.613	11.41	11.69	13.91	12.09	10.08	11.6	10.27	7.508	0.586301	0	-3.65023
TCGA-C8-A273-01	17.03	5.884	15.66	6.456	10.56	0.9107	11.69	10.1	7.058	13.46	8.64	15.53	9.692	9.737	13.33	10.21	10.84	11.07	10.95	15.99	8.011	11.76	12.59	14.13	11.66	9.724	12.38	9.972	8.292	1.40548	0	-3.65007
TCGA-AO-A12F-01	16.93	7.685	13.69	11.27	9.635	8.747	12.36	10.25	6.644	13.47	8.343	17.45	9.226	10.22	13.63	10.58	11.1	10.6	9.331	14.44	7.811	11.44	12.61	13.78	11.48	9.567	12.64	9.312	9.455	5.04658	0	-3.64923
TCGA-E2-A1B4-01	15.87	7.23	14.83	6.855	10.21	0.6123	10.58	7.379	11.07	13.29	8.68	14.85	8.004	10.47	13.25	8.408	9.573	9.853	8.874	14.15	8.346	10.86	12.02	14.65	10.5	8.457	11.5	7.691	7.406	2.75068	1	-3.6492
TCGA-BH-A0W3-01	15.26	4.145	14.57	6.444	9.94	0	10.56	9.104	9.994	12.93	9.657	14.53	8.463	10.86	13.38	7.535	8.649	9.534	8.147	13.69	7.678	11.22	12.47	14.34	8.843	8.033	10.78	8.411	5.955	1.99452	0	-3.64919
TCGA-AR-A255-01	15.91	6.25	14.62	7.924	9.305	2.831	11.61	10.25	8.335	13.75	10.18	14.85	9.406	10.31	14.13	11.13	10.61	10.07	9.708	14.38	7.335	11.55	12.91	13.98	10.9	9.221	11.3	8.369	8.557	5.92055	0	-3.6476
TCGA-E2-A1II-01	16.25	5.468	13.3	5.103	9.769	1.673	11.52	10.85	8.043	14.27	9.553	16.7	8.556	10.45	13.94	8.223	7.822	9.413	7.576	13.25	6.486	11.64	12.99	13.79	9.879	9.695	10.98	9.045	7.404	2.80822	0	-3.64683
TCGA-AR-A0U4-01	16.73	9.132	14.16	9.599	9.073	1.177	11.97	11.56	9.561	15.22	11.75	16.32	9.364	10.64	13.96	9.371	9.682	11.81	10.28	15.76	8.431	12.56	13.85	14.95	11.92	11.38	12.64	11.03	9.438	8.93425	0	-3.64628
TCGA-BH-A0HB-01	16.89	7.584	15.78	7.146	10.01	3.621	12.17	9.54	9.597	14.28	9.702	15.36	8.635	10.39	14.83	9.133	9.943	10.88	9.687	14.31	8.387	11.95	13.37	14.62	10.72	9.64	11.72	9.883	10.41	2.20822	0	-3.64073
TCGA-D8-A1XS-01	15.89	6.485	15.44	4.659	9.99	1.299	11.6	10.87	9.061	13.54	9.841	15.03	9.049	10.67	13.75	11.05	11.18	11.55	9.66	14.16	7.619	11.49	13.02	13.59	11.94	9.236	11.12	9.027	8.545	1.3589	0	-3.64009
TCGA-A8-A079-01	15.92	7.09	15.33	7.079	8.19	2.184	11.89	9.591	6.504	14.04	8.872	15.87	9.663	10.2	13.9	8.284	9.526	10.76	10.43	15.56	8.878	11.62	12.97	14.61	9.974	9.208	11	11.15	8.755	0.750685	0	-3.63878
TCGA-E2-A1IL-01	15.71	6.542	14.08	9.024	9.842	0	10.9	10.35	8.885	13.18	9.527	13.99	9.186	10.69	13.31	10.04	10.24	9.558	9.527	13.78	8.222	11.22	12.07	14.89	9.927	8.459	11.74	7.731	8.182	0.323288	0	-3.63022
TCGA-A2-A0T5-01	16.64	4.605	14.86	6.987	9.097	5.559	10.86	10.63	8.896	14.34	9.001	15.88	8.752	9.872	13.42	8.972	10.94	10.99	10.04	14.64	6.492	11.28	12.24	13.96	10.21	8.181	11.68	8.851	8.613	1.45479	0	-3.62881
TCGA-E2-A573-01	17.4	7.345	14.51	8.698	10.76	9.871	11.97	10.76	7.382	14.73	10.07	16.27	8.992	10.51	14.22	9.835	11.11	11.85	10.09	14.41	8.812	12.15	13.53	14.47	10.84	10.61	13.07	11.29	10.1	2.90959	0	-3.61726
TCGA-D8-A73X-01	16.21	6.726	14.46	4.322	9.492	4.72	11.38	10.06	10.07	13.48	9.129	15.02	9.055	10.52	13.03	9.932	11.22	10.23	9.472	13.62	8.46	11.13	12.15	14.22	10.56	9.467	11.39	9.287	8.675	2.10137	0	-3.61667
TCGA-EW-A424-01	16.77	6.004	14.66	5.845	9.837	2.747	11.19	9.754	7.405	13.28	7.759	15.24	8.405	10.36	13.33	9.521	10.01	10.36	9.29	14.01	7.987	11.54	12.31	13.71	9.991	9.178	11.33	8.7	8.16	1.9589	0	-3.61396
TCGA-A2-A0T3-01	14.96	5.335	13.8	8.059	9.536	0.9543	10.97	9.527	6.774	13.01	10.17	14.62	7.955	10.07	13.81	9.157	9.358	9.596	10.67	14.63	7.19	11.19	12.52	14.1	9.827	10.82	10.92	7.869	8.076	4.15342	0	-3.60896
TCGA-AQ-A54O-01	16.97	6.876	15.4	6.842	9.033	0	12.87	10.04	9.141	13.28	7.741	15	8.421	9.115	12.82	8.441	9.294	8.575	9.691	14.39	8.39	10.55	11.73	13.5	9.92	9.247	11.35	10.21	6.367	2.74247	0	-3.60812
TCGA-A2-A0CV-01	16.94	7.467	14.35	6.583	9.829	2.606	11.23	10.53	8.25	13.75	9.348	14.75	8.861	10.5	13.85	9.728	9.467	10.95	9.46	13.73	8.185	11.18	12.6	13.69	10.21	9.781	11.48	8.278	8.209	8.24932	0	-3.60786
TCGA-BH-A5IZ-01	16.83	7.1	14.35	5.997	9.206	3.073	11.22	10.72	6.043	15.76	9.971	16.85	9.15	9.743	13.78	8.505	10.32	9.235	11.16	16.01	6.651	12.05	13.14	15.23	10.77	11.27	12.84	10.15	10.32	1.55342	0	-3.60013
TCGA-AR-A0TV-01	15.79	4.57	14.43	3.285	9.628	0	12.21	10.69	7.077	13.86	8.439	15.31	8.697	9.883	13.06	6.751	8.077	10.6	9.149	14.35	7.981	11.46	12.52	13.65	9.642	8.632	11.52	9.28	9.784	6.26849	0	-3.59834
TCGA-E2-A14Q-01	16.64	4.868	15.64	7.85	9.61	0.4135	10.83	8.844	8.145	14.03	9.608	14.51	8.816	10.5	13.76	9.052	9.32	9.828	9.65	14.57	7.213	11.69	12.38	14.75	9.426	7.934	11.69	6.936	7.642	3.1863	0	-3.5978
TCGA-BH-A201-01	16.48	7.296	13.7	9.927	8.056	3.502	10.79	10.56	10.54	14.06	9.985	15.1	9.505	10.24	13.97	11.17	11.18	10.7	9.292	13.95	7.927	11.38	12.71	14.24	10.91	10.29	11.44	9.322	9.679	2.34521	0	-3.59215
TCGA-C8-A12X-01	16.21	5.488	14.55	3.944	11.31	1.286	11.94	9.582	5.991	13.46	7.949	15.76	8.148	9.437	13.21	8.733	9.577	10.06	10.61	15.38	8.759	12.07	12.82	13.42	10.02	8.396	11.64	10.72	6.777	1.05479	0	-3.59185
TCGA-B6-A0IP-01	16.08	5.054	13.9	7.033	9.26	0.3563	10.88	9.758	9.303	13.65	9.287	14.71	8.735	10.27	13.34	8.549	9.607	10.14	9.126	14.01	8.201	11.31	12.43	14.29	9.959	8.519	11.23	8.207	7.35	10.7562	1	-3.58833
TCGA-E2-A15S-01	14.98	4.653	14.47	7.523	9.073	0	10.55	10.23	5.745	12.22	9.438	15.5	8.443	10.12	13.06	7.523	9.114	10.97	9.442	14.09	8.618	11.88	12.71	13.79	7.589	7.119	10.14	10.12	6.025	1.1726	0	-3.58523
TCGA-B6-A0RQ-01	16.34	5.53	14.05	7.275	9.036	0.9638	10.76	10.09	7.929	14.15	8.566	14.96	8.516	10.32	13.57	8.079	9.394	9.581	9.778	14	7.964	11.15	12.16	14.28	9.497	7.113	11.43	7.164	8.618	11.6904	1	-3.58325
TCGA-OL-A5DA-01	16.31	5.506	15.04	4.764	9.631	2.378	11.11	9.971	8.264	13.12	8.028	15.03	8.016	10.27	12.94	8.217	9.598	10.28	9.227	13.68	8.628	11.18	12.22	14.02	9.886	8.44	11.41	8.435	7.492	4.88493	0	-3.57686
TCGA-B6-A0RN-01	16.2	5.654	13.95	5.279	9.415	1.471	10.73	10.53	9.149	13.59	8.831	15.35	8.899	10.58	13.44	11.15	12.12	10.73	9.986	14.1	8.113	11.46	12.64	14.01	10.96	9.422	11.7	8.645	8.802	21.9397	0	-3.57381
TCGA-E2-A1IN-01	16.99	5.407	15.48	3.154	8.8	1.283	11.74	10.66	10.53	13.71	9.108	15.33	8.966	9.95	14.14	11.27	11.81	10.66	10.31	13.88	7.643	11.24	12.64	14.54	12.73	10.55	11.6	8.626	10.04	1.84932	0	-3.56945
TCGA-A1-A0SM-01	16.78	6.303	13.99	5.35	9.284	1.57	11.9	10.69	11.55	12.97	9.509	16.39	9.49	10.1	14.38	10.39	11.21	10.54	11.4	15.17	7.573	11.43	12.51	14.82	12.4	10.35	11.52	10.09	9.814	0.663014	0	-3.56224
TCGA-A2-A0SU-01	16.26	5.788	14.81	6.091	9.555	0.576	10.65	9.8	8.011	13.8	8.601	15.44	9.198	10.63	13.44	9.361	9.908	10.73	9.081	14.77	8.16	11.36	12.96	14.33	9.691	7.799	11.3	7.914	7.867	4.55342	0	-3.55899
TCGA-A2-A0CT-01	15.76	6.75	14.7	8.491	10.43	2.884	13.05	8.983	8.436	13.15	9.99	14.96	8.062	10.4	13.84	8.395	9.232	10.24	9.243	14.53	7.892	11.33	13.14	12.97	8.894	8.083	11.02	9.845	7.369	6.27123	0	-3.55718
TCGA-A8-A06T-01	15.33	6.911	15.65	5.982	10.95	1.114	11.01	10.86	7.361	13.71	8.422	14.3	8.795	10.7	14.18	9.104	9.695	11.47	9.174	13.88	8.262	11.9	13.17	13.91	9.243	7.95	10.89	7.878	7.657	4.42192	0	-3.55408
TCGA-AN-A0AM-01	16.82	8.036	16.29	7.991	10.2	7.099	12.38	11.99	9.575	15.23	9.809	16.29	8.65	9.422	14.41	9.768	10.17	11.16	11.16	16.13	7.786	11.92	13.76	15.29	12.7	10.54	12.3	10.64	13.47	0.0136986	0	-3.55225
TCGA-D8-A3Z6-01	16.58	7.795	15.56	6.657	9.562	2.188	11.53	9.47	10.14	13.38	9.412	15.38	8.334	9.751	12.67	9.263	10.87	10.16	10.01	14.92	8.394	12.06	12.42	14.82	10.72	9.386	12.01	9.213	9.123	1.54247	0	-3.55119
TCGA-C8-A12U-01	16.79	6.613	15.83	7.831	10.24	0	12.09	9.936	7.272	14.54	9.884	15.75	8.203	10.41	14.11	7.002	8.689	10.27	9.964	15.21	8.986	12.24	13.77	14.77	9.316	8.569	10.96	7.653	6.285	1.05479	0	-3.55012
TCGA-E9-A1RI-01	16.28	4.687	14.41	4.296	9.493	0.4022	11.12	10.05	8.377	13.19	10.04	14.89	9.37	10.5	13.58	11.92	10.84	10.53	9.694	14.01	7.464	11.36	12.68	13.65	11.25	9.623	11.55	7.839	9.146	3.96986	0	-3.54913
TCGA-BH-A0B4-01	16.36	6.052	14.89	6.543	9.213	0	11.94	9.215	8.676	13.64	9.107	15.46	8.97	10.03	13.59	10.23	11.05	10.08	9.265	14.51	7.811	11.66	12.93	14.2	11.48	9.425	11.44	11.18	7.84	3.26301	0	-3.54888
TCGA-A8-A084-01	16.4	7.426	14.81	7.243	9.521	6.81	11.1	10.19	11.06	13.59	9.868	15.09	8.522	10.93	13.26	10.3	11.29	10.22	9.869	14.13	8.26	11.72	12.5	14.11	11.33	9.531	11.37	9.374	10.06	1.25479	0	-3.54777
TCGA-D8-A1XB-01	16.4	7.032	14.51	6.082	9.624	3.056	10.85	10.35	10.95	13.87	9.358	15.17	9.125	10.6	13.72	11.22	12.5	11	10.14	13.98	8.592	11.31	12.68	14.12	11.23	9.498	11.87	9.541	9.403	1.51233	0	-3.53366
TCGA-D8-A1JC-01	16.2	7.61	15.52	4.792	7.59	1.703	11.51	11.29	8.248	13.25	9.733	15.26	8.828	10.25	14.91	10.06	10.61	11.51	10.98	13.72	8.147	10.92	13.04	14.18	9.722	9.052	11.25	10.24	9.332	1.31507	0	-3.53346
TCGA-E2-A1L7-01	15.91	7.861	13.96	6.771	7.575	10.24	11.76	9.66	8.57	14.19	9.425	16.07	8.279	10.63	13.96	9.29	9.438	10.63	10.5	15.55	7.531	10.97	13.08	14.37	10.16	8.343	10.96	8.934	7.301	5.03014	0	-3.53291
TCGA-A7-A0CD-01	15.04	3.846	14.9	5.018	9.161	0.905	11.14	10.69	7.519	13.72	8.986	14.48	9.306	10.57	14.02	8.568	9.83	9.731	9.516	13.82	7.422	11.14	12.66	13.71	8.604	7.573	10.93	7.758	6.867	3.19178	0	-3.53111
TCGA-B6-A0X1-01	16.02	8.759	14.49	7.674	9.704	7.099	11.11	11.07	6.309	14.17	10.04	17.04	10.22	10.32	13.11	7.632	11.13	9.995	9.477	14.81	7.742	11.36	13.09	14.8	8.951	8.865	12.03	9.086	10.75	20.4247	1	-3.53022
TCGA-AN-A0FJ-01	16.97	9.262	14.72	9.446	11.18	10.72	9.993	11.05	7.101	16.05	9.651	16.4	8.765	11.28	15.14	9.847	12.01	11.83	10.07	13.77	7.921	12.6	13.77	14.68	9.245	9.656	13.8	10	9.952	0.663014	0	-3.52894
TCGA-E9-A3X8-01	17.08	6.568	14.99	8.56	9.813	0.9837	11.9	9.575	9.885	14.3	7.794	16.23	7.844	8.56	13.28	9.006	9.642	10.04	9.84	14.57	7.132	12.01	11.79	14.61	10.35	10.72	12.36	9.671	8.974	2.53699	0	-3.52455
TCGA-D8-A1Y3-01	16.05	7.157	15.08	4.798	8.807	1.366	12.14	8.776	11.71	14.8	7.901	16.06	7.282	9.292	14.72	7.737	8.63	10.95	9.547	14.3	8.098	12.37	12.87	14.21	10.13	9.951	12.63	9.196	8.4	1.17808	0	-3.52401
TCGA-A8-A08P-01	16.67	6.959	14.91	7.951	8.755	0	12.1	9.662	7.78	14.02	9.725	15.67	8.46	10.3	13.8	10.44	10.62	11.3	10.01	14.3	8.332	11.62	12.99	14.4	11.88	10.06	11.31	10.33	9.024	2.58356	0	-3.51695
TCGA-E2-A15P-01	15.83	5.115	15.78	6.737	8.568	0.6299	11.3	9.803	11.03	13.35	8.913	13.66	7.853	10.73	13.49	9.151	9.544	9.421	9.471	14.47	7.669	10.95	12.54	14.16	9.089	7.761	11.23	7.501	7.954	1.63014	0	-3.51607
TCGA-B6-A0X4-01	15.17	9.209	15.8	8.258	12.05	10.66	11.55	11.22	10.9	14.47	10.56	16.51	10.51	11.38	14.7	6.837	9.86	11.61	10.17	14.92	10.36	12.23	13.74	14.99	7.818	7.325	12.12	8.766	7.357	2.35616	1	-3.51478
TCGA-EW-A1OY-01	16.16	7.113	16.09	9.532	10.51	4.511	12.45	10.11	10.19	14.8	9.741	15.81	9.128	10.3	15.03	8.741	10.07	11.44	10.2	15.44	8.488	11.86	13.82	14.4	9.804	9.592	11.5	11.08	7.688	2.48767	0	-3.51264
TCGA-C8-A134-01	17.54	8.988	13.85	6.16	9.229	2.244	11.49	10.05	7.008	14.16	8.585	14.34	8.961	10.61	12.74	9.411	10.84	9.382	8.797	14.16	6.788	11.25	12.4	14.25	10.82	10.64	12.8	8.642	7.568	1.04932	0	-3.50983
TCGA-B6-A0WT-01	15.96	5.235	14.03	3.875	9.374	0	10.94	10.12	8.591	12.83	9.504	14.62	9.026	10.44	13.05	10.58	10.79	10.48	10.13	13.89	8.699	10.62	12.34	13.86	11.65	9.159	11.27	8.621	9.165	15.7233	0	-3.50819
TCGA-A8-A06Y-01	15.86	8.645	16.04	8.802	9.657	5.483	11.25	11.17	9.377	13.24	9.538	15.12	9.125	10.52	13.38	6.969	9.247	10.45	9.446	14.97	7.491	11.38	12.77	13.3	8.711	7.666	10.72	7.584	7.426	2.16712	0	-3.50683
TCGA-BH-A0DX-01	17.06	7.842	16.12	9.83	9.717	0	11.99	10.43	7.856	14.34	10.22	15.38	9.178	10.14	13.82	10.92	11.21	10.42	10.56	14.95	7.188	11.69	12.83	15.07	11.6	10.56	11.95	9.538	9.095	5.90685	0	-3.50635
TCGA-E2-A109-01	15.72	6.357	15.67	6.285	10.2	0	11.65	10.09	8.704	13.17	9.624	15.02	8.527	10.45	12.93	9.048	10.14	10.58	10.13	14.85	8.572	11.76	12.72	13.96	11.12	8.215	10.98	9.191	8.729	3.88219	0	-3.4988
TCGA-A2-A0YI-01	16.26	5.692	14.44	6.077	9.632	0.3765	11.11	10.32	11.66	12.76	9.475	14.41	8.932	10.53	14.53	9.694	9.193	10.13	9.599	13.69	7.828	11.73	12.52	14.56	10.56	9.447	10.61	9.023	8.179	4.12329	0	-3.49442
TCGA-A8-A0AD-01	16.09	9.08	14.13	6.135	8.038	0.5649	11.15	10.04	9.578	13.6	9.611	14.92	9.868	10.53	14.41	10.89	11.43	10.49	10.42	14.2	8.378	11.18	12.79	14.65	11.71	10.42	11.51	9.664	9.614	3.16986	0	-3.49436
TCGA-D8-A1XK-01	15.56	10.36	14.12	9.086	9.16	8.79	10.38	11.09	7.075	14.78	9.735	16.26	9.524	10.75	15.03	8.908	11.57	11.91	10.26	15.06	7.25	11.51	13.98	14.95	11.42	11.28	12.55	10.79	8.54	1.20822	0	-3.4926
TCGA-BH-A1FD-01	16.52	8.099	15.69	5.409	10.04	2.726	11.23	10.37	9.178	14.02	9.703	16.53	9.32	10.81	14.2	10.47	10.66	10.74	9.826	14.96	8.196	12.13	13.63	14.8	11.47	9.9	11.13	8.865	10.15	2.76438	1	-3.49176
TCGA-AR-A1AH-01	16.47	7.372	13.81	6.932	8.272	6.214	10.64	10.84	7.395	13.74	8.672	16.65	8.347	11.03	13.85	9.33	10.38	10.98	9.185	14.08	7.241	10.8	13.15	13.57	9.472	9.109	10.75	7.561	10.21	10.4301	0	-3.48939
TCGA-A2-A0EX-01	16.77	5.499	15.4	3.286	9.715	0	11.19	9.871	8.401	14.3	8.943	15.5	8.958	10.07	13.76	10.5	10.33	10.21	9.626	14.28	8.081	11.69	12.99	14.29	10.06	8.579	11.55	8.021	8.714	2.06027	0	-3.48898
TCGA-BH-A209-01	16.61	7.84	13.76	6.928	9.683	2.069	11.26	10.35	8.961	14.55	9.712	15.82	10.03	10.06	14.48	8.76	9.122	10.05	9.175	13.87	7.654	11.93	12.77	14.15	10.27	8.917	10.71	8.482	7.913	10.8466	1	-3.48818
TCGA-AN-A041-01	16.22	5.292	14.08	4.836	8.968	0.7347	11.57	10.35	7.106	13.52	10.16	14.81	8.616	10.46	12.47	10.39	11.42	10.06	10.06	15.05	7.21	11.83	12.94	14.24	11.22	9.314	11.33	10.12	8.903	0.0191781	0	-3.48695
TCGA-3C-AALI-01	16.71	9.014	15.7	9.906	9.538	6.596	11.94	10.12	10.62	14.27	10.11	16.3	8.835	10.84	13.99	9.696	10.65	10.51	10.02	14.69	8.592	11.47	13.08	15.56	11.08	9.499	11.62	12.91	9.052	10.9726	0	-3.48618
TCGA-E2-A1IJ-01	16.72	6.486	14.25	5.582	8.785	1.192	11.56	9.866	9.813	13.73	9.352	15.22	8.975	10.41	13.37	10.97	11.53	10.26	10.53	14.56	7.831	11.39	12.36	14.85	11.94	10.19	12.14	9.24	9.352	2.36986	0	-3.47805
TCGA-D8-A1XL-01	16.19	7.021	15	6.619	10.55	6.669	11.63	10.29	9.309	14.5	9.335	15.98	7.447	10.72	14.41	8.63	8.684	11.53	9.059	14.58	7.8	12.43	13.88	13.87	10.22	9.514	11.11	9.54	7.527	1.66027	0	-3.47413
TCGA-A8-A07L-01	15.72	5.261	14.94	3.205	9.189	0	10.87	9.148	7.99	13.04	9.604	16.35	8.147	10.37	13.75	9.266	10.22	10.56	10.03	14.25	8.386	11.59	13.15	14	10.3	8.297	10.79	9.69	7.931	2.67123	0	-3.47012
TCGA-E2-A1BC-01	16.14	7.801	14.68	8.916	9.734	0	10.45	10.31	10.52	13.7	10.08	14.26	9.974	10.94	14.57	11.33	10.69	10.92	9.669	13.94	7.351	11.27	12.64	14.62	10.85	8.478	11.39	7.242	8.343	1.3726	0	-3.4694
TCGA-AO-A0J6-01	17.35	10.82	14.77	11.46	10.28	4.163	11.98	10.62	10.23	14.48	10.21	16.46	8.778	10.48	14.72	7.295	10.03	10.52	10.57	15.22	8.783	12.15	13.58	14.23	9.954	9.935	12.63	11.16	11.56	3.12329	0	-3.46509
TCGA-BH-A0W4-01	16.38	8.158	15.48	9.456	9.491	5.464	10.83	9.481	10.28	13.59	9.447	15.5	9.17	10.94	13.46	9.886	11.36	10.28	9.538	14.35	8.229	11.61	12.55	14.61	10.56	9.069	11.73	8.366	8.703	2.07945	0	-3.46482
TCGA-B6-A0RI-01	16.45	9.23	14.95	7.412	8.813	5.612	11.3	9.894	10.68	14.01	9.848	14.98	9.381	10.66	14.09	11.09	12.43	10.85	10.86	15.03	8.085	11.7	12.98	15.22	12.61	10.6	12.04	10.85	9.038	19.5233	0	-3.46276
TCGA-E2-A106-01	16.05	5.532	15.12	5.651	9.875	2.028	12.17	10.4	6.985	12.68	9.867	14.82	7.714	10.52	12.99	7.196	9.396	9.974	10.46	15.31	7.973	11.87	13.19	15.15	8.954	9.444	11.31	9.63	6.247	6.96164	0	-3.46167
TCGA-A2-A0D3-01	16.25	5.466	14.85	6.978	9.767	1.621	10.63	11.54	7.589	14.11	9.021	14.99	8.227	10.84	13.54	8.474	8.865	10.98	9.651	13.96	6.721	11.15	12.42	13.4	9.061	7.353	10.98	7.136	6.047	5.13151	0	-3.46017
TCGA-A2-A0CS-01	16.89	8.443	15.12	4.589	9.988	3.309	11.72	10.14	10.78	13.35	9.493	15.57	8.899	10.1	14.26	11.01	11.63	10.81	11.07	14.24	7.873	11.75	12.54	14.49	11.32	10.14	11.97	9.46	9.656	6.43288	1	-3.45107
TCGA-BH-A1FR-01	15.54	6.387	15.55	6.255	10.45	0.5748	10.2	10.24	7.786	13.18	8.896	14.85	9.464	10.73	13.73	7.912	8.961	10.21	8.714	14.08	8.255	11.54	12.97	14.49	8.894	7.834	11	8.303	7.134	4.49863	1	-3.44942
TCGA-A2-A0CW-01	16	4.602	15.38	5.272	10.17	1.974	13.05	9.942	7.061	13.43	9.139	15.65	7.923	10.73	13.61	7.92	8.301	10.53	10.66	14.48	8.448	12.3	12.54	14.88	9.488	8.158	10.88	9.506	6.465	8.99452	0	-3.44937
TCGA-D8-A1X8-01	15.82	6.144	15.21	6.611	8.747	0.8004	10.53	9.756	11.06	12.49	9.031	14.42	9.072	10.21	13.31	9.437	10.13	9.858	9.094	14.15	7.924	11.45	12.35	14.3	8.823	7.822	10.74	8.304	10.78	2.14521	0	-3.44597
TCGA-GM-A5PV-01	15.86	5.937	15.1	7.198	9.708	0	10.55	10	8.992	13.49	8.868	14.9	8.442	10.19	12.99	6.41	8.661	10.43	8.749	14.32	8.224	11.59	12.63	14.49	8.354	7.638	11.3	8.293	7.097	1.12877	0	-3.44477
TCGA-D8-A1XT-01	16.78	10.01	14.38	7.692	10.8	6.99	11.54	10.56	11.48	14.76	10.02	14.91	8.734	11.43	14.29	11.27	11.55	12.22	10.52	15	8.173	12.53	13.42	14.64	11.69	10.09	12.16	10.49	10.31	1.3863	0	-3.44451
TCGA-C8-A12N-01	16.96	7.767	15.71	7.651	9.981	6.023	11.35	9.758	10.68	14.15	9.012	15.37	9.065	10.38	14.25	11.61	12.18	11.32	10.52	13.95	8.178	11.73	12.44	14.33	12.54	10.14	11.97	9.686	9.76	0.980822	0	-3.44394
TCGA-A2-A25D-01	16.61	6.197	14.75	7.164	9.311	1.16	11.53	10.15	9.876	14.47	9.454	16.07	8.929	10.01	14.18	8.128	9.659	9.267	9.441	14.77	7.892	11.73	13.32	14.13	9.338	10.02	11.22	8.745	6.255	1.51233	0	-3.44104
TCGA-AC-A6NO-01	16.17	5.046	14.72	5.952	9.445	3.149	10.84	10.11	7.655	13.66	8.361	15.08	8.415	10.26	13.04	8.042	9.944	10.17	9.51	13.98	7.666	11.18	12.24	13.65	10.11	8.478	11.17	8.432	7.451	0.139726	0	-3.44
TCGA-A7-A6VY-01	16.99	10.1	15.15	10.16	10.42	10.22	12.15	10.79	11.84	15.84	10.66	16.38	8.817	11.15	14.71	10.41	12.45	11.83	10.75	15.61	9.322	12.16	14.41	15.52	11.97	11.31	14.06	11.44	11.93	0.728767	0	-3.43958
TCGA-B6-A400-01	17.24	7.927	14.22	7.384	8.938	7.71	11.34	10.29	8.432	15.1	9.391	16.39	9.036	10.5	13.56	9.691	11.57	10.68	10.88	15.15	7.984	11.91	12.84	14.98	11.68	11.56	13.21	11.12	9.277	0.589041	0	-3.43651
TCGA-AO-A03P-01	15.77	5.597	14.61	3.061	11.64	3.103	10.12	10.17	7.585	13.58	9.96	15.43	8.977	10.4	13.46	8.265	9.517	13.59	9.606	14.26	7.196	11.43	12.88	14.13	10	8.159	10.91	8.345	6.84	7.97534	1	-3.4357
TCGA-EW-A6SA-01	15.27	5.21	15.09	5.135	9.316	3.322	10.9	9.802	6.493	13.52	8.958	16.11	10.07	10.82	13.71	6.825	10.1	10.06	8.848	14.44	8.401	11.83	13.35	13.55	9.4	7.006	10.94	9.154	5.672	1.39726	0	-3.43328
TCGA-AC-A3OD-01	15.8	6.502	13.75	7.865	9.149	0.7313	11.35	9.988	9.428	13.07	9.052	15.04	8.51	10.67	13.26	8.442	9.598	9.613	9.093	14.15	7.007	11.14	12.31	13.64	9.417	8.976	10.84	8.943	8.385	1.23562	0	-3.43274
TCGA-A8-A09A-01	15.73	5.353	14.73	7.004	9.289	0.5391	11.59	10.22	9.766	13.07	10.02	15.32	8.867	10.6	13.11	10.22	10.84	10.8	9.838	14.96	7.029	11.45	12.74	13.63	10.71	8.715	11.26	9.972	9.28	0.832877	0	-3.4326
TCGA-C8-A137-01	16.57	10.17	15.78	7.794	10.6	7.308	11.16	9.906	9.897	15.47	10.93	17.39	9	10.93	15.14	10.76	11.55	11.89	9.872	15.1	8.328	12.8	14.68	15.42	11.49	9.18	11.64	9.937	10.31	1.03836	0	-3.43065
TCGA-AR-A1AQ-01	16.33	7.744	13.67	6.929	9.479	9.389	11.91	9.903	7.28	15.1	9.559	16.43	8.428	10.56	13.94	9.098	10.48	10.35	10.15	14.87	7.744	12.25	13.39	14.07	10.96	10.87	12.83	9.303	10.45	8.27671	0	-3.4302
TCGA-AQ-A1H3-01	16.28	6.539	14.48	7.708	9.773	2.952	10.87	10.75	8.068	13.52	9.282	14.99	9.193	11.06	13.53	10.2	10.48	10.77	10.03	14	7.827	11.28	12.38	13.7	10.73	9.252	11.14	7.95	7.92	2.70959	0	-3.43019
TCGA-E2-A105-01	15.08	5.061	14.62	8.309	10.4	1.562	12.56	10.3	7.921	13.24	8.766	15.24	8.488	10.15	12.79	8.097	9.698	9.542	9.434	14.21	8.36	11.73	12.35	13.92	9.493	8.353	10.87	11.35	7.342	3.58356	0	-3.42742
TCGA-BH-A0H6-01	16.66	6.835	15.03	7.567	10.26	0	10.96	9.874	8.849	13.29	9.202	14.63	9.06	10.62	13.69	10.81	10.77	10.66	10.03	13.77	8.278	11.57	12.3	13.86	11.54	10.2	11.45	9.202	9.044	2.04658	0	-3.42707
TCGA-AR-A0TW-01	16.75	7.292	17.13	5.594	11.22	1.653	11.21	9.745	8.225	14.38	9.872	16.16	9.488	10.77	15.05	8.582	9.382	10.82	9.748	15.09	8.402	11.97	14.14	14.43	9.327	8.45	10.68	9.655	7.316	8.24384	0	-3.42493
TCGA-A7-A26J-01	15.82	6.207	14.02	5.048	9.442	1.032	11.71	10.59	8.783	13.26	9.748	14.99	8.891	10.95	13.25	10.51	10.46	10.71	10.18	13.85	7.521	10.89	12.22	13.29	10.66	9.129	11.21	8.996	7.97	1.71781	0	-3.42456
TCGA-E2-A1B6-01	17.35	6.301	14.18	5.607	9.394	6.581	11.28	10.18	7.037	14.08	7.695	16.68	8.074	9.826	13.63	9.115	8.371	9.896	8.662	14.07	7.214	11.7	12.8	14.95	9.723	9.564	11.54	9.462	8.272	2.37534	0	-3.41775
TCGA-A8-A082-01	16.15	7.445	15.13	5.883	12.14	5.787	12.16	9.334	8.093	13.92	9.082	16.11	8.932	10.44	14.54	8.686	10.72	9.507	10.09	13.83	8.578	11.59	13.03	14.76	11.07	9.432	11.31	10.29	8.877	0		-3.41775
TCGA-S3-AA15-01	16.98	8.692	14.11	10.75	8.175	2.007	11.67	9.803	6.856	14.4	9.145	15.69	8.808	9.792	13.64	10.43	11.01	10.04	9.66	14.83	7.301	11.82	13.02	14.24	11.3	10.24	12.4	10.22	9.764	1.43836	0	-3.41616
TCGA-A8-A08C-01	15.45	4.459	14.38	6.145	8.814	1.868	10.8	11.4	6.27	14.11	9.844	14.56	9.324	10.39	13.2	8.955	9.32	11.41	9.644	13.51	7.657	11.08	12.36	13.06	10.22	8.094	10.88	8.288	7.078	2.4137	0	-3.41386
TCGA-AO-A0J7-01	15.3	6.424	15.55	7.475	9.033	0	10.76	9.725	7.7	13.93	10.16	15.86	7.768	10.88	13.26	8.869	10.14	9.463	9.645	14.56	7.592	11.73	13.22	13.9	9.818	8.793	11.04	8.082	7.161	1.69315	0	-3.4124
TCGA-BH-A0H5-01	16.62	7.453	14.56	7.023	9.797	0.4608	11.25	10.03	9.126	13.68	9.531	14.94	8.955	10.37	13.13	8.463	9.11	9.717	8.433	13.99	7.628	11.51	12.69	14.03	8.359	7.724	10.95	8.859	7.416	4.43836	0	-3.41024
TCGA-AN-A0AT-01	16.86	8.742	15.63	8.253	9.517	7.455	11.19	11.23	9.128	15.39	11.7	17.32	8.783	11	15.16	9.31	10.16	11.32	10.27	14.31	8.07	12.24	14.21	16.15	10.71	10.34	12.87	11.31	10.01	0.0273973	0	-3.41017
TCGA-PL-A8LY-01	16.75	5.757	14.11	7.918	9.144	3.026	10.92	9.49	8.452	15.33	8.028	15.91	8.445	9.609	12.98	7.113	10.56	9.043	9.397	14.51	7.61	11.7	12.31	14.21	10.36	7.174	11.99	7.487	9.593	0.0219178	0	-3.40972
TCGA-OL-A5D8-01	16.22	5.742	15.47	6.581	9.292	2.776	11.59	8.691	7.175	12.95	8.227	15.41	7.492	10.16	12.02	7.922	10.02	10.03	9.11	14.03	8.88	11.33	12.22	13.75	11.06	8.91	11.28	9.285	7.09	2.66575	0	-3.4097
TCGA-A2-A0YM-01	16.58	7.612	13.88	7.632	10.46	8.543	11.01	10.13	8.064	15.37	10.16	16.3	9.023	11.18	13.78	9.156	10.16	10.77	9.761	14.58	8.485	12.4	13.37	14.29	11.09	11.47	12.94	11.23	8.615	2.64384	0	-3.40953
TCGA-A2-A0YE-01	16.92	8.172	14.33	8.68	9.018	5.061	12.23	9.838	7.711	14.21	8.934	16.61	8.493	10.59	14.02	10.67	11.41	11.03	10.58	15.36	7.698	11.05	13.33	14.41	10.69	9.607	15.12	9.924	10.29	1.51781	0	-3.40704
TCGA-BH-A0AZ-01	16.74	6.858	14.82	7.543	8.95	0	12.11	10.04	8.106	13.63	9.339	15.07	9.533	10.13	13.96	12.08	11.96	10.38	11.25	14.77	6.447	11.41	12.16	15.09	12.44	10.67	12.51	9.212	9.87	5.25753	0	-3.40413
TCGA-A7-A0CH-01	16.05	6.035	14.71	4.832	9.839	3.373	10.7	10.63	10.24	13.53	9.447	14.76	8.864	10.41	13.74	9.714	10.49	11.16	9.835	13.74	8.168	11.48	12.66	14.71	10.56	8.741	11.33	8.259	8.865	2.95616	0	-3.39931
TCGA-A8-A09D-01	16.45	8.042	14.71	9.627	9.243	2.379	11.85	10.23	7.714	13.81	9.616	15.24	9.462	10.09	13.75	10.59	10.96	10.27	10.58	15.29	8.009	11.73	13	14.25	11.64	9.574	11.35	11.23	8.528	4.16986	0	-3.39857
TCGA-AR-A0TZ-01	15.76	6.167	14.03	4.416	9.838	0.3371	10.82	10.27	8.644	12.1	9.321	13.97	8.31	10.45	12.89	9.245	9.28	9.706	8.961	13.75	8.111	11.38	12.66	13.86	9.674	9.022	10.37	7.809	7.829	8.93699	1	-3.39653
TCGA-LL-A5YN-01	16.74	5.128	14.82	6.883	9.51	2.981	12.31	9.552	10.88	14.13	8.099	16.44	7.447	9.827	12.66	6.982	9.129	9.032	9.013	15.19	8.26	11.63	12.79	13.98	9.89	9.465	11.36	10.01	7.707	1.22466	0	-3.395
TCGA-A8-A07S-01	16.1	7.169	14.78	6.291	9.189	6.485	11.55	10.56	7.006	14.22	9.382	15.18	8.356	10.49	13.63	9.1	10.23	10.8	10.23	14.45	7.457	11.65	12.96	14.73	10.71	9.136	11.63	9.102	7.765	0.665753	0	-3.39406
TCGA-AC-A3TM-01	17.1	7.361	15.91	8.824	9.159	7.931	11.61	9.043	9.087	14.58	7.603	16.36	7.807	9.098	12.92	7.704	10.2	9.853	9.537	14.26	8.558	11.88	12.1	14.8	10.11	9.742	12.03	9.941	8.121	2.08767	0	-3.39188
TCGA-E9-A245-01	15.38	3.849	14.49	5.593	11.2	0.9015	11.56	10.65	9.987	13.62	9.479	15.51	8.727	10.45	13.92	7.9	9.246	9.68	10.69	15.04	8.708	12.11	13.01	14.77	9.066	8.05	12.1	8.82	7.913	0		-3.39146
TCGA-B6-A0IQ-01	16.55	7.576	15.33	7.92	9.729	9.607	10.65	10.83	9.645	15	7.396	16.8	8.387	11.05	14	9.476	10.22	10.4	9.477	14.31	8.106	11.28	12.84	13.93	9.102	9.493	12.59	7.972	9.938	11.7397	0	-3.38989
TCGA-AO-A1KQ-01	16.78	7.686	16.13	5.609	10.37	4.089	12.21	10.29	8.84	14.19	9.598	17.31	8.649	10.02	14.3	9.317	10.08	11.26	10.47	15.31	7.696	11.91	13.58	14.56	11.78	9.566	11.43	10.77	7.587	5.15616	0	-3.3866
TCGA-D8-A1JJ-01	16.46	8.358	15.91	7.435	11.09	7.007	11.29	11	10.94	15.09	11.24	16.28	10.09	11.56	15.08	11.36	12.28	12.33	11.1	14.64	9.024	12.26	13.85	15.25	11.8	9.955	11.99	11.04	10.94	1.67397	0	-3.38492
TCGA-OL-A5RU-01	16.23	8.16	16.6	8.41	9.147	1.75	11.12	10.23	9.36	13.29	9.041	13.84	8.798	10.33	13.21	8.297	8.985	9.914	9.566	14.75	7.735	11.69	12.41	14.73	9.992	9.913	11.41	8.948	8.809	3.33973	0	-3.38418
TCGA-B6-A0RP-01	16.27	6.696	14.38	6.562	9.854	0	11.46	8.793	11.24	13	8.616	14	8.699	10.65	13.65	10.2	10.98	10.59	9.436	13.64	8.093	11.33	12.14	14.56	11.49	9.663	11.28	9.487	8.566	8.56438	1	-3.38217
TCGA-A7-A3IY-01	16.42	6.499	14.58	5.671	10.16	5.606	11.94	9.806	10.04	14.47	9.419	15.7	9.571	10.09	14.24	9.44	10.1	11.06	9.812	15.13	7.337	12.19	13.17	16	11.76	10.84	11.74	10.64	10.07	0.945205	0	-3.38197
TCGA-D8-A27K-01	16.1	4.686	13.88	5.913	9.689	3.2	10.63	10.84	10.16	13.57	9.394	14.67	8.814	10.82	13.22	10.07	9.563	10.85	9.413	13.62	7.482	11.1	12.13	13.51	10.32	8.474	11.3	7.606	8.367	4.00274	0	-3.38194
TCGA-AO-A0JI-01	15.41	4.371	13.68	4.932	10.76	0	11.09	10.72	7.785	11.96	9.391	14.7	8.648	10.66	12.92	6.845	9.571	10.21	9.428	13.91	7.712	11.44	12.53	13.24	6.568	6.85	10.09	7.933	5.745	4.1863	0	-3.38102
TCGA-PE-A5DD-01	16.77	6.74	14.52	8.595	9.257	0.5821	11.56	9.125	9.4	13.28	8.993	15.35	7.892	10.44	13.2	9.059	10.78	9.725	9.667	13.8	7.483	11.1	12.11	13.28	10.19	8.869	11.71	8.937	7.084	5.35068	0	-3.37368
TCGA-E9-A1NI-01	16.61	8.476	16.24	7.619	10.19	8.428	11.59	10.9	10.47	14.47	9.105	16.34	8.981	10.54	14.47	10.06	11.83	11.42	10.73	14.83	8.771	11.81	13.45	14.97	11.55	9.641	11.71	11.23	9.01	0.821918	0	-3.37268
TCGA-E2-A1LG-01	15.94	8.18	15.35	9.229	5.449	7.206	10.79	10.49	8.497	14.68	11.16	16.22	9.357	11.54	14.17	8.648	7.344	9.226	10.42	14.62	7.372	11.71	12.51	14.86	7.964	9.025	9.124	7.938	5.935	4.1726	0	-3.36928
TCGA-C8-A1HO-01	15.37	4.263	14.34	2.325	10.43	0	11.31	10.27	7.301	13.07	8.971	15.53	9.602	11.02	12.94	8.091	9.161	10.64	9.397	14.24	8.781	11.5	12.71	13.38	8.372	7.171	11.69	7.9	7.767	1.0274	0	-3.36392
TCGA-A8-A075-01	16.85	9.877	15.8	8.57	11.38	7.513	11.19	10.88	11.37	14.62	10.96	15.7	9.646	10.89	15.19	11.17	11.72	12.18	11.16	14.68	8.946	12.91	13.72	15.1	12.08	10.4	11.62	11.45	8.951	1.41918	0	-3.36213
TCGA-AR-A250-01	16.18	7.051	14.3	6.19	8.752	1.123	11.43	10.17	8.958	13.02	10.27	14.88	9.502	10.33	13.87	11.03	11.98	10.78	10.18	14.97	7.762	11.52	13.53	14.47	12.54	10.17	11.69	9.902	9.747	7.41644	0	-3.36084
TCGA-A7-A13F-01	16.67	5.734	14.42	5.585	8.73	4.178	13.99	8.773	8.338	13.2	8.896	16.05	9.05	9.865	13.84	8.924	9.387	10.04	10.44	15.46	8.21	11.51	12.88	14.79	10.06	9.16	11.67	8.187	8.931	2.09589	0	-3.36009
TCGA-AR-A1AU-01	16.27	7.777	15.52	8.479	10.14	4.942	10.97	9.991	8.463	14.2	9.061	16	9.385	10.96	14.18	10.04	11.1	10.66	10.35	14.9	8.804	11.52	13.27	14.9	10.05	8.84	11.6	9.374	8.59	7.85753	0	-3.35886
TCGA-GI-A2C8-01	16.48	6.659	15.15	4.529	10.33	0	12.39	10.86	10.27	12.89	9.776	14.81	8.751	10.71	13.65	10.93	10.38	10.21	10.68	13.91	8.1	11.15	12.39	14.09	10.95	9.485	11.24	9.85	8.674	0.616438	0	-3.35714
TCGA-A2-A1G0-01	16.13	6.082	15.3	6.39	9.594	0.41	11.18	9.968	6.565	13.6	9.126	14.47	8.87	10.71	12.61	9.693	9.951	10.14	9.216	13.87	8.377	11.02	12.47	13.77	9.361	8.222	11	7.176	7.509	1.68767	0	-3.35652
TCGA-EW-A1J3-01	16.64	5.943	14.57	5.871	9.802	6.937	11.49	10.49	10.33	13.45	9.902	15.97	9.226	10.73	14.27	9.859	10.43	11.27	10.29	13.6	7.386	11.19	12.38	13.97	10.65	9.594	10.74	7.092	8.218	1.38082	0	-3.35125
TCGA-AO-A03N-01	17.73	9.544	14.99	6.411	9.423	7.268	11.51	10.49	12.04	13.13	10.92	16.36	8.401	10.31	13.88	10.65	11.53	11.71	10.37	13.83	6.803	11.14	12.6	14.57	11.81	9.535	11.54	8.769	8.953	5.56438	0	-3.34969
TCGA-LL-A7T0-01	16.59	5.797	15.78	5.88	11.46	0	11.59	9.337	7.276	14.22	8.173	15.82	7.152	10.2	12.81	7.778	9.367	10.41	10.1	14.3	7.377	11.78	12.09	14.53	11.21	9.283	11.37	10.9	8.058	1.03014	0	-3.34893
TCGA-5L-AAT0-01	16.53	5.841	14.18	5.796	9.399	2.176	11.31	9.802	8.204	13.61	8.872	14.4	8.26	10.32	12.96	9.925	11.06	9.932	9.656	14.15	7.262	11.53	12.5	14.42	11.62	9.845	11.68	9.507	8.99	4.04658	0	-3.34537
TCGA-BH-A0BW-01	16	8.545	13.59	6.017	8.049	1.155	11.13	11.31	8.643	14.7	10.49	14.74	10.07	10.18	13.71	9.361	8.881	10.77	9.72	14.7	7.576	10.93	13.01	14.44	10.65	10.14	13.03	10.07	8.994	6.49589	0	-3.34436
TCGA-A1-A0SN-01	16.58	5.803	14.9	7.691	8.547	2.369	11.43	9.572	7.945	13.71	9.779	15.97	9.33	10.5	13.94	10.54	11.17	10.16	10.86	14.27	8.082	11	12.5	14.54	10.88	9.396	11.34	8.99	8.527	3.27671	0	-3.34372
TCGA-BH-A0B6-01	16.78	6.331	14.66	7.072	9.494	0	12.26	10.35	8.774	13.89	9.024	15.01	8.554	10	13.29	9.781	10.06	10.99	9.337	14.91	7.755	12.02	13.21	14.02	9.067	8.557	11.77	9.75	7.828	6.80274	0	-3.3416
TCGA-C8-A8HR-01	16.41	7.657	13.56	7.02	11.11	3.07	11.68	10.09	8.591	13.48	8.776	14.51	9.197	10.33	13.48	10.51	10.44	9.86	9.92	14.16	7.819	11.7	12.32	13.66	11.01	9.246	11.56	10.52	8.647	1.11781	0	-3.34138
TCGA-E2-A15D-01	16.53	5.985	14.25	8.676	9.877	2.478	10.53	11.13	8.516	13.28	8.877	14.59	9.211	10.45	13.42	9.656	9.921	10.82	9.814	13.79	8.106	11.08	12.2	13.61	10.9	8.482	11.32	7.772	8.018	1.4411	0	-3.34101
TCGA-A2-A1FW-01	15.45	5.789	15.04	5.693	10.61	0	11.45	9.466	5.401	13.1	9.411	15.48	9.807	10.75	13.73	9.838	8.996	11.99	8.606	13.79	8.92	11.04	13.34	14.11	8.556	6.72	10.4	6.095	9.799	1.44658	0	-3.33579
TCGA-C8-A1HL-01	17.2	5.746	14.62	3.85	9.047	0	11.59	10.12	8.318	13.53	10.1	16.5	8.762	10.29	13.98	10.38	10.2	10.29	10.72	13.98	7.425	12.18	12.64	14.98	11.37	8.977	11.53	7.443	7.612	0.868493	0	-3.33567
TCGA-C8-A12T-01	16.99	8.731	16.47	7.175	12	7.495	11.91	10.11	10.09	15.27	10.15	16.94	9.743	10.56	14.73	11.09	12.5	11.73	10.4	14.92	9.146	12.79	14.11	15.47	12.86	10.64	12.43	10.39	9.53	0		-3.33245
TCGA-3C-AAAU-01	15.35	5.602	14.56	5.203	9.63	0.4273	11.9	10.32	8.112	13.44	9.325	14.82	9.142	9.732	13.69	8.072	10.21	9.853	11.14	15.07	8.083	11.15	12.71	14.17	9.444	8.335	11.71	8.966	9.383	11.0877	0	-3.32921
TCGA-B6-A0IO-01	16.43	6.055	15.16	5.928	10.09	3.554	11.66	10.19	10.62	13.83	8.892	15.94	8.395	10.75	13.38	7.949	9.205	10.74	9.905	15.52	7.385	11.61	12.91	15.37	8.982	8.35	11.02	7.528	11	13.8137	0	-3.32461
TCGA-OL-A6VO-01	16.85	6.961	13.74	7.613	10.92	9.783	10.76	10.31	7.44	16.12	8.2	15.32	7.943	10.48	14.13	8.112	8.518	9.668	9.806	14.19	8.024	11.85	12.88	14.42	9.505	10.98	13.12	9.112	6.338	2.35068	0	-3.32259
TCGA-AR-A1AX-01	16.3	5.763	14.65	3.869	8.586	0.6377	10.74	9.937	8.885	14.06	8.925	14.98	9.284	10.38	13.66	9.867	9.454	9.955	9.791	14.58	8.123	11.36	12.83	14.48	9.774	8.321	11.14	8.31	7.559	7.20274	0	-3.3217
TCGA-A2-A0YC-01	15.91	7.141	15.05	8.071	8.746	3.917	11.29	9.507	8.599	13.58	8.591	14.97	9.014	10.74	13.21	9.753	10.1	10.32	9.246	14.33	8.253	11.75	12.55	14.28	11.06	9.158	11.08	10.33	8.605	2.71233	0	-3.32044
TCGA-A2-A04V-01	16.79	6.718	14.42	7.692	9.386	1.437	11.18	8.543	8.462	13.52	8.927	15.82	9.082	10.66	13.4	10.67	11.74	10.31	9.954	14.1	7.523	11.45	12.18	13.64	11.79	9.522	11.74	9.165	8.785	5.26027	1	-3.31949
TCGA-E9-A3HO-01	16.01	6.283	14.55	6.854	8.638	1.182	11.53	10.16	7.27	13.43	8.296	16.64	8.035	10.06	12.69	7.324	9.646	9.186	9.345	14.33	7.254	10.85	12.38	13.24	8.236	7.049	10.81	7.749	5.882	3.1726	0	-3.3192
TCGA-C8-A1HF-01	16.86	7.701	14.86	4.257	10.4	5.975	11.48	9.528	8.921	15.08	9.355	16.82	9.302	10.33	14.03	11.02	10.92	10.95	10.13	15.35	7.464	12.29	13.48	14.44	12.51	9.932	11.95	9.281	10.78	0.909589	0	-3.31747
TCGA-A2-A0CY-01	16.31	11.1	16.15	9.341	10.56	10.89	12.59	10.61	11.92	14.57	8.892	18.13	8.531	10.58	13.91	10.82	9.438	11.34	9.398	16.03	8.398	12.15	13.86	15.25	9.681	10.13	11.26	11.65	10.44	4.58356	0	-3.31688
TCGA-BH-A0AW-01	17	6.821	15.61	6.415	9.538	3.374	11.64	8.898	9.337	14.48	9.723	15.93	9.122	10.17	13.87	9.945	9.97	10.41	9.802	16.03	7.591	11.84	13.69	14.29	11.08	9.412	11.81	9.516	9.052	1.70411	0	-3.31615
TCGA-BH-A0HN-01	16.45	5.57	14.87	5.815	9.7	4.308	10.79	10.29	9.378	12.97	8.487	14.79	8.518	9.674	13.34	6.691	8.968	9.552	9.291	13.57	8.628	10.96	12.34	13.56	8.413	8.398	11.62	8.89	5.936	1.4137	0	-3.31421
TCGA-AR-A24L-01	15.81	5.428	14.15	5.356	9.855	1.6	11.39	10.59	8.379	12.43	10.23	14.48	9.645	10.55	13.45	10.87	10.82	9.806	10.15	14.35	7.252	11.11	12.71	13.88	11.75	9.149	11.04	8.331	9.991	7.85205	1	-3.31403
TCGA-E9-A5FK-01	16.85	7.563	15.73	9.871	9.185	2.941	11.78	10.08	9.616	13.48	8.841	15.71	7.85	9.708	13.4	8.447	9.713	8.983	9.479	15	7.043	11.58	12.87	14.46	8.939	8.858	11.72	9.196	7.464	2.22466	0	-3.31401
TCGA-AC-A2FG-01	16.15	6.531	15.03	8.775	9.212	0.7364	10.73	10.66	8.377	13.4	9.118	14.25	9.035	10.98	13.21	9.071	9.034	10.1	8.71	13.87	7.549	11.16	12.52	14.46	8.583	8.155	11.25	7.839	7.621	5.07671	0	-3.30855
TCGA-C8-A12Y-01	16.97	7.965	15.87	6.158	9.29	7.051	11.95	10.45	10.2	14.52	9.213	16.2	8.319	10.08	13.94	9.836	11.09	10.49	11.26	14.1	7.35	11.74	12.16	14.17	11.16	9.975	12.27	9.604	8.143	4.04384	0	-3.30712
TCGA-BH-A1F0-01	16.57	8.46	13.49	7.914	9.794	4.633	11.61	10.92	8.833	14.4	10.53	14.84	9.504	11.39	13.44	9.943	9.854	9.632	9.151	14.06	7.599	11.44	12.99	13.87	10.71	10.01	12.04	9.742	9.578	2.15068	1	-3.305
TCGA-AO-A03L-01	16.23	6.908	15.23	7.051	9.162	0	11.5	10.24	7.423	13.27	9.97	15.03	8.017	10.43	13.94	9.869	10.45	9.788	9.934	14.39	7.255	11.72	13.49	14.73	10.77	9.32	11.3	8.647	8.089	6.69041	0	-3.30338
TCGA-E2-A1IU-01	15.56	4.125	14.98	7.395	9.689	1.252	10.68	10.05	10.36	13.51	9.218	14.47	8.228	10.5	13.93	7.832	8.911	10.07	9.324	13.81	7.632	11.43	12.62	14.26	8.729	8.538	11.08	8.392	8.791	0.923288	0	-3.30174
TCGA-AO-A0JA-01	16.5	6.036	14.17	5.897	8.835	0	11.27	10.22	6.944	12.52	10.37	14.41	8.671	10.43	13.14	10.83	10.83	9.995	10.39	14.36	7.52	11.36	12.86	14.28	10.81	8.848	11.26	8.791	8.778	1.79452	0	-3.30035
TCGA-E2-A14Y-01	17.23	11.05	15.54	7.257	10.31	10.8	11.78	10.74	11.3	15.86	11.51	17.84	9.543	10.6	15.58	9.624	9.695	11.08	11	15.06	8.623	12.88	14.12	15.54	10.38	10.93	12.64	10.49	13.46	5.77808	0	-3.29785
TCGA-BH-A0BO-01	16.85	10.08	14.09	11.57	9.133	0.4059	10.67	10.18	11.71	14.09	10.13	14.26	9.74	9.908	14.32	10.33	10.35	9.998	9.377	13.75	7.628	11.14	12.47	14.24	11.65	11.3	10.94	9.647	7.612	6.01918	0	-3.29619
TCGA-AR-A1AK-01	16.1	6.664	14.94	6.958	7.614	1.368	11.9	9.907	8.108	13.92	8.867	15.44	8.463	10.4	13.13	9.253	9.385	9.822	9.684	14.12	8.225	11.13	12.43	13.85	9.86	9.28	10.98	9.897	7.004	8.65479	0	-3.29319
TCGA-OL-A5RX-01	16.3	7.029	13.98	8.645	9.542	3.765	10.66	10.05	8.88	13.76	9.031	14.87	8.407	10.74	13	8.836	10.02	10.42	9.391	13.75	7.373	10.81	12.09	13.53	10.4	9.237	11.39	8.316	7.143	2.40548	0	-3.29019
TCGA-B6-A402-01	16.44	7.835	14.42	6.449	10.68	10.38	11.03	11.72	9.42	15.7	10.09	16.14	9.1	10.97	13.03	8.697	10.06	10.67	9.97	14.38	8.279	11.67	12.86	14.3	10.69	9.914	13.1	10.45	7.444	5.84658	0	-3.28939
TCGA-EW-A1OW-01	16.68	9.15	14.28	10.39	9.331	9.939	11.11	11.01	8.836	14.28	8.719	16.12	9.246	10.62	14.24	10.66	12.48	11.06	10.02	14.48	8.499	11.05	13.49	14.81	11.61	10.49	12.79	9.917	10.67	1.90137	0	-3.28709
TCGA-5T-A9QA-01	16.29	5.946	13.86	3.519	8.219	2.898	11.9	8.573	11.45	13.53	9.084	15.23	9.023	9.708	14.22	4.945	7.809	9.797	9.681	14.25	7.995	11.95	12.33	13.85	8.286	8.536	11.32	9.033	6.872	0.830137	0	-3.28382
TCGA-E2-A1LB-11	15.69	7.178	13.38	9.004	9.215	1.827	10.23	10.27	7.059	14.63	8.535	15.65	8.781	10.5	12.2	7.82	10.06	9.464	8.814	14.01	6.51	10.75	11.84	13.21	9.531	6.523	12.33	6.323	8.16	6.31781	0	-3.28301
TCGA-E2-A10F-01	16.63	6.896	14.51	7.014	8.431	5.997	11.48	9.957	9.873	13.89	9.586	15.3	9.434	10.47	13.54	10.74	11.16	10.22	9.904	13.84	8.491	11.41	12.53	14.29	11.98	10.35	11.44	9.776	8.766	2.40548	0	-3.27678
TCGA-D8-A1XM-01	16.04	7.271	14.26	8.428	8.526	4.8	11.31	10.33	8.367	13.74	9.65	14.95	9.998	10.45	13.42	10.54	10.82	10.57	9.558	14.53	8.2	11.58	12.93	14.42	10.69	9.268	11.42	9.861	8.766	1.47397	0	-3.2764
TCGA-BH-A0H7-01	16.88	7.946	15.87	5.845	9.61	5.064	13.18	10.43	9.292	14.18	9.377	15.61	8.992	9.349	13.93	11.95	12.47	11.57	11.09	14.73	9.293	11.84	13.42	14.51	11.74	9.925	12.36	11.77	9.931	1.92329	0	-3.27458
TCGA-EW-A1IY-01	16.94	6.49	13.46	5.015	8.961	1.735	11.12	10.73	10.41	13.24	10.77	14.51	9.641	10.84	13.7	10.97	10.4	11.09	9.977	13.66	6.357	11.72	12.23	13.38	11.14	9.596	10.92	6.64	9.531	0.706849	0	-3.27455
TCGA-A2-A0CX-01	16.84	8.373	15.47	8.223	10.44	6.231	11.93	10.26	10.37	14.27	10.48	15.89	8.624	10.98	14.04	10.55	11.17	11.47	10.02	15.13	8.023	11.65	13.89	14.38	12.75	9.681	11.95	10.65	9.616	4.73425	0	-3.26892
TCGA-AR-A0TX-01	16.21	7.661	15.21	6.626	10.39	0.5562	12.98	10.22	9.632	13.66	9.512	14.88	8.608	10.68	13.44	10.29	10.18	10.23	10.29	15.4	7.692	11.59	13.15	14.25	10.46	8.478	11.37	9.25	8.259	5.40274	0	-3.26775
TCGA-AN-A0AL-01	17.17	9.133	14.55	7.46	9.62	6.835	12.06	9.863	11.15	14.7	11.1	16.75	9.476	9.931	14.36	11.04	10.96	10.08	10.34	15.98	6.327	11.85	13.74	15.84	11.69	10.49	12.81	10.96	9.957	0.621918	0	-3.2649
TCGA-AO-A0JC-01	17.32	8.416	13.83	7.145	8.782	2.537	11.16	9.997	8.623	13.57	9.604	15.08	8.333	10.64	12.92	8.206	9.157	9.471	7.731	13.12	6.04	11.29	12.43	13.72	9.703	8.129	10.34	8.559	6.168	4.23836	0	-3.26149
TCGA-A2-A04N-01	16.68	6.598	16.01	5.196	10.3	2.212	10.98	9.742	10.31	13.65	8.97	15.21	8.969	10.47	13.81	10.48	11.24	10.9	10.17	13.9	8.062	11.29	12.52	14.2	11.61	9.259	11.69	8.851	8.88	11.9288	0	-3.2546
TCGA-BH-A0BP-01	16.67	7.637	15.42	10.43	8.528	0	11.58	10.26	8.911	13.62	9.346	14.2	9.226	10.58	13.38	10.5	11.14	10.54	9.977	14.65	6.612	11.04	12.36	14.51	11.81	9.868	11.49	9.248	8.675	6.29041	1	-3.25248
TCGA-A8-A06O-01	16.15	6.638	15.6	7.588	10.53	0	11.47	11.33	8.096	13.84	8.793	15.38	8.529	9.313	13.66	9.253	9.804	11.56	10.61	14.59	8.59	11.98	12.92	14.83	10.15	8.59	11.46	8.705	7.215	1.08493	0	-3.25132
TCGA-B6-A0RG-01	16.52	7.385	14.51	6.717	8.773	3.712	11.68	9.738	7.57	12.78	9.012	15.34	8.501	10.53	13.77	9.524	10.17	9.766	10.81	14.57	8.422	11.69	12.78	14.13	9.535	8.912	11.49	9.725	8.078	5.70411	0	-3.24941
TCGA-EW-A1PE-01	16.1	7.445	14.81	7.905	9.525	1.445	11.32	9.354	10.08	13.12	9.654	14.73	9.008	10.02	13.39	10.05	9.708	10.12	10.01	14.65	8.154	11.64	12.48	14.75	11.14	9.901	11.4	9.559	8.248	0.876712	0	-3.2494
TCGA-A8-A0A4-01	16.28	5.662	14.98	5.091	9.253	0.543	11	9.949	8.225	13.82	9.502	15.31	8.792	10.61	13.25	9.42	8.688	10.97	10.69	15.64	6.709	11.21	12.55	14.77	8.437	7.219	11.95	7.566	7.336	1.08493	0	-3.24399
TCGA-Z7-A8R6-01	16.71	9.971	16.31	9.016	9.763	8.117	11.31	9.434	9.989	14.63	9.699	16.26	8.447	10.09	14.73	8.706	10.49	10.6	9.936	13.98	8.7	12.18	13.42	14.76	10.9	9.552	11.26	11.35	7.794	8.92055	0	-3.24248
TCGA-AN-A04C-01	17.25	6.452	14.95	7.894	10.1	0.7824	11.1	8.556	9.738	14.35	8.836	15.98	7.473	10.35	12.82	8.779	8.955	9.829	9.552	15.2	7.093	11.43	12.46	14	10.48	8.173	11.29	8.034	8.978	0.147945	0	-3.24127
TCGA-A2-A0CZ-01	16.91	7.534	14.25	9.264	9.755	0	11.65	9.995	9.573	14.16	9.155	15.53	9.796	10.01	12.96	10.89	12.15	10.73	10.06	14.92	8.064	12.02	12.53	14.6	12.82	10.36	12.6	9.561	9.37	4.4274	0	-3.2384
TCGA-A8-A08A-01	16.52	4.777	15.55	7.194	9.442	1.308	11.4	10.61	9.194	14.13	9.151	15.02	9.349	9.889	13.51	9.615	10.82	10.06	10.18	14.37	8.226	11.69	12.68	14.48	10.56	9.259	11.67	9.926	8.052	0.0821918	0	-3.23144
TCGA-B6-A0IG-01	16.8	6.322	16.58	8.904	11.28	10.32	10.56	9.837	10.91	14.22	10.22	16	8.21	10.71	15.08	9.414	10.27	11.84	10.26	14.9	8.713	12.61	14.19	15.08	10.05	9.15	11.6	9.797	9.223	12.2082	1	-3.23019
TCGA-BH-A0RX-01	17.66	8.384	13.81	8.915	9.9	3.435	11.76	10.32	9.36	14.68	8.527	16.27	8.306	9.498	13.99	10.23	10.64	10.48	9.835	14.4	7.746	12.22	13.03	14.24	11.03	10.15	12.59	10.26	8.79	0.465753	0	-3.22955
TCGA-A8-A06Q-01	15.71	4.262	15.83	3.335	9.677	0	11.02	10.86	7.97	14.85	10.34	15.9	9.791	10.8	14.11	7.411	7.266	14.31	10.49	15.5	8.329	11.49	13.51	14.4	7.908	6.602	11.25	7.264	8.676	0.0849315	0	-3.22815
TCGA-AO-A12B-01	14.94	7.19	15.62	6.11	9.907	4.368	10.86	10.6	8.451	13.24	8.618	14.86	9.799	10.53	13.28	6.667	9.601	10.49	11.37	15.51	7.117	11.52	11.87	14.14	7.551	7.956	11.26	9.313	8.601	8.18904	0	-3.2268
TCGA-A8-A06Z-01	15.87	6.81	15.7	7.443	10.55	0	12.48	10.53	9.366	14.18	10.01	15.59	8.978	10.35	13.69	7.684	9.485	10.99	10.33	15.83	7.833	11.6	13.55	14.16	8.072	7.936	12.05	10.63	7.677	0.0849315	0	-3.22102
TCGA-S3-AA11-01	15.95	5.627	14.95	6.683	9.911	3.432	10.79	10	8.522	13.31	8.677	14.84	8.539	10.36	13.22	8.125	9.69	10.27	9.483	14.09	7.694	10.69	12.5	14.61	10.06	8.192	11.33	8.156	9.461	1.15342	0	-3.21937
TCGA-A1-A0SH-01	17.03	5.668	13.96	4.332	8.688	4.634	11.62	10.33	11.82	13.15	9.611	15	9.452	9.981	13.7	12.17	12.54	10.86	10.77	14.78	6.935	11.77	12.66	14.45	11.24	10.24	12.22	9.346	10.05	3.93699	0	-3.21884
TCGA-BH-A0E2-01	16.77	6.979	14.88	7.377	9.85	3.613	10.97	9.888	9.053	13.38	9.712	16.07	9.223	10.33	14	10.42	10.86	10.8	10.16	14.84	7.647	11.96	13.23	14.53	11.94	9.787	11.25	10.12	10.44	1.19178	0	-3.21875
TCGA-E9-A1N5-01	16.38	6.511	15.17	6.793	9.141	0.9898	11.49	9.554	8.845	13.7	8.803	15.01	8.315	10.46	12.75	10.66	11.18	10.25	9.648	13.86	8.242	11.49	12.38	14.22	11.54	9.553	11.36	8.975	8.191	3.06849	0	-3.21831
TCGA-A8-A08F-01	15.97	6.607	15.03	6.054	9.507	0.8876	12.42	9.905	8.586	14.04	9.53	15.15	8.682	10.78	12.92	10.12	10.94	10.5	9.726	15.26	8.706	11.26	13.61	14.5	11.32	10.19	11.34	10.28	9.174	2.75068	0	-3.21827
TCGA-B6-A0IJ-01	16.87	7.15	14.39	5.079	10.26	6.085	11.82	11.67	9.46	14.9	10.41	16.42	8.295	10.83	14.34	8.569	9.641	9.782	10.2	14.58	7.428	11.69	13.87	14.31	10.24	10.67	12.7	10.24	9.55	19.4685	0	-3.21806
TCGA-AO-A0J8-01	16.63	7.515	15.03	7.039	10.08	2.831	11.34	10.25	11.18	13.84	9.303	15.52	8.417	10.75	13.63	9.574	10.49	10.9	10.17	14.17	8.151	11.8	12.62	15.31	11.21	9.886	11.71	9.34	8.097	1.86301	0	-3.21777
TCGA-D8-A1JP-01	16.55	6.03	14.3	2.857	8.616	3.481	11.57	9.726	8.651	13.84	9.266	15.34	9.399	10.85	13.92	10.59	10.31	10.75	9.405	13.92	7.501	11.6	13.04	14.44	11.79	9.641	11.01	8.725	9.339	1.75068	0	-3.2165
TCGA-EW-A1IX-01	16.48	5.275	13.9	6.532	9.447	0.4502	10.89	9.88	10.35	13.11	9.377	15.03	9.459	10.76	13.04	10.92	11.03	9.629	9.714	13.77	8.216	11.09	12.14	14.34	10.9	9.524	11.58	8.741	8.099	3.30959	0	-3.21571
TCGA-BH-A0C3-01	16.02	8.491	15.07	9.915	9.903	0	11.5	10.69	8.329	13.8	10.17	15.02	10.31	10.29	12.67	10.93	10.94	10.64	9.52	14.63	8.075	11.53	12.6	14.33	9.479	8.671	11.79	8.703	7.986	7.42192	0	-3.21516
TCGA-D8-A73W-01	16	8.787	14.27	8.689	9.124	3.745	11.97	10.77	7.998	13.52	10.11	14.85	9.47	10.28	13.56	10.55	11.89	10.91	10.42	14.22	7.864	11.67	12.9	14.23	11.03	10.38	11.69	10.67	8.504	1.05479	1	-3.21425
TCGA-AN-A0XP-01	15.96	7.309	15.22	6.811	9.35	0.6735	11.84	9.218	9.657	13.05	9.722	14.26	8.722	10.02	13.63	9.516	10.36	10.18	10.14	14.24	7.424	11.29	12.48	14.87	11.14	9.317	11.24	8.387	8.064	0.0246575	0	-3.21331
TCGA-D8-A1XD-01	15.83	6.896	14.62	6.438	11.61	6.848	9.947	10.23	8.707	13.51	9.686	15.69	9.355	10.87	13.35	10.51	11.12	11.02	9.735	14.14	9.437	12.01	13.27	14.38	11.2	8.776	11.35	8.618	8.63	1.43014	0	-3.21215
TCGA-AO-A0JE-01	16.68	9.111	14.91	4.384	7.943	2.867	12.34	10.41	11.77	13.79	10.8	15.81	9.448	10.21	14.3	11.18	11.27	12.07	11.1	15.03	7.036	11.56	13.12	14.57	12.7	10.29	12.3	10.17	9.463	6.39726	0	-3.21063
TCGA-A8-A07O-01	16.56	8.594	14.73	7.365	11.42	4.457	11.55	10.86	8.746	15.72	9.019	15.91	9.931	10.77	14.67	8.933	10.92	11.05	9.822	14.67	8.078	12.53	13.7	15.84	10.06	9.797	14.7	11.63	8.662	0.832877	0	-3.20865
TCGA-AR-A2LL-01	16.29	4.969	14.53	6.865	9.023	1.488	11.71	10.22	6.551	13.4	8.927	14.92	8.554	10.31	12.82	8.552	9.24	10.52	9.812	14.16	8.29	11.55	12.48	13.52	9.358	8.997	10.77	9.011	7.076	5.51233	0	-3.20633
TCGA-E9-A1NE-01	16.12	5.907	14.33	6.924	8.948	0.6446	11.13	10.82	8.462	13.44	9.54	15.24	8.843	10.56	13.28	9.396	10.18	10.19	10.17	14.79	7.166	10.9	12.82	13.54	9.369	8.386	10.8	9.96	7.257	2.98082	0	-3.20468
TCGA-E9-A1N8-01	15.86	8.07	14.65	7.998	9.999	9.315	10.33	10.17	7.635	15.23	9.007	17.14	8.584	11.9	13.87	9.679	10.04	10.74	8.899	14.41	6.731	11.6	13.42	14.86	9.43	10.87	13.07	9.129	9.173	2.84658	0	-3.20362
TCGA-A2-A0T0-01	17.11	11.3	15.25	12.21	10.53	10.74	11.13	12.07	11.77	15.01	10.99	16.57	10.33	10.85	15.02	10.77	11.38	10.49	10.33	15.54	8.992	11.71	14.48	14.37	11.46	9.999	12.31	11.55	11.08	1.46027	0	-3.19966
TCGA-A7-A6VW-01	16.68	8.949	14.83	8.306	11.03	10	11.79	10.04	11.21	14.92	9.621	17.58	8.489	10.11	13.64	9.618	11.41	10.52	10.47	15.58	8.451	12.13	13.55	15.46	11.23	11.55	12.55	11.41	11.22	0.780822	0	-3.19817
TCGA-BH-A1FL-01	15.65	4.681	14.36	7.457	9.224	3.276	10.64	9.531	7.432	13.1	8.991	14.91	8.658	10.93	12.73	8.793	9.239	10.23	8.672	13.3	7.857	10.84	12.18	12.87	8.871	7.819	10.96	6.836	6.714	4.58356	1	-3.19648
TCGA-D8-A1JS-01	15.54	5.302	15.33	3.622	10.22	5.839	10.89	9.462	10.61	14.4	8.679	15.55	8.213	10.39	14.21	5.541	8.298	10.22	10.27	15.29	8.313	12.19	13.29	14.9	7.825	9.237	11.45	7.611	9.754	1.01644	0	-3.19646
TCGA-AN-A049-01	16.76	7.124	15.59	8.888	8.049	1.774	11.56	10.11	8.692	13.91	9.901	15.7	9.689	10.5	14.04	10.36	10.98	10.13	9.841	14.86	6.719	11.62	13.15	14.68	11.13	9.453	11.32	10.62	8.193	0.0520548	0	-3.19582
TCGA-AO-A1KS-01	15.62	4.863	13.98	5.716	10.16	0	10.27	11.08	8.568	11.9	9.665	14.99	8.75	10.79	14.21	9.799	7.884	10.61	8.568	13.56	5.651	11.59	12.93	13.11	8.957	7.433	9.795	5.838	8.237	0.958904	0	-3.19527
TCGA-AC-A8OP-01	15.84	6.98	15.55	8.24	9.911	0	11.58	10.05	7.905	12.9	8.745	14.7	9.657	10.44	12.77	8.905	9.782	9.496	9.425	14.85	8.013	11.2	12.49	13.53	9.166	8.367	10.74	9.497	6.998	1.68219	0	-3.19482
TCGA-A8-A08T-01	16.15	7.41	15.33	8.548	10.54	3.863	10.98	10.92	10.34	14.81	9.462	15.63	9.497	10.87	14.42	9.694	10.61	11.95	9.257	13.73	8.871	11.86	13.46	13.94	10.87	8.882	11.08	9.335	9.057	9.33973	1	-3.19288
TCGA-E9-A2JS-01	15.47	5.269	16.3	5.32	11.38	0.4273	11.64	10.06	7.912	13.88	9.448	16.23	9.055	10.33	13.28	9.719	10.27	9.12	9.679	14.94	8.15	11.16	13.43	14.15	11.9	9.28	11.09	10.86	8.528	2.47671	1	-3.19049
TCGA-B6-A0RT-01	16.83	6.492	13.4	7.771	8.921	5.289	11.49	10.57	7.571	14.49	9.801	14.5	8.462	10.04	12.73	9.295	9.42	8.901	8.855	14.21	6.839	11.5	12.85	13.44	9.644	9.486	12.02	9.272	7.013	7.45479	0	-3.18885
TCGA-BH-A0E7-01	15.6	5.23	15.72	4.145	9.478	0.6558	10.73	9.812	11.1	13.54	9.803	14.72	9.211	10.43	13.27	8.585	10.31	10.83	9.79	13.89	8.695	11.8	12.58	14.27	10.38	8.686	11.31	7.987	8.594	3.73425	0	-3.18338
TCGA-AO-A0J5-01	16.64	5.351	14.26	6.912	8.458	0	11.92	10.21	9.063	13.26	8.813	14.78	8.969	10.57	13.22	11.37	11.86	10.65	10.52	14.94	7.238	11.68	12.64	14.39	11.5	9.557	11.93	8.777	9.442	2.16986	1	-3.17775
TCGA-Z7-A8R5-01	17.01	6.713	14.75	9.052	9.235	0	11.68	9.484	9.704	14.6	8.16	15.7	8.364	9.605	13.63	8.104	9.857	9.461	9.557	14.47	7.469	11.88	12.51	14.75	10.46	9.644	11.91	9.701	10.03	9.00548	0	-3.17753
TCGA-BH-A0DT-01	16.54	6.376	14.73	7.575	10.15	5.364	10.86	10.31	9.638	13.93	9.092	15.2	9.077	10.71	13.43	9.72	10.63	11.01	9.804	13.86	7.539	11.47	12.31	13.79	10.34	8.709	11.41	7.938	8.306	6.58356	0	-3.17713
TCGA-A2-A0EQ-01	16.7	5.7	14.16	5.593	9.675	0	11.65	10.05	7.802	14.45	8.797	15.95	8.315	10.52	13.04	7.807	9.505	10.4	8.947	14.84	6.96	12.05	13.25	14.24	9.618	9.166	10.8	8.855	10.34	6.64658	0	-3.17309
TCGA-A8-A09K-01	14.95	4.125	15.89	3.631	8.832	0.5077	11.5	9.876	6.387	12.57	7.775	14.79	8.126	10.89	13.15	6.201	8.312	10.37	9.255	14.09	9.522	11.35	13.14	13.68	7.777	7.105	10.29	10.06	4.519	2.49863	0	-3.17304
TCGA-EW-A3U0-01	16.9	7.355	13.45	9.666	8.543	2.212	12.07	10.16	7.478	13.96	9.209	14.68	8.026	9.43	13.46	9.674	9.721	9.299	9.71	14.24	6.889	11.28	12.72	14.09	10.35	9.764	11.65	10.28	7.615	1.45753	0	-3.16478
TCGA-A1-A0SQ-01	15.48	6.653	14.46	6.008	9.734	0	11.46	10.56	8.498	13.24	9.553	15.14	9.498	10.23	12.94	8.328	9.032	10.08	9.601	14.23	8.291	11.41	12.5	15.11	8.577	9.451	11.09	7.774	7.784	1.51781	0	-3.16262
TCGA-A2-A4S0-01	14.71	4.76	14.85	5.66	10.05	1.594	12.05	10.12	8.629	12.98	9.051	15.2	9.736	10.36	12.69	6.974	8.266	9.742	9.385	14.65	8.198	11.75	12.27	14.4	9.016	7.875	11.45	8.859	6.962	1.93425	0	-3.16005
TCGA-D8-A1XO-01	15.77	4.03	13.85	4.626	9.689	0	10.48	10.12	9.731	13.45	9.243	15.54	8.82	11.16	13.7	10.93	10.4	10.17	9.788	13.58	7.54	11.26	12.56	13.82	10.73	8.877	11.36	8.386	8.508	4.60822	0	-3.15659
TCGA-D8-A4Z1-01	16.04	6.497	13.99	7.789	9.506	0.5977	10.84	10.02	7.692	13.34	8.722	14.2	8.812	10.57	12.76	10.26	9.079	9.557	9.366	13.99	8.068	11.1	12.2	13.89	9.125	8.125	11.07	8.106	7.608	1.80548	0	-3.15619
TCGA-OL-A97C-01	16.53	11.26	15.29	10.14	10.2	9.099	11.36	10.34	12	14.15	10.72	15.85	8.77	10.8	13.93	9.718	13.53	11.6	10.87	14.59	9.295	12.53	13.63	14.89	7.501	8.166	11.87	11.28	9.591	0.742466	0	-3.15448
TCGA-AC-A2BM-01	15.89	5.321	14.63	3.921	10.25	0	11.85	11.04	5.644	12.96	8.75	14.79	8.779	10.5	13.34	8.721	8.548	10.75	10.38	13.72	8.626	11.96	12.53	13.4	9.516	8.59	10.68	9.152	6.882	8.27945	0	-3.15403
TCGA-BH-A18J-01	17.03	8.463	14.64	8.917	10.8	5.22	11.44	8.813	10.69	13.65	10.15	15.49	8.618	10.65	14.32	10.22	11.19	11.67	10.78	14.81	7.807	11.71	13.05	13.94	11.93	9.898	12.56	9.816	10.98	1.67671	1	-3.15211
TCGA-OL-A6VQ-01	16.88	8.054	14.94	8.199	9.231	2.011	10.77	10.31	10.89	13.34	9.441	15.13	8.769	10.87	12.88	10.23	10.3	9.605	9.445	14.01	7.614	11.38	12.25	14.44	10.13	9.575	11.56	8.561	8.009	1.64384	0	-3.15164
TCGA-A8-A0A9-01	16.72	6.032	14.85	7.063	7.824	1.937	11.38	10.36	9.172	14.05	9.339	15.57	8.694	10.28	13.55	9.735	10.92	10.65	10.44	14.49	7.091	11.18	12.65	14	12.42	10.36	11.12	10.03	7.961	2.25205	0	-3.15142
TCGA-BH-A0DH-01	16.41	5.598	14.91	7.028	8.685	0.4609	11.95	9.596	8.98	13.44	9.943	14.49	10.2	10.21	13.75	8.244	9.515	11.4	9.29	14.36	7.811	11.83	12.86	14.88	9.663	8.537	11.62	9.818	10.39	3.16712	0	-3.14884
TCGA-A8-A07E-01	16.48	6.871	14.05	8.501	9.174	1.987	11.26	10.33	8.898	13.88	9.788	15.08	8.833	10.27	13.85	11.27	11.54	10.52	10.72	14.63	7.609	11.61	13.04	14.29	11.23	9.427	11.95	8.294	9.712	1.66575	0	-3.14537
TCGA-A8-A099-01	15.54	4.039	14.69	3.839	9.463	0.3405	10.77	10.71	8.498	12.25	9.453	14.22	8.976	10.6	13.85	9.283	9.399	10.93	9.91	14.01	6.861	11.49	12.79	14.5	9.853	8.125	10.42	7.79	9.809	0.832877	0	-3.14361
TCGA-AR-A24O-01	16.48	7.57	13.77	8.239	9.41	1.176	11.12	10	9.781	13.38	9.793	14.44	9.479	10.6	13.42	11.25	10.38	10.36	9.752	14.25	7.455	11.5	12.49	14	10.76	9.527	11.73	7.933	9.665	9.88219	0	-3.13726
TCGA-AR-A1AW-01	16.56	6.651	13.73	5.571	10.12	0.463	11.65	9.139	8.156	13.37	9.385	14.88	8.553	10.87	12.63	9.227	9.038	10.68	8.419	13.6	7.695	11.4	12.54	13.83	10.68	8.787	10.59	8.976	7.789	7.21096	0	-3.13374
TCGA-AR-A0TQ-01	16.29	6.446	14.84	7.496	9.615	0	11.35	9.348	8.05	14.02	9.457	16.18	9.051	10.34	13.31	8.452	9.653	10.35	9.926	15.81	7.937	12.35	13.44	15.01	9.612	8.611	11	10.96	6.787	8.19452	0	-3.13083
TCGA-AR-A2LM-01	16.29	6.33	14.15	7.023	8.753	1.406	10.76	10.62	9.935	12.96	9.88	13.65	9.232	10.86	12.83	11.19	10.53	10.4	9.579	13.46	7.393	10.87	12.02	13.66	10.84	9.226	11.37	8.144	8.691	5.30137	0	-3.12809
TCGA-A7-A2KD-01	15.44	5.944	13.86	4.645	9.464	0.8486	11.94	9.739	8.821	13.23	9.611	14.18	8.947	10.3	13.56	10.28	10.46	10.28	9.543	14.55	7.423	11.01	13.32	13.8	11.88	9.757	10.76	10.56	8.364	1.86027	0	-3.1273
TCGA-E2-A1L9-01	17.35	7.242	15.06	7.358	9.287	3.888	11.66	10.52	9.044	13.71	9.429	15.43	9.206	10.28	13.91	11.43	11.7	10.97	10.97	14.1	7.07	11.71	12.39	14.27	13.65	10.8	11.92	8.801	9.351	1.63836	0	-3.12613
TCGA-A2-A259-01	16.41	5.939	15.68	7.346	10.03	0	10.48	10.18	9.099	14.17	9.459	14.52	9.247	10.43	13.96	9.544	9.647	10.73	8.962	13.2	7.691	11.33	12.73	13.87	10.63	9.741	10.77	8.525	7.349	4.3726	0	-3.1253
TCGA-A2-A0SY-01	16.75	7.415	14.56	8.121	9.449	4.2	10.79	10.19	9.024	13.73	9.353	15.69	9.116	10.48	13.58	10.64	10.43	10.2	9.581	14.32	7.582	11.42	12.92	14.45	10.26	9.044	11.3	8.718	8.115	3.69041	0	-3.12328
TCGA-AC-A62Y-01	17.01	6.382	15.19	9.775	9.737	0.4977	11.65	10.43	11	13.84	9.254	14.84	9.078	10.39	14.66	9.208	9.816	10.12	9.987	13.79	7.682	11.09	12.65	14.57	10.6	9.843	11.53	9.875	7.984	1.45205	0	-3.12112
TCGA-AR-A24Q-01	16.9	7.837	15.07	6.08	10.53	7.891	11.72	11.48	10.15	15.83	9.098	17.16	10.68	11.61	14.23	10.54	11.28	12.1	10.37	14.95	7.722	11.2	13.16	14.59	11.16	9.615	12.12	9.445	9.594	8.69041	0	-3.1206
TCGA-EW-A1PD-01	15.89	6.751	13.74	9.348	9.133	1.009	11.15	9.387	7.228	13.34	9.717	14.23	8.926	10.61	12.69	10.66	10.77	9.6	9.367	14.84	6.929	11.48	12.83	14.07	11.43	9.413	11.39	9.187	8.223	1.16164	0	-3.11865
TCGA-OL-A5D6-01	17.23	8.706	15.07	9.321	9.461	2.465	11.44	9.987	11.57	14.5	9.925	15.2	8.881	10.1	12.99	10.07	10.9	11.11	9.924	16.01	7.598	12.04	13.32	14.27	11.71	9.298	12.6	9.211	8.67	3.02466	1	-3.11794
TCGA-B6-A0X7-01	16.21	6.457	14.28	7.195	9.28	0.7541	11.18	10.52	8.055	13.44	8.714	15.04	8.712	10.44	12.84	10.27	10.47	10.36	9.681	13.79	8.212	11.23	12.42	13.7	9.284	8.407	11.48	7.913	8.522	4.87945	1	-3.11504
TCGA-AC-A3YI-01	16.86	8.564	14.41	10.41	8.675	0.9961	11.53	9.681	9.365	14.38	9.361	15.2	8.895	10.34	14	10.68	10.5	10.35	9.712	13.97	7.585	11.48	12.71	14.49	12	11.74	11.58	10.25	8.78	1.93699	0	-3.11399
TCGA-AR-A24R-01	15.94	5.902	15.99	7.538	10.7	0	12.83	10.83	7.479	13.71	9.549	15.65	8.347	10.71	13.59	9.939	10.19	10.93	10.18	14.53	8.708	11.8	13.58	14	10.44	8.544	10.74	10.38	7.634	9.39726	0	-3.11385
TCGA-BH-A0H0-01	16.53	4.188	15.29	6.548	9.468	0.3438	11.59	11.1	5.137	13.43	8.969	14.65	8.533	10.47	13.24	6.709	8.235	10.03	9.414	13.82	7.47	11.38	12.81	12.91	7.678	6.683	10.5	8.417	4.459	1.26301	0	-3.11369
TCGA-BH-A0EB-01	16.75	5.952	14.91	4.874	8.962	0	11.75	9.388	10.64	13.82	9.802	15.21	8.759	9.842	13.5	10.3	10.58	10.36	9.973	14.52	7.295	11.68	12.84	14.74	11.67	9.58	11.8	9.387	8.705	2.0411	0	-3.1116
TCGA-AO-A12A-01	16.4	6.337	14.57	7.665	9.694	5.523	10.84	10.73	9.008	13.77	8.464	15.14	8.843	10.57	13.64	9.594	10.43	10.53	10.39	14.24	7.014	11.11	12.27	13.85	10.66	8.695	11.21	7.891	8.035	8.52603	0	-3.11158
TCGA-E2-A1IF-01	16.95	7.229	14.96	9.451	8.404	0	11.79	8.675	10.24	14.06	8.816	15.4	8.06	9.983	13.41	9.943	10.57	10.07	10.69	14.47	7.654	11.48	11.99	13.97	11.93	10.37	12.33	9.28	9.214	3.11781	0	-3.11057
TCGA-B6-A40C-01	16.8	7.568	14.55	9.297	8.949	5.653	11.54	8.934	7.15	14.09	8.91	15.45	8.827	10.27	13.3	10.26	11.11	9.835	9.802	13.9	7.999	11.3	12.48	13.33	11.65	10.22	11.56	10.31	8.266	5.92877	0	-3.11055
TCGA-BH-A18M-01	16.59	8.722	14.91	8.94	9.343	3.043	10.79	10.08	9.895	14.15	8.838	15.69	9.465	10.41	14.17	10.94	10.9	10.22	10.11	14.03	8.171	11.42	12.65	14.46	11.02	9.125	11.75	8.309	8.641	6.04658	1	-3.11008
TCGA-B6-A2IU-01	15.78	5.721	15.46	8.61	9.552	0	11.1	10.4	8.882	13.1	9.143	14.75	9.52	10.6	13.03	8.029	8.819	10.09	9.058	13.8	8.041	11.31	12.2	13.78	8.339	7.301	11.31	8.133	6.657	14.1808	0	-3.10972
TCGA-BH-A1ES-06	15.52	11.3	15.89	12.86	11.53	6.21	11.55	10.66	9.898	14.04	10.95	16.31	8.727	11.01	13.92	10.36	9.801	11.52	10.81	15.11	8.191	11.65	13.18	14.28	8.884	9.274	11.19	11.14	10.53	9.48493	1	-3.10713
TCGA-EW-A1PH-01	16.57	8.008	13.97	6.432	10.36	5.9	11.33	10.64	9.263	14.74	9.222	15.61	9.098	10.85	14.38	9.847	10.04	11.73	10.67	14.76	8.618	11.83	13.41	14.13	10.14	9.56	13.75	10.12	9.594	1.66301	0	-3.1052
TCGA-5L-AAT1-01	16.44	7.125	14.78	5.07	10.25	3.893	11.92	9.684	11.31	14.2	8.477	16.06	8.548	9.967	13.17	9.608	10.18	9.732	8.88	14.36	8.005	11.9	12.97	14.51	10.43	10.02	11.63	10.07	8.991	4.03014	0	-3.10343
TCGA-A2-A4RW-01	16.63	6.238	13.83	9.089	8.391	0.6828	12.3	10.38	9.462	12.78	8.693	14.79	8.36	10.39	13.3	9.375	10.25	10.35	9.28	13.67	7.649	11.32	12.5	13.17	9.318	8.619	11.32	8.445	8.151	0.608219	0	-3.10198
TCGA-A2-A0EY-01	16.84	6.031	14.63	5.404	9.945	0.9289	11.61	10.47	7.431	13.04	9.703	14.63	8.059	10.02	12.83	9.659	9.13	10.69	9.381	14.51	7.416	11.45	13.22	14.3	11.18	9.236	11.11	9.007	8.745	5.27397	0	-3.10177
TCGA-AN-A0XL-01	16.12	6.982	14.18	9.046	9.501	1.685	12.22	9.53	8.457	12.67	9.481	14.17	9.349	10.53	13.12	10.54	10.84	10.75	10.5	14.36	7.774	10.73	12.1	13.81	9.875	8.391	11.62	8.467	9.126	0.446575	0	-3.1013
TCGA-AN-A04A-01	17.29	7.257	15.19	7.474	9.683	6.594	12.09	10.36	9.482	14.29	10.32	15.7	9.13	10.41	14.24	11.06	12.52	11.33	10.81	14.26	7.653	12.19	13.32	14.98	12.62	10	12.21	10.29	10.27	0.246575	0	-3.09867
TCGA-AQ-A04J-01	17.51	6.671	13.78	8.134	9.802	9.707	10.93	10.62	8.841	15.24	10.29	16.73	10.03	10.66	13.89	10.28	11.88	9.726	9.696	14.23	7.515	11.56	13.36	14.97	10.07	8.789	12.78	9.574	10.28	2.24384	0	-3.09762
TCGA-D8-A27N-01	16.84	7.825	14.84	8.566	10.61	4.194	11.74	9.645	9.45	14.64	10.09	15.07	9.02	10.41	14.57	11.15	12.15	11.4	10.83	14.96	7.167	12.47	13.53	15.19	12.66	10.83	12.25	9.988	9.026	1.42192	0	-3.09755
TCGA-AN-A0XW-01	17.09	6.723	14.38	4.21	9.629	7.652	11.7	9.463	10.12	14.21	9.868	16.06	9.82	10.6	14.29	11.18	11.29	10.53	10.66	14.21	8.562	11.23	13.04	14.86	12.03	10.03	11.65	9.672	9.372	0.465753	0	-3.09518
TCGA-A1-A0SI-01	16.79	7.813	15.13	6.692	9.896	7.629	11.77	10.04	9.627	14.85	10.24	14.6	9.158	10.63	13.7	12	12.21	10.96	10.6	14.74	7.722	11.01	13.3	14.4	12.55	10.6	12.3	9.845	9.53	1.73973	0	-3.09504
TCGA-AR-A24X-01	15.94	5.986	13.75	6.45	8.62	1.43	10.32	10.24	8.587	13.43	9.614	15	9.19	10.85	13.73	10.48	10.16	10.64	9.81	13.64	6.881	11.11	12.46	13.64	11.56	9.239	10.9	7.743	8.07	8.23014	0	-3.09466
TCGA-AR-A24M-01	15.82	5.438	13.53	4.828	9.176	0	10.89	10.15	10.22	13.36	10.54	14.18	9.034	10.9	13.05	10.66	10.9	10.98	9.863	13.75	7.068	11.31	12.46	14.59	10.69	9.072	11.19	7.916	9.276	10.0274	0	-3.09381
TCGA-E9-A1NF-01	17.05	8.579	15.75	7.378	11.26	8.152	12.5	9.865	10.51	14.96	10.8	16.23	9.745	10.88	14.12	12.32	12.78	11.96	11.28	15.22	8.548	12.09	13.59	14.81	12.71	10.52	12.79	11.14	10.04	2.93699	1	-3.09246
TCGA-BH-A6R8-01	15.96	6.401	16.18	5.475	10.11	0.4276	12.67	11.32	8.019	12.87	8.641	14.75	8.273	9.623	13.22	8.106	9.47	9.957	10.43	15.05	8.871	11.7	13.38	14.03	9.526	9.586	11.74	10.67	7.784	0.80274	0	-3.09232
TCGA-E2-A1LL-01	18.04	9.361	15.39	10.06	11.4	12.55	11.42	9.988	8.874	17.07	9.966	16.88	10.66	10.75	15.65	8.701	12.28	11.59	9.986	13.9	9.519	12.82	14.2	16.78	9.193	10.82	13.65	10.12	9.752	3.5863	0	-3.0914
TCGA-D8-A147-01	15.87	6.795	13.27	5.11	9.584	5.492	10.92	11.04	9.547	14.49	9.973	15.77	8.408	9.921	13.17	9.278	9.827	10.48	10.28	14.48	7.463	11.57	12.9	14.3	10.57	10.23	12.12	9.688	8.535	1.6	0	-3.09122
TCGA-BH-A0DS-01	17.21	7.768	14.95	9.269	10.51	3.327	11.73	10.92	9.477	14.29	9.377	15.46	8.844	9.966	13.81	10.04	10.47	11.32	10.61	14.2	8.021	11.98	12.64	14.12	11.35	9.998	11.6	9.792	8.511	0.213699	0	-3.08988
TCGA-W8-A86G-01	16.22	5.45	14.71	8.821	9.256	0.5603	11.22	9.421	9.486	13.3	8.439	15.14	8.233	10.13	12.86	9.172	10.23	9.292	9.846	14.01	7.536	11.07	11.88	13.91	10.36	8.28	11.45	7.98	8.192	0.950685	0	-3.08953
TCGA-A7-A0DA-01	16.97	8.524	13.62	8.904	9.19	9.084	10.87	12.21	11.13	14.82	11.18	15.36	9.117	10.94	12.98	10.45	12.03	11.4	10.63	14.44	8.582	11.59	13.18	15.1	11.27	10.23	12.89	10.44	9.721	2.9726	0	-3.08801
TCGA-BH-A0BG-01	16.83	8.266	14.05	8.85	8.887	4.337	11.37	10.45	8.154	15.31	9.381	15.84	8.885	10.62	13.99	8.969	9.411	9.777	10.06	14.86	7.109	11.17	13.12	13.85	10.64	9.945	12.38	9.138	9.862	5.12603	0	-3.08779
TCGA-A2-A0CK-01	16.38	6.729	14.58	9.818	9.394	0.8705	11.3	9.818	5.887	13.7	7.918	15.29	8.528	9.827	12.94	8.909	9.449	9.585	9.183	13.9	7.564	11.22	12.29	13.82	9.045	8.59	11.31	8.72	7.21	11.3945	0	-3.08628
TCGA-E9-A22D-01	16.51	6.478	14.53	3.127	9.729	0.3309	12.01	10.52	8.426	13.86	10.05	15.54	8.929	10.24	13.8	8.195	9.276	10.42	9.758	14.2	8.141	11.9	13.53	14.37	10.3	9.029	11.14	8.872	7.391	3.41918	0	-3.08465
TCGA-E9-A24A-01	16.01	6.189	14.47	5.708	8.979	4.586	11.36	10.99	9.891	13.49	10.42	14.53	10.04	10.71	13.7	10.96	10.56	10.58	9.974	13.71	7.311	11.31	12.58	14.01	11.84	9.651	11.15	8.795	8.835	2.04658	0	-3.08438
TCGA-B6-A0WV-01	16.31	7.566	15.9	7.426	11.31	4.698	11.75	10.05	8.251	13.88	9.755	16.11	9.379	10.75	14.68	8.729	10.22	10.54	9.899	14.86	8.543	12.2	14.16	14.11	9.638	7.805	10.72	10.08	7.467	6.62192	1	-3.08069
TCGA-E2-A1LE-01	17.14	8.016	14.27	10.33	9.833	1.863	11.33	9.816	7.289	14.64	8.665	15.57	8.554	10.01	12.93	10.83	11.46	10.34	10.4	14.93	6.817	11.65	12.42	14.4	11.8	9.964	12.67	9.537	9.925	2.40822	1	-3.08056
TCGA-AQ-A54N-01	17.04	10.06	14.03	9.163	11.34	7.095	11.4	10.44	6.468	14.48	6.387	16.16	7.337	9.921	12.65	7.402	10.07	10.32	9.769	13.62	7.789	11.17	11.83	14.67	7.196	9.342	13.25	9.137	9.233	0.213699	0	-3.07808
TCGA-A8-A07G-01	16.8	7.488	16.33	9.145	10.06	6.807	11.1	11	10.04	14.66	10.87	16.09	9.823	10.17	14.3	11.46	12.23	11.38	10.96	15.08	7.458	11.84	13.57	15.3	11.75	9.508	12	9.464	9.872	1.58082	0	-3.07674
TCGA-AO-A12C-01	16.42	6.366	14.87	6.366	9.927	0.508	11.43	9.426	7.787	13.1	9.911	15.28	9.527	11.2	13.13	11.28	11.7	10.51	9.945	14.26	6.813	11.46	12.61	13.64	11.48	9.274	11.84	8.738	8.912	6.49863	0	-3.07643
TCGA-LD-A9QF-01	16.98	8.193	14.58	8.057	9.563	5.54	12.11	9.978	9.915	14.84	9.817	16.13	9.381	10.17	13.6	10.07	10.78	10.68	9.601	14.66	7.932	12.53	13.25	14.65	11.2	11.18	11.65	11.31	10.48	0.884932	0	-3.07528
TCGA-A2-A0D2-01	17.09	7.733	14.34	7.558	9.603	5.755	11.28	11.39	7.367	15.15	9.241	16.74	8.538	9.906	13.88	9.633	10.21	10.1	10.41	14.7	7.938	11.96	13.55	15.46	10.33	11.57	13.11	9.719	9.361	2.8137	0	-3.07523
TCGA-E2-A14U-01	15.84	5.999	15.51	7.08	9.39	0.9615	10.49	9.536	8.306	14.02	8.349	14.5	8.306	10.38	12.61	6.873	10.31	9.842	9.377	13.87	8.055	11.1	12.3	14.5	8.152	7.261	11.4	8.021	7.22	3.61096	0	-3.07162
TCGA-E9-A1R7-01	15.34	4.396	13.92	5.191	9.942	0	10.74	10.87	8.222	12.48	11.45	14.67	8.378	10.92	12.07	8.028	9.864	11.14	9.872	14.39	6.805	10.66	12.75	13.71	8.012	6.039	11.36	11.2	6.611	4.01918	0	-3.06917
TCGA-AO-A03U-01	16.6	6.202	14.09	13.02	9.281	6.055	12.04	10.54	9.784	14.92	11.26	16.07	9.524	10.37	13.93	10.21	10.34	10.44	9.999	15.34	6.922	11.64	13.44	15.16	13.35	10.03	12.4	11.78	10.31	4.91233	1	-3.06911
TCGA-AQ-A7U7-01	16.49	6.76	13.59	3.529	8.17	4.45	11.63	9.898	10.17	13.62	9.217	14.56	8.488	10.36	12.29	10.45	10.57	9.671	9.633	13.67	8.189	11	12.17	13.59	10.01	9.244	11.45	9.689	8.425	1.6	1	-3.06896
TCGA-BH-A0HQ-01	16.69	5.1	15.65	5.061	9.353	1.392	11.42	10.41	9.72	13.49	9.274	15.42	8.771	9.943	12.9	10.15	11.57	9.803	9.872	14.34	7.746	11.39	12.9	14.48	10.66	9.079	11.92	8.865	8.463	3.07123	0	-3.06661
TCGA-BH-A1FB-01	16.26	6.546	14.69	6.165	9.39	4.006	10.89	10.29	9.423	13.76	9.71	14.74	9.724	10.6	13.65	10.54	10.93	10.33	9.772	13.76	7.819	11.47	12.73	14.21	10.38	9.142	11.26	8.181	9.091	10.0521	1	-3.0647
TCGA-E9-A1N5-11	15.92	7.716	13.48	6.411	8.911	1.23	10.67	10.24	7.308	14.46	9.039	15.51	9.128	10.32	12.42	10.04	10.69	9.689	9.731	14.04	6.876	11.17	12.06	13.66	10.49	7.565	12.15	7.283	7.844	3.06849	0	-3.06416
TCGA-BH-A0DG-01	16.79	7.102	14.22	7.673	8.414	0.5027	11.9	9.697	9.436	13.32	9.667	14.89	8.627	10.37	13.48	11.03	10.88	10.32	10.61	14.63	7.132	11.47	12.6	14.55	12.09	9.791	11.98	8.651	8.719	5.59178	0	-3.06296
TCGA-A2-A3XU-01	16.78	9.059	15.63	10.58	9.974	2.696	11	10.48	7.879	15.33	9.13	17.4	8.143	8.455	14.04	6.186	9.888	9.491	9.851	14.84	7.298	12.64	13.53	14.29	8.757	8.691	12.29	8.67	10.1	2.49863	1	-3.05831
TCGA-D8-A27R-01	16.29	5.751	15.66	7.07	10.4	1.916	12.33	10.26	8.05	14.07	9.603	16.22	8.445	10.1	13.54	8.778	9.752	10.7	10.24	15.05	8.064	11.97	13.48	14.04	10.57	8.374	11.27	11.69	7.27	0.0794521	0	-3.05786
TCGA-A1-A0SG-01	16.53	5.632	16.57	7.737	10.12	0.4436	11.24	9.755	8.617	13.75	8.641	16.09	9.327	9.877	13.78	9.694	10.61	10.59	9.849	14.33	8.065	11.86	12.86	14.07	10.6	8.721	11.78	9.25	8.026	1.18904	0	-3.05655
TCGA-BH-A0DG-11	15.41	7.374	13.24	8.447	9.357	0.4119	10.23	10.65	7.807	13.96	9.266	14.63	9.137	10.97	12.43	9.304	9.767	9.868	8.965	13.33	7.043	10.6	11.89	13.16	8.89	6.597	10.98	6.391	7.582	5.59178	0	-3.05611
TCGA-EW-A2FS-01	16.99	6.437	14.05	5.794	7.89	1.513	12.18	9.672	8.025	13.28	8.613	15.21	7.768	10.67	12.6	7.768	10.02	9.903	9.66	14.15	6.916	10.49	12.34	13.59	9.842	8.565	11.23	10.58	7.346	4.39452	0	-3.0536
TCGA-BH-A0B2-01	16.42	7.367	14.49	7.792	9.327	4.859	11.72	10.25	7.407	13.21	8.859	15.05	9.132	9.8	13.56	10.77	10.34	10.69	10.18	14.16	7.37	11.47	12.53	13.69	10.68	8.99	11.65	9.326	8.838	0		-3.04793
TCGA-BH-A0DK-11	16.13	7.075	14.37	8.319	9.828	4.122	10.65	10.18	9.934	13.77	9.602	14.29	9.192	10.57	13.07	8.861	10.16	10.84	9.561	14.63	7.262	11.42	12.66	13.88	9.598	7.544	11.36	7.37	8.433	1.1589	0	-3.04772
TCGA-A8-A076-01	16.59	7.49	14.99	6.703	9.611	0	12.35	10.28	10.11	13.18	9.976	15.49	9.047	10.23	13.88	11.23	11.05	10.86	10.47	15.01	8.939	11.57	13.75	14.5	12.01	9.928	11.42	9.622	9	4.49863	0	-3.04518
TCGA-AR-A24Z-01	15.33	6.754	13.66	5.818	10.63	5.066	11.99	9.735	10.19	12.98	9.826	14.59	8.767	10.46	12.62	8.636	9.082	11.35	10.65	15.9	7.403	11.41	12.58	14.39	10.44	8.722	11.89	7.887	10.61	8.22192	0	-3.04472
TCGA-BH-A0HF-01	16.68	8.8	15.08	8.893	9.44	4.508	11.52	9.651	9.861	14.36	10.06	15.65	8.916	10.01	14.22	10.27	11.2	10.46	10.11	14.71	7.753	11.95	13.55	15	10.94	9.921	11.98	10.01	9.026	1.99178	0	-3.04432
TCGA-A2-A0D1-01	16.27	9.792	14.66	7.263	11.76	7.61	11.2	10.3	10.59	14.92	9.314	16.58	8.607	10.68	13.14	9.386	10.9	11.67	10.14	14.78	8.972	11.89	13.18	14.95	10.19	8.858	12.67	8.753	9.833	2.87945	0	-3.04393
TCGA-EW-A1P6-01	16.13	5.455	15.99	3.598	9.862	0	11.2	9.725	9.374	13.92	8.752	15.45	8.907	10.69	13.51	9.335	9.337	10.32	9.904	13.98	8.288	11.39	12.59	13.77	11.19	8.551	11.45	8.493	8.241	1.53973	0	-3.04152
TCGA-AN-A0XR-01	15.98	8.049	15.56	7.12	9.516	5.29	10.45	9.748	9.934	14.05	10.21	15.61	8.503	10.97	14.16	9.658	10.58	11.69	10.64	14.45	8.609	11.93	13.43	14.78	10.86	9.003	11.75	9.621	7.929	0.0273973	0	-3.04144
TCGA-A2-A25C-01	16.03	5.474	13.41	5.662	9.02	0	10.52	10.67	10.12	12.3	11.13	14.13	9.253	10.79	12.99	10.08	10.09	10.18	9.414	13.64	7.893	11.57	12.87	14.35	10.59	8.348	10.7	8.332	8.333	1.43288	0	-3.03838
TCGA-LD-A66U-01	16.91	7.152	15.18	8.034	9.022	2.84	11.72	9.818	9.749	14.07	8.137	16.37	8.154	9.81	12.83	8.973	9.497	10.06	10.18	14.19	8.309	11.36	11.92	14.39	10.02	9.288	11.79	9.471	8.147	1.76986	0	-3.03747
TCGA-E9-A1RG-01	16.76	7.154	16.98	9.87	10.64	4.792	12.42	10.13	10.19	14.45	8.743	16.67	7.457	10.3	13.87	9.048	11.07	10.65	9.831	14.98	8.611	12.49	13.96	14.78	11.82	10.19	11.91	13.07	8.215	1.7726	0	-3.0359
TCGA-A2-A0T7-01	17	7.661	14.49	7.308	9.928	1.727	11.84	10.51	8.724	13.81	9.358	14.72	8.947	10.4	13.58	10.6	11.1	10.77	10.38	14.22	7.815	11.57	12.87	13.75	11.97	9.676	11.49	10.08	8.72	1.72877	0	-3.03317
TCGA-A8-A0A1-01	16.31	7.109	15.49	7.771	9.5	3.223	11.48	9.983	9.786	13.85	10	15.37	9.219	10.47	13.64	9.913	10.85	11.04	9.807	13.76	7.579	11.35	12.69	14.89	11.14	9.607	11.34	9.527	8.069	1	0	-3.03307
TCGA-AC-A8OR-01	16	8.636	16.01	7.221	10.44	7.518	11.45	9.838	10.27	14.53	9.476	15.74	9.062	10.66	14.39	5.829	8.96	11.03	10.14	14.51	8.005	11.38	13.04	15.11	9.034	9.385	11.38	10.36	7.282	0.109589	0	-3.02927
TCGA-A8-A083-01	15.64	7.368	15.11	4.202	9.967	0.6036	10.96	10.11	10.66	12.98	8.524	14.42	8.463	10.23	13.07	5.991	8.807	9.977	9.217	14.05	7.52	11.49	12.43	14.43	8.186	7.274	11.01	8.71	7.063	0		-3.02778
TCGA-AC-A5EH-01	17.08	9.629	16.17	8.223	10.5	8.088	12.06	10.38	11.2	15.01	11.1	16.21	9.419	10.67	13.88	10.6	12.46	11.71	11.13	15.5	9.057	12.83	13.98	15.43	12.34	11.28	12.36	11.15	9.649	1.4	0	-3.02621
TCGA-A8-A0A7-01	16.85	7.532	15.58	6.742	10.07	0.4778	12.28	10.9	8.235	14.8	9.952	15.32	9.124	9.96	14.13	10.83	10.01	10.68	9.542	14.45	8.237	11.93	14.03	15	11.04	9.482	11.41	10.14	8.754	0.0821918	0	-3.02621
TCGA-D8-A146-01	16.24	6.503	15.21	8.649	9.183	0.5662	11.45	10.1	10.12	13.04	9.714	14.31	8.915	10.44	13.01	10.47	10.44	10.16	10.23	14.39	7.521	11.28	12.28	14.23	11.55	9.576	11.44	8.62	9.643	1.76164	0	-3.02615
TCGA-BH-A42V-01	16.1	7.504	14.36	8.925	9.583	0.3686	11.17	9.81	7.668	13.82	8.644	14.64	8.616	10.49	12.75	9.153	9.934	10.14	9.395	13.97	8.023	11.4	12.39	13.76	9.24	8.116	11.45	8.535	7.56	1.73973	0	-3.02356
TCGA-EW-A1J5-01	16.09	5.635	14.32	6.666	8.384	1.083	11.6	9.71	8.9	13.33	9.539	14.88	8.63	10.38	12.93	8.708	9.128	9.845	9.888	13.89	8.139	11.08	12.26	13.38	10.16	9.068	11.1	8.662	6.439	1.30685	0	-3.01833
TCGA-PE-A5DC-01	16.61	8.111	14.31	7.839	10.16	0.8941	12.06	9.993	9.193	13.16	8.484	15.8	8.224	10.51	12.86	8.158	10.58	10.19	9.969	14.14	8.226	10.92	12.43	14.2	9.469	8.38	11.56	8.599	8.107	3.91781	1	-3.01685
TCGA-AO-A0JL-01	17.95	8.93	14.5	9.946	10.26	6.032	12.13	10.43	7.731	13.34	7.14	16.35	8.889	9.624	12.69	9.556	10.98	10.49	9.774	13.86	6.953	10.91	11.55	13.42	10.16	8.872	13.45	8.88	9.642	4.61096	0	-3.01635
TCGA-AC-A23G-01	17.32	7.618	14.52	8.399	8.809	5.467	11.9	10.05	9.677	14.31	8.842	15.55	9.494	10.13	13.31	11.75	12.51	10.04	10.26	14.34	7.575	11.53	12.51	14.41	12.06	10.85	12.39	10.77	9.371	6.1589	0	-3.01611
TCGA-BH-A0HA-11	15.91	6.169	13.09	8.35	9.269	0	9.795	10.27	7.314	14.44	8.641	14.84	9.043	10.99	12.25	6.728	10.19	9.436	9.172	13.45	7.171	10.27	11.74	13.06	9.929	6.331	11.62	5.646	7.757	4.4137	0	-3.01521
TCGA-BH-A0BW-11	16.51	8.013	13.12	8.355	8.618	1.451	11.09	10.48	8.403	14.07	9.756	14.75	9.102	10.64	12.92	9.532	9.586	9.416	9.104	13.53	6.917	11.17	12.27	13.72	9.907	8.416	11.09	8.573	8.518	6.49589	0	-3.01452
TCGA-A2-A0ER-01	15.71	5.156	14.24	5.472	9.998	1.235	10.82	10.21	8.114	13.69	8.79	15.76	8.81	10.5	14.3	9.093	8.689	9.431	9.898	14.31	8.074	12.19	13.3	14.6	8.962	8.736	11.16	8.212	8.467	6.2	0	-3.01325
TCGA-A7-A4SC-01	16.3	8.359	14.39	9.017	7.708	0	11.82	10.36	10.79	13.76	8.637	14.87	8.469	10.25	13.02	9.951	10.19	9.169	10.17	14.48	7.512	10.64	12.14	13.97	8.806	8.071	11.26	8.108	10.31	1.22192	0	-3.01298
TCGA-AR-A0TS-01	17.14	7.104	13.6	7.887	7.919	1.823	11.37	10.3	7.592	13.6	9.343	15.03	8.866	10.67	13.21	9.84	10.15	9.225	9.969	14.07	7.266	11.22	12.54	14.63	10.44	9.067	13.05	8.698	6.877	7.00822	0	-3.01124
TCGA-S3-A6ZF-01	16.39	5.45	13.68	8.398	9.539	1.292	11.78	10.11	7.831	12.88	10.32	15.24	9.46	9.773	12.99	9.522	9.578	10.15	9.837	13.71	7.962	11.41	12.3	13.38	10.84	8.907	10.79	8.95	7.531	1.56712	0	-3.00956
TCGA-EW-A1P0-01	16.55	6.547	14.39	6.691	9.786	0	11.78	10.24	7.754	13.7	9.022	15.35	9.573	10.21	13.66	9.715	9.606	11.18	8.907	13.57	7.138	11.19	12.75	14.59	10.78	8.728	10.72	8.421	6.728	3.4274	0	-3.00827
TCGA-EW-A1PB-01	16.64	6.704	14.54	5.509	8.851	9.298	11.92	11.42	9.646	14.69	9.924	16.69	9.389	9.912	14.28	9.41	10.05	10.14	9.619	13.98	7.963	11.93	13.67	14.59	10.05	10.58	12.45	10.29	10.51	1.66575	0	-3.00784
TCGA-A7-A3J0-01	15.29	6.794	14.6	7.123	9.985	7.499	11.09	10.39	9.128	13.6	9.345	15.17	9.636	10.59	13.51	7.674	9.24	10.1	9.608	14.6	7.911	11.42	12.92	14.58	8.14	7.841	11.03	10.22	8.011	0.857534	0	-3.00767
TCGA-BH-A1ET-01	15.87	4.803	14.54	5.942	10.3	0	10.87	8.889	10.92	12.69	9.6	13.93	8.951	10.81	13.46	10.38	9.609	10.16	9.403	13.84	7.859	11.49	12.48	13.94	9.239	8.346	11.57	7.249	9.724	6.90411	1	-3.006
TCGA-A8-A097-01	17.17	7.402	14.01	6.833	7.324	1.945	11.6	10.62	9.517	13.69	10.22	14.52	9.401	10.54	13.26	10.5	11.56	10.63	10.56	14.61	8.688	11.51	13.2	14.31	12.73	10.17	11.54	10.65	10.52	1	0	-3.00518
TCGA-BH-A0W5-01	16.43	6.673	15.2	6.523	9.336	2.858	11.09	9.948	9.834	14.1	8.962	15.29	8.918	10.77	13.51	10.22	10.73	10.25	9.512	13.72	7.61	11.42	12.66	14.15	10.99	9.184	11.16	9.118	8.442	3.52877	0	-3.00009
TCGA-GM-A2DH-01	15.9	6.137	13.92	5.036	10.63	4.635	11.28	9.176	8.778	14.01	9.112	15.37	8.736	10.98	13.37	8.359	8.84	10.31	8.574	14.1	8.354	11.84	13.35	14.13	11.13	8.728	10.79	8.375	9.32	6.00822	0	-2.996
TCGA-AO-A1KO-01	15.71	6.773	13.17	9.111	9.799	0.4164	10.12	10.77	8.145	14.12	9.82	15.13	9.509	10.82	12.52	9.257	9.066	9.786	9.229	13.75	6.492	10.64	11.8	12.52	8.873	6.72	11.68	4.668	8.486	1.70411	0	-2.99574
TCGA-A7-A5ZW-01	16.23	6.214	14.22	5.829	9.483	1.462	10.93	10.65	9.321	13.78	9.131	14.83	9.601	10.34	13.34	10.85	11.07	10.86	9.861	13.88	7.724	11.51	12.61	14.31	11.33	9.764	11.59	9.052	9.386	0.893151	0	-2.99444
TCGA-A2-A0EM-01	16.11	4.145	14.54	5.88	8.623	1.844	11.16	11.09	9.347	13.85	9.979	15.09	9.965	10.36	13.45	10.02	10.94	10.66	9.965	13.83	7.839	11.82	12.78	14.65	11.05	9.223	11.42	9.225	8.94	8.47671	0	-2.99355
TCGA-AC-A3QQ-01	16.76	6.488	15.59	7.817	8.506	3.145	12.09	9.585	10.41	13.28	7.073	16.54	7.551	8.84	13.32	7.528	9.778	9.664	9.69	14.38	7.508	11.7	12.34	14.71	9.926	10.54	11.48	10.18	7.22	2.01096	0	-2.99272
TCGA-A8-A09E-01	16.03	5.705	14.72	7.216	8.618	0.8278	11.53	11.32	6.543	13.18	8.901	15.06	9.661	10.07	13.66	8.536	9.307	9.799	10.27	14.77	8.377	11.29	13.21	13.89	9.941	8.748	11.57	8.797	7.958	4.08767	0	-2.9916
TCGA-LL-A441-01	16.54	6.992	13.27	7.508	9.866	0.395	12.02	9.244	7.508	13.82	7.907	15.11	8.499	9.957	12.32	8.471	8.842	9.256	8.74	14.98	7.023	11.16	12.53	13.81	9.182	8.494	12.05	8.872	8.516	2.72877	0	-2.98759
TCGA-E2-A153-11	16.24	9.015	14.13	8.373	9.674	0.5402	11.27	10.3	10.33	13.99	9.446	14.67	9.272	10.75	12.76	9.5	9.82	10.46	9.228	14.27	7.091	10.93	12.29	13.76	9.744	8.579	11.47	8.553	8.172	1.93699	0	-2.9858
TCGA-E2-A15K-01	16.52	6.248	15.02	7.725	8.756	2.095	11.37	9.3	10.52	14.24	9.217	15.25	8.059	10.06	13.56	9.388	10.34	10.57	10.2	14.18	7.838	11.61	12.63	14.85	10.72	9.183	11.81	9.204	7.828	0.753425	0	-2.98409
TCGA-A2-A3XW-01	16.51	9.764	15.15	9.209	9.23	6.847	12.28	9.725	9.354	14.44	7.091	15.96	8.297	10.14	13.48	7.8	9.713	9.092	9.805	14.7	7.793	12.11	12.47	14.57	9.97	9.57	11.69	10.34	12.04	4.69041	0	-2.98339
TCGA-BH-A0BV-11	16.11	8.483	13.35	9.691	9.637	1.241	10.45	10.34	7.947	13.65	8.968	14.71	9.544	10.74	12.63	9.915	10.81	9.84	9.733	13.71	7.294	10.97	11.79	13.24	9.673	7.508	11.73	6.95	8.198	4.16164	0	-2.98217
TCGA-S3-AA12-01	15.77	6.337	15.38	4.06	11.57	0.6128	10.48	9.558	8.899	13.21	9.249	14.87	8.522	10.92	13.16	7.778	9.624	10.89	8.776	13.66	8.324	11.71	13.21	13.73	10.19	8.535	11.09	9.687	9.296	1.5726	0	-2.98115
TCGA-C8-A12O-01	16.75	9.164	15.96	7.527	9.709	4.467	12.08	10.52	10.32	14.98	10.34	16.12	9.932	10.37	15.2	11.33	11.67	12.37	10.99	15.23	8.224	12.21	14.22	15.17	12.45	9.977	12.14	10.37	8.884	1.05479	0	-2.98018
TCGA-E9-A226-01	16.63	5.9	14.06	3.081	9.736	5.335	11.56	10.44	11.75	13.08	12.65	14.91	8.967	11.12	13.98	11.45	11.38	11.41	10.43	13.84	7.292	11.7	13.63	13.9	12.71	9.704	11.27	8.877	9.922	2.87123	1	-2.97947
TCGA-E9-A22H-01	15.83	4.753	15.23	3.766	9.492	3.682	10.97	9.549	8.807	13.34	9.97	15.23	9.321	10.35	13.44	7.651	8.791	10.23	9.837	14.04	8.395	11.84	12.82	14.2	8.459	8.601	11.41	7.829	8.906	3.37534	0	-2.97722
TCGA-B6-A0IA-01	17.49	7.968	16.43	8.94	8.918	7.016	12.02	10.99	9.094	14.74	10.54	16.43	11.18	10.29	14.77	7.884	9.04	11.14	10.83	14.16	7.984	11.71	12.58	14.24	9.751	9.062	10.77	11.22	6.368	22.989	0	-2.96991
TCGA-B6-A1KI-01	15.82	6.462	15.39	8.511	9.35	0	11.48	10.33	10.56	13.42	8.935	15.11	8.766	9.934	13.7	9.215	10.37	9.31	10.21	14.75	6.93	11.09	12.69	13.63	9.521	7.633	11.23	7.767	7.624	6.12603	0	-2.96982
TCGA-AC-A3HN-01	16.42	8.196	14.15	9.326	9.001	0.9205	11.58	9.148	10.43	13.74	9.309	14.94	8.979	10.2	13.12	10.74	11.37	9.859	9.669	14.11	7.702	11.55	12.42	14.55	10.75	9.776	11.94	9.786	8.525	1.3589	0	-2.96969
TCGA-E2-A1B5-01	16.68	7.577	14.64	8.527	8.963	0	11.5	9.651	9.143	13.93	10.11	15.58	8.838	10.51	13.42	8.584	9.459	10.26	9.706	15.82	5.915	11.58	13.35	13.83	9.389	8.094	10.78	10.11	7.191	2.69589	0	-2.96904
TCGA-E9-A22B-01	16.39	5.822	15.39	8.093	11.18	0	11.74	9.85	8.648	14.26	8.791	16.13	9.224	10.81	14.14	9.935	10.47	10.73	10.39	15.29	7.935	12.57	13.46	14.57	11.11	9.36	11.45	9.646	8.506	3.19726	0	-2.96739
TCGA-E9-A249-01	16.14	5.275	15.01	6.687	9.434	5.231	11.01	10.72	9.007	13.93	9.172	15.57	8.696	10.47	14.05	8.764	9.657	10.9	10.53	13.86	6.897	11.41	12.47	13.7	9.761	8.528	10.61	7.751	6.646	0.594521	0	-2.96682
TCGA-S3-AA10-01	16.71	8.354	13.84	7.719	10.02	6.654	11.64	9.913	7.035	15.29	9.609	16.95	8.552	10.2	13.68	8.707	9.765	9.96	9.669	14.38	7.559	11.73	13.43	14.65	10.8	12.05	12.43	10.61	7.739	1.60548	0	-2.96666
TCGA-A7-A6VX-01	16.1	7.435	15.89	7.125	9.098	5.644	11.82	11.01	10.14	13.68	8.729	16.52	9.101	9.612	15.1	10.66	11.2	10.89	10.34	14.09	7.811	11.95	13.61	14.41	11.31	9.651	11.59	9.871	8.355	0.868493	0	-2.96538
TCGA-A8-A08H-01	17.1	8.352	14.49	11.24	9.009	0	12.63	10.31	7.125	14.88	10.24	15.87	9.912	10.09	14.04	12.22	11.51	10.79	10.81	14.6	8.269	12.36	13.24	14.88	11.27	10.69	12.47	11	9.511	0		-2.96394
TCGA-BH-A0DO-01	15.8	6.903	14.82	8.262	10.28	0.7912	10.54	9.927	10.98	13.64	9.249	14.58	8.791	11.03	13.62	9.011	8.766	9.538	9.717	14.06	7.331	11.05	12.26	14.34	8.802	7.768	10.95	6.85	7.825	4.50411	0	-2.96216
TCGA-A8-A093-01	16.52	4.599	15.49	7.471	9.046	2.581	11.29	8.96	9.125	13.24	8.467	14.76	8.942	10.29	13.52	10.34	10.48	10.13	9.574	13.81	8.138	11.18	12.51	13.37	10.89	8.755	11.03	8.254	8.338	1.49589	0	-2.95964
TCGA-A1-A0SE-01	16.38	5.616	14.47	6.267	8.855	3.875	10.81	9.983	8.939	13.69	9.441	15.68	8.522	10.63	13.39	10.47	10.55	10.25	10.66	14.25	7.87	11.31	12.68	14.64	10.02	8.281	11.69	7.765	8.252	3.61918	0	-2.95805
TCGA-BH-A1EW-01	15.92	6.25	14.6	8.967	8.318	3.031	11.39	10.64	8.955	13.49	10.08	14.84	9.137	10.7	13.31	9.548	9.364	10.34	10.11	14.52	7.96	11.16	12.83	13.78	9.523	9.379	11.34	10.4	6.902	4.6411	1	-2.95766
TCGA-AC-A3TN-01	15.91	5.679	15.25	7.793	9.75	1.523	11.51	8.414	10.2	13.57	8.3	14.97	7.754	9.338	12.58	7.996	9.816	9.453	9.372	14.49	8.131	11.49	12.4	14.53	9.202	8.447	11.75	8.975	7.881	1.24932	0	-2.95717
TCGA-AR-A5QP-01	16.78	7.749	15.93	8.036	9.696	1.929	10.79	9.62	8.525	13.62	9.108	15.29	9.171	10.32	12.99	9.584	10.43	10.02	8.877	13.95	7.015	11.54	12.62	14.21	9.96	9.025	11.36	8.397	8.414	3.24658	0	-2.95705
TCGA-BH-A28O-01	16.25	7.389	13.75	9.706	8.937	0.7954	10.91	9.941	8.252	14.08	8.66	14.62	8.84	10.28	12.42	10.28	10.8	9.467	9.209	13.72	7.003	11	11.95	13.75	10.35	8.454	11.96	8.107	8.052	3.06849	0	-2.95628
TCGA-A2-A1G4-01	16.05	7.679	15.21	5.469	11.07	6.091	12.26	9.462	6.977	13.48	9.434	15.53	9.235	10.8	13.68	7.644	8.022	10.49	9.287	13.9	7.769	11.47	12.88	14	9.351	8.696	10.38	7.56	12.28	1.63014	0	-2.95462
TCGA-B6-A408-01	16.29	6.275	16.58	8.601	9.466	1.706	11.68	9.363	9.376	13.96	8.412	14.93	8.17	10.17	13.33	8.137	9.767	10.24	9.579	14.05	8.457	11.26	12.68	13.64	11.7	10.09	11.2	10.64	8.41	5.67671	0	-2.95372
TCGA-E2-A15A-06	16.51	4.197	14.23	4.902	9.954	0.3833	12.14	10.52	8.128	13.18	8.981	15.03	7.762	10.46	13.4	9.314	10.09	9.772	9.812	13.7	7.889	11.59	13.16	13.6	9.893	8.577	10.67	8.52	7.009	1.94521	0	-2.95189
TCGA-AC-A7VB-01	15.42	6.772	14.46	7.363	9.677	0.3704	10.93	10.24	7.01	13.19	9.819	15.03	8.738	10.67	12.82	7.114	9.193	9.207	9.664	14.69	8.647	11.99	13.34	13.56	7.817	6.854	11.19	10.17	5.823	0.684932	0	-2.95176
TCGA-AC-A2QH-01	17.07	9.988	14.53	9.699	10.21	7.684	11.61	9.96	7.857	15.89	8.854	16.57	10.15	10.31	13.63	11.63	12.82	12.45	11.54	16.06	7.97	12.56	13.16	15.27	10.27	10.21	14.8	11.32	10.25	2.75342	0	-2.95107
TCGA-D8-A27G-01	16.44	5.783	15.98	7.359	9.797	3.109	11.37	10.28	9.272	14.08	9.511	15.95	9.217	10.98	13.95	10.81	11.99	11.23	10.5	14.56	8.381	12.25	13.51	14.92	11.9	9.354	11.73	8.679	9.425	1.12055	0	-2.95075
TCGA-A8-A096-01	16.39	7.587	13.72	5.757	8.602	1.186	11.81	9.241	10.73	13.8	9.251	14.94	9.483	10.43	13.57	10.47	11.24	10.57	9.747	14.17	7.758	11.38	12.75	14.54	12.32	10.34	11.54	10.03	9.128	0		-2.95066
TCGA-BH-A0C3-11	15.79	7.506	13.63	8.021	9.166	1.777	10.48	10.18	7.303	13.98	8.816	15.28	8.992	10.89	12.41	8.615	9.975	9.406	9.329	13.63	7.122	10.88	11.94	13.57	10.17	6.986	11.32	6.038	7.477	7.42192	0	-2.95015
TCGA-LL-A5YL-01	17.23	6.633	14.69	7.348	9.717	4.182	11.56	10.55	11.21	13.55	9.282	16.59	7.685	9.109	13.26	9.211	9.126	10.2	9.974	14.56	6.811	11.51	12.64	13.94	10.49	9.734	11.64	9.307	9.856	1.42192	0	-2.95003
TCGA-OL-A66L-01	17.28	8.2	15.35	11	9.277	0.5606	11.78	9.186	10.72	14.66	7.688	15.93	8.432	9.368	13.4	9.23	9.87	10.01	10.14	14.84	8.053	11.94	12.19	15.41	9.972	9.87	12.3	9.824	8.515	3.56438	0	-2.94855
TCGA-A7-A0CE-11	16.32	7.851	14.48	9.998	9.395	2.518	11.18	9.763	7.802	14.01	8.95	15.18	8.896	9.979	13.38	9.205	9.739	9.629	9.864	14.1	7.621	11.51	12.43	14.22	10.13	7.689	11.52	8.435	9.074	2.94247	0	-2.94853
TCGA-C8-A8HP-01	17.42	7.906	15.91	9.322	9.726	3.184	11.34	10.28	11.12	14.34	8.995	16.01	8.11	10.87	13.6	8.965	9.495	11.67	10.54	14.46	8.867	11.7	12.7	14.4	10.86	9.648	11.71	10.85	9.961	1.08493	0	-2.94634
TCGA-A7-A3RF-01	15.34	8.109	16.56	8.886	11.56	9.556	10.69	10.19	9.108	14.63	9.985	16.92	8.838	10.57	14.44	8.063	10.24	10.56	11.19	15.41	9.967	11.81	14.16	15.44	9.903	8.414	12.84	10.47	9.081	1.11781	0	-2.94611
TCGA-GM-A3XG-01	16.57	5.505	14.71	8.293	9.17	0	10.91	9.499	8.012	15.04	8.185	15.57	8.312	9.899	12.9	7.355	10.3	9.396	9.905	14.28	7.73	11.71	12.37	14.38	9.56	7.324	11.74	7.264	8.772	3.64384	0	-2.94609
TCGA-BH-A0B7-11	15.67	6.908	13.28	7.285	9.372	0	10.01	10.31	7.619	14.02	9.126	14.59	9.102	10.88	12.57	8.543	9.205	9.792	9.316	13.59	6.929	10.73	11.91	13.41	9.225	7.102	11.3	6.47	7.915	7.01096	0	-2.94426
TCGA-A8-A07I-01	16.62	5.981	13.82	7.025	8.125	0	11.61	9.834	10.24	13.54	9.689	15.37	9.204	11.26	14.03	10.74	11.14	10.45	10.53	13.9	7.316	11.21	12.57	14.73	12.02	10.17	11.52	9.375	8.415	1.16712	0	-2.94415
TCGA-BH-A0BJ-01	16.64	6.043	14.28	7.932	9.243	0	10.86	10.77	10.23	13.86	9.392	14.8	8.961	10.26	14.21	10.26	10.58	9.804	10.25	14.33	7.086	11.28	13.06	14.21	9.976	8.656	11.68	9.044	8.187	1.80822	0	-2.94342
TCGA-A2-A4RY-01	16.46	8.489	13.79	9.607	9.324	1.062	11.07	9.834	9.72	13.87	8.642	14.97	8.487	10.69	12.39	9.495	10.5	9.463	9.474	13.79	7.775	10.98	11.9	13.75	10.05	8.914	11.6	8.691	8.046	1.77534	0	-2.94284
TCGA-BH-A0DO-11	16.07	8.578	13.62	9.746	9.346	1.76	10.37	10.59	7.727	14.39	8.952	15.3	9.394	10.87	12.9	8.402	9.226	9.476	9.199	13.54	7.307	10.87	12.01	13.58	9.87	7.015	11.53	6.295	7.894	4.50411	0	-2.94095
TCGA-A2-A0CU-01	16.54	5.865	14.95	7.604	10.51	0	12.16	10.07	7.713	13.04	8.703	15.36	9.154	10.47	13.09	9.28	9.673	9.074	10.39	14.27	9.201	11.5	12.52	14.1	9.833	8.316	11.59	10.9	7.649	0.432877	1	-2.94044
TCGA-EW-A1PG-01	17.02	8.818	14.27	11.78	8.849	6.662	10.5	10.31	11.5	15.16	10.64	15.68	9.873	10.32	14.52	10.77	11.18	10.37	9.921	13.86	7.209	12.02	12.89	14.68	12	10.88	11	8.062	8.572	2.87945	0	-2.94028
TCGA-AN-A03X-01	17.2	5.884	15.76	6.566	9.299	4.392	11.73	10.19	9.455	13.61	8.826	15.61	9.109	9.941	14.34	11.98	12.41	11.15	10.63	13.91	7.194	11.61	12.93	14.55	12.18	10.27	12.02	9.438	9.612	0.0273973	0	-2.93891
TCGA-A8-A081-01	15.91	7.351	15.34	4.901	10.55	6.265	12.71	10.5	10.14	13.27	10.32	15.55	8.718	11.67	14.85	7.923	7.825	11.43	9.794	14	8.4	11.86	13.81	14.12	9.261	7.8	10.69	9.567	12.86	0		-2.93882
TCGA-BH-A0DL-01	16.64	8.604	14.63	8.941	10.21	7.743	11.74	11.54	11.35	15.77	11.73	16.81	8.274	11	13.57	8.224	9.153	10.73	10.1	14.22	8.621	12.26	13.58	15.1	12.29	10.24	11.77	10.64	13.94	6.52329	0	-2.93611
TCGA-C8-A26Y-01	16.71	9.876	16.75	10.2	11.23	7.504	12.95	11.34	11.14	15.27	12.96	15.57	10.48	11.32	13.96	8.058	10.85	11.28	9.82	14.89	9.208	12.38	14.46	14.9	10.83	9.48	11.8	11.78	12.95	1.07945	0	-2.9308
TCGA-AN-A0FF-01	16.37	6.007	15.74	7.406	9.766	1.721	11.37	10.65	9.376	13.4	9.603	14.75	9.348	10.36	12.61	9.737	10.46	9.753	9.888	13.94	8.051	11.92	12.29	14.08	10.64	9.14	11.36	9.645	7.212	0.471233	0	-2.92491
TCGA-E9-A1RD-01	15.91	4.64	14.96	3.97	9.5	0	11.35	10.34	10.59	12.83	9.239	14.36	9.054	10.4	13.68	9.122	9.654	10.19	9.948	13.73	7.613	11.34	12.56	14.08	9.993	8.48	11.47	7.049	8.986	0.0931507	0	-2.92474
TCGA-AR-A1AO-01	16.66	8.257	14.48	8.466	9.564	5.276	12.17	10.35	8.922	14.7	10.21	15.45	9.606	10.53	13.78	10.81	10.52	10.6	9.96	14.48	8.131	11.69	13.38	14.84	11.26	11.28	12.14	10.89	10.27	7.1726	0	-2.92442
TCGA-AO-A0JJ-01	16.26	6.973	14.01	7.629	8.827	0	11.23	10.05	10.05	13.63	9.353	14.91	9.288	10.65	13.2	10.41	10.64	10.44	9.856	14.33	7.005	11.6	12.45	14.25	9.266	8.907	11.52	8.359	8.731	5.16986	0	-2.92117
TCGA-BH-A208-01	17.44	8.173	14.48	5.712	8.387	1.206	12.18	9.977	9.143	14.4	9.757	15.05	9.562	10.32	13.72	12.79	12.13	10.87	10.83	14.99	6.418	11.53	13	14.44	12.09	10.31	12.64	8.685	10.3	4.81918	1	-2.92099
TCGA-B6-A0RU-01	17	8.736	14.24	10.03	9.946	9.288	11.42	11.09	10.18	14.87	9.589	15.89	9.89	10.46	14.56	11.5	11.64	10.63	9.351	14.35	7.795	12.05	13.95	14.47	9.07	7.853	13.02	7.269	8.891	23.5753	0	-2.91692
TCGA-D8-A1Y2-01	16.98	8.723	16.11	6.666	9.421	0.4651	12.25	9.672	10.55	15.02	9.782	15.87	9.66	10.32	14.6	10.73	11.38	11.13	10.52	14.67	8.455	12.4	13.64	14.81	12.67	11.55	12.08	10.57	9.36	1.1863	0	-2.91561
TCGA-AN-A0XS-01	16.56	6.501	14.96	8.951	9.137	1.207	11.44	9.52	8.605	13.38	8.955	14.37	8.805	10.66	12.87	10.75	10.32	10.11	9.191	13.74	7.996	11.1	12.49	14.64	12.97	9.815	11.69	9.233	8.247	0.0273973	0	-2.91449
TCGA-AC-A23C-01	16.24	5.816	14.03	7.059	9.486	0.3794	11.22	10.8	8.412	13.26	9.371	14.73	8.813	10.71	13.6	9.981	9.938	10.46	10.11	14.27	7.737	10.66	13.09	14.76	9.914	8.649	11.04	8.292	9.18	1.60274	0	-2.91336
TCGA-A2-A0CR-01	17.41	7.207	14.61	8.319	9.099	0.532	11.94	8.821	8.715	14.3	7.885	15.66	8.486	9.388	13	7.874	9.58	9.318	9.11	14.28	7.584	11.72	12.42	14.78	10.16	10.1	11.93	10.03	8.15	8.99452	0	-2.90918
TCGA-BH-A0DQ-11	15.3	7.319	14.05	7.461	9.455	1.732	10.21	10.42	7.625	13.63	9.265	14.45	8.996	10.7	12.8	9.889	9.699	10.44	10.05	14.06	7.266	11.04	12.22	14.1	9.121	6.676	11.3	6.981	7.977	0.268493	0	-2.90651
TCGA-AC-A62V-01	16.64	6.367	15.82	8.633	7.818	0	12.78	9.392	8.842	14.15	7.637	16.4	9.274	9.177	13.55	7.993	10.47	10.88	10.4	15.59	8.288	12.37	12.95	14.84	11.35	9.481	11.55	13.01	8.904	0.953425	1	-2.90582
TCGA-A8-A06P-01	16.89	7.862	15.73	8.248	9.908	0	11.23	9.644	9.918	14.16	9.243	15.8	9.267	10.54	13.84	11.11	11.7	10.81	10.25	14.39	8.21	11.99	13.09	14.25	11.2	9.956	11.91	10.29	8.748	1.08493	0	-2.90459
TCGA-A7-A4SA-01	16.54	6.238	15.1	8.84	10.4	0.6642	12	9.803	10.49	13.27	9.489	15.37	8.326	10.08	13.31	9.675	10.64	8.913	10.16	14.51	7.52	11.68	12.77	14.69	9.912	8.947	11.11	9.364	7.234	1.24384	0	-2.90349
TCGA-EW-A6SC-01	16.51	6.794	14.7	7.103	9.592	3.929	11.07	9.688	9.039	13.5	9.495	14.6	9.331	10.62	13.54	10.53	11.61	10.54	10.02	14.02	7.883	11.75	12.93	14.08	11.23	10.19	11.75	10.91	9.497	2.60822	0	-2.90129
TCGA-D8-A1JB-01	16.09	4.757	14.25	4.139	9.273	0	11.43	10.86	8.719	13.31	9.028	14.38	8.939	10.53	12.91	8.966	9.15	10.06	9.391	14.21	7.574	10.98	12.88	13.76	9.265	8.138	10.51	7.251	7.688	4.62466	0	-2.90106
TCGA-E2-A15I-01	15.81	5.081	13.8	7.784	9.808	0.4364	10.1	9.76	11.97	13.03	9.138	13.58	8.381	10.85	12.46	9.048	9.264	10.4	8.615	13.58	8.061	10.83	12.21	13.42	8.706	7.529	10.89	7.243	8.082	4.63562	0	-2.90103
TCGA-B6-A0WW-01	16.67	6.381	14.84	4.635	10.06	0.6488	11.92	11.23	8.695	12.61	9.714	15.04	8.383	10.14	12.86	9.962	10.57	11.11	10.63	14.03	7.6	11.51	12.69	14.03	11.03	8.913	11.6	9.019	10.28	1.52877	1	-2.90075
TCGA-AO-A03R-01	16.91	7.464	15.25	9.595	8.143	0	11.45	9.337	9.161	14.49	8.109	16.58	9.036	9.647	14.08	8.323	9.386	9.971	9.56	14.03	8.184	11.78	12.67	13.86	9.377	8.618	11.61	9.633	6.761	5.72877	0	-2.90028
TCGA-E2-A1IK-01	15.85	5.214	16.3	6.407	9.913	0	11.59	10.01	9.395	13.5	9.298	15.59	9.4	9.963	13.67	7.046	8.082	9.229	9.645	14.88	7.615	12.13	12.98	15.13	8.291	8.933	11.76	8.311	8.329	4.93151	0	-2.90011
TCGA-A2-A0ST-01	17	6.385	13.75	5.988	8.839	7.01	11.35	10.64	9.214	14.72	9.737	15.74	8.517	10.77	13.48	7.35	10.03	9.887	9.354	14.04	7.005	11.86	13.3	14.24	10	9.473	11.34	9.949	9.145	8.26575	0	-2.89962
TCGA-3C-AALJ-01	16.75	6.767	14.56	10.55	10.08	0.931	11.36	9.085	6.958	13.54	8.172	15.85	8.717	10.34	12.98	9.826	10.05	9.809	10.52	14.52	9.153	11.31	12.34	14.06	12.44	9.732	11.51	9.585	7.994	4.03836	0	-2.8992
TCGA-A8-A08R-01	16.72	7.445	13.91	7.077	9.413	5.029	12.02	10.97	8.114	14.76	9.776	15.07	8.938	10.49	13.06	9.07	10.38	9.819	10.17	14.73	7.014	11.5	13.04	14.01	10.53	9.661	13.97	10.01	8.511	0.0821918	0	-2.89892
TCGA-AC-A6IX-01	16.34	7.109	14.47	8.949	9.56	0	11.46	10.03	8.118	12.58	9.368	14.69	9.168	9.831	13.05	10.22	10.32	9.968	10.26	14.29	7.899	11.48	12.45	13.8	9.923	8.831	11.35	8.611	8.905	1.02192	0	-2.89787
TCGA-AR-A24T-01	16.42	7.141	13.33	6.609	9.613	1.776	11.75	10.54	8.31	12.81	9.56	14.73	9.177	11.11	12.9	11.36	10.8	11.08	9.462	13.73	6.6	11.51	12.51	13.88	10.84	9.746	11.53	8.147	9.689	8.7726	0	-2.89605
TCGA-AC-A2QJ-01	17.73	9.765	16.15	10.87	9.292	9.96	13.84	8.877	9.478	16.49	8.589	17.06	8.537	7.731	13.36	10.15	13.34	10.87	12.09	16.65	8.737	12.58	13.37	15.81	10.8	11.89	15.09	13.42	11.52	1.22192	1	-2.89236
TCGA-GM-A2D9-01	17.01	5.982	15.62	8.713	8.951	2.908	11.51	9.818	9.329	13.68	8.407	15.72	8.706	9.788	13.7	9.588	10.72	10.71	10.21	13.71	7.276	11.22	12.19	14.15	10.67	9.308	12.14	9.355	8.159	4.96438	1	-2.8917
TCGA-A2-A0YF-01	16.29	5.594	14.54	5.529	9.955	0.3489	11.12	9.601	9.81	12.34	10.2	14.01	8.787	10.91	13.84	7.786	8.845	10.7	9.747	13.59	7.356	11.66	12.69	13.82	9.216	8.837	10.54	7.672	8.892	4.20548	0	-2.88955
TCGA-A8-A086-01	16.07	8.469	15.74	6.919	10.2	5.747	11.55	10.06	9.97	14.3	9.602	15.33	9.297	10.37	14.24	11.04	12.22	11.73	10.97	14.36	8.266	11.82	13.28	14.42	11.23	9.428	11.91	10.52	10.37	1.08493	0	-2.88945
TCGA-D8-A27H-01	16.73	8.365	14.26	8.605	9.118	4.553	12.73	11.37	9.716	15.16	9.76	16.09	10.41	11.3	13.87	10.64	11.58	11.57	10.59	15.59	7.501	12.05	13.56	16.19	12.3	11.09	13.18	11.16	10.69	1.08767	0	-2.88786
TCGA-GM-A3XN-01	17.2	8.778	14.6	10.66	8.794	3.533	11.52	9.784	10.44	13.87	8.649	15.81	8.808	10.15	12.98	10.54	10.88	9.311	9.686	13.93	7.858	11.36	12.14	14.47	10.78	9.663	11.81	9.154	8.142	5.53151	0	-2.88684
TCGA-E2-A15A-01	16.38	5.455	14.95	6.807	10.41	0	12.33	10.31	8.762	12.98	9.273	15.37	8.217	10.58	13.52	9.649	9.975	10.42	10.29	14.59	8.106	11.72	13.31	14.22	11.68	9.601	11.15	10.3	7.803	1.94521	0	-2.88611
TCGA-E2-A1IO-01	16.36	6.026	13.97	6.942	9.187	0.5011	11.62	9.654	10.56	13.27	9.467	14.43	8.597	10.78	12.66	10.78	11.28	10.69	10.1	14.04	8.174	10.94	12.41	14.2	11.51	9.27	11.78	8.556	8.801	5.08219	0	-2.8848
TCGA-BH-A0H7-11	16.12	9.105	14.73	9.758	9.609	1.251	12.32	9.979	8.215	14.26	8.685	15.33	9.012	10.06	13.23	8.885	9.651	9.923	9.603	14.13	8.395	11.05	12.66	14.08	8.992	7.079	11.65	9.722	7.793	1.92329	0	-2.8834
TCGA-BH-A1FE-01	16.63	6.401	13.78	4.546	9.283	0.6217	11.68	10	9.742	13.4	10.33	14.78	9.186	10.8	13.47	10.63	10.04	10.81	9.828	13.62	8.139	11.56	12.93	13.86	10.21	9.399	11.24	7.186	8.967	6.2274	1	-2.88332
TCGA-C8-A3M8-01	16.39	5.998	14.43	8.153	7.622	0.3411	13	10.1	8.276	13.23	9.548	15.02	9.07	10.34	12.66	9.146	11.15	9	10.95	14.9	6.99	10.86	12.24	14.21	10.5	8.595	11.89	9.031	7.614	1.07945	0	-2.88195
TCGA-AR-A5QM-01	16.65	8.225	15.33	9.065	9.13	0.9589	11.59	10.12	9.903	13.19	9.701	15	8.292	10.01	12.76	9.608	10.63	10.13	10.75	14.13	7.799	11.18	12.1	14.02	10.59	10.15	11.73	9.659	8.074	6.11233	0	-2.87935
TCGA-C8-A26W-01	16.67	5.699	14.5	6.186	8.559	3.455	11.24	9.74	8.959	13.21	9.408	15.58	8.816	10.13	13.79	9.899	9.618	10.71	9.426	13.41	7.58	11.25	12.82	14.26	10.93	9.217	11.2	8.583	9.623	1.04384	0	-2.87915
TCGA-BH-A202-01	16.26	10.34	15.53	7.584	10.24	8.26	11.46	11.52	9.924	14.76	10.25	16.35	9.717	10.55	14.92	9.898	10.06	11.03	10.61	14.87	8.844	11.39	14.25	15.5	10.69	9.206	11.58	9.624	11.56	2.17808	0	-2.87742
TCGA-BH-A0W7-01	17.02	8.197	15.63	8.679	9.303	0.4966	11.56	9.795	10.3	14.01	9.49	15.98	9.099	10.49	13.54	10.41	10.88	10.39	10.14	14.34	7.832	11.71	12.77	14.51	11.48	10.47	11.7	9.147	8.633	3.73425	0	-2.87633
TCGA-B6-A0IC-01	15.5	6.731	14.69	5.671	9.762	1.556	9.745	9.921	11.27	13.54	9.309	15.37	9.015	10.3	13.67	4.645	7.3	9.513	8.887	13.49	8.468	11.78	12.6	14.64	8.5	7.812	10.8	9.025	5.336	4.22466	1	-2.87458
TCGA-AR-A0U0-01	16.44	8.452	14.59	9.829	9.329	9.787	11.81	10.66	8.777	15.78	10.23	16.29	9.43	10.84	14.23	8.581	9.483	10.8	10.84	14.57	8.744	12.45	13.25	14.81	9.922	10.57	12.94	9.204	10.08	5.44658	0	-2.87437
TCGA-LL-A50Y-01	16.09	6.368	15.43	6.495	9.455	5.021	11.69	8.504	10.38	13.59	8.676	15.15	7.748	9.278	12.59	7.386	9.165	9.74	9.193	14.33	8.291	11.48	12.59	14.7	10.72	9.437	11.44	9.984	8.988	2.08767	0	-2.87406
TCGA-BH-A18Q-01	16.42	6.012	13.63	7.015	8.704	0.9213	11.17	10	7.792	14.68	8.169	15.88	9.31	11.27	12.76	9.705	9.405	8.768	9.509	14.8	6.57	10.64	12.31	13.9	8.939	8.088	12.7	7.932	8.451	4.63562	1	-2.87351
TCGA-A7-A0DB-01	16.61	6.664	16	8.275	9.622	0.7469	11.67	10.18	10.16	14.1	10.02	15.36	9.61	9.981	13.66	9.841	10.12	10.44	10.42	14.61	7.02	11.95	12.58	14.8	9.396	9.127	11.75	9.14	9.22	2.7589	0	-2.87306
TCGA-E2-A3DX-01	16.2	6.852	13.98	7.38	9.283	1.604	11.19	10.13	9.9	13.54	9.487	14.51	8.845	10.45	12.75	10.98	10.99	10.53	10.03	14.27	6.919	11.24	12.34	13.79	9.274	8.597	11.47	8.526	8.763	3.63014	0	-2.87137
TCGA-D8-A1JF-01	16.08	6.542	14.08	7.746	9.099	0.7839	12.23	11.5	11.05	12.92	10.99	14.06	8.894	10.46	13.65	10.76	9.737	11.63	9.41	14.48	6.335	11.28	13.5	12.87	11.13	8.928	11.22	7.661	7.982	1.00274	0	-2.87129
TCGA-BH-A0BT-11	16.48	6.394	14.56	8.288	9.279	0	10.46	10.29	8.365	14.15	9.064	15.03	8.877	10.5	12.92	8.597	8.994	10.07	9.275	13.76	7.615	11.26	12.38	14.25	9.39	7.24	11.36	6.506	8.586	6.47945	0	-2.86993
TCGA-A7-A6VV-01	17.36	10.13	15.01	9.618	10.36	11.31	11.91	9.706	9.818	15.51	11.59	16.68	9.588	10.8	14.49	11.45	12.66	10.7	11.3	14.48	8.284	12.35	13.65	15.48	12.22	10.88	13.61	11.53	10.12	0.857534	0	-2.86965
TCGA-A2-A25A-01	16.69	6.858	13.61	6.347	9.393	0.7479	10.88	10.24	9.512	13.63	9.53	15.09	9.357	10.87	13.18	10.47	9.729	10.09	9.462	13.41	7.765	11.32	12.37	13.91	9.836	9.377	11.27	7.74	8.796	8.97534	0	-2.86824
TCGA-BH-A0BM-01	16.68	7.445	14.89	9.314	10.37	1.185	10.84	10.73	11.76	13.93	8.981	15.09	9.371	10.13	14.26	9.901	9.993	10.53	10.26	14.2	6.333	11.47	12.26	13.99	10.04	8.384	11.29	7.827	7.859	5.13973	0	-2.86638
TCGA-B6-A0IH-01	16.44	6.375	13.38	8.29	9.03	1.801	11.47	10.86	8.499	13.08	9.003	14.31	8.741	10.51	12.8	10.62	9.455	10.85	9.693	13.58	7.58	11.21	12.15	13.21	9.03	8.331	11.41	7.631	8.462	9.36438	1	-2.86255
TCGA-AO-A0J9-01	17.84	9.136	14.7	11.1	9.99	1.151	12.37	9.993	9.746	13.79	8.714	16.73	9.976	10.01	13.35	10.17	10.54	9.911	9.546	13.99	6.772	11.49	11.91	13.83	11.53	9.982	11.84	9.531	7.887	4.41918	0	-2.86161
TCGA-E2-A10A-01	16.29	6.91	13.75	5.114	9.239	2.031	11.25	9.174	9.398	12.61	11.19	14.25	9.534	10.52	13.91	9.715	10.28	10.05	10.69	13.83	7.937	11.63	12.82	14.07	12.11	9.688	11.17	9.013	9.391	3.36712	0	-2.86088
TCGA-E9-A1QZ-01	16.26	8.463	14.49	9.448	9.424	0.3827	11.37	11.11	7.537	13.64	9.073	14.84	9.694	10.36	13.77	9.231	9.608	10.12	9.977	14.19	7.546	11.42	12.81	13.52	9.334	8.599	11.03	9.608	8.681	2.06849	0	-2.86032
TCGA-EW-A1OZ-01	16.76	8.924	15.35	9.468	9.058	4.845	11.9	9.777	9.759	13.95	9.797	16.1	8.678	10.69	13.77	10.26	11.46	12.37	9.865	14.71	8.378	12.05	13.81	14.52	12.05	10.19	11.64	10.17	8.007	3.36712	0	-2.85989
TCGA-BH-A8G0-01	16.26	7.188	14.52	7.732	9.454	1.63	11.65	10.08	8.637	13.75	9.15	14.68	9.381	10.43	12.79	10.28	10.71	10.48	9.399	13.99	7.856	11.37	12.62	14.32	10.19	9.6	11.64	10.18	8.642	1.8137	0	-2.85812
TCGA-AC-A2FK-01	15.81	7.398	13.15	9.26	9.378	0.9547	10.59	10.48	9.245	13.93	9.503	14.32	9.152	10.81	13.05	9.422	9.833	10.5	9.649	13.61	6.946	10.88	12.06	13.58	9.847	7.744	11.27	7.549	8.359	7.26027	0	-2.85701
TCGA-D8-A3Z5-01	15.94	7.362	14.52	9.055	9.235	0	10.88	9.82	7.076	13.64	8.296	14.76	7.971	10.5	11.82	8.186	8.646	9.034	8.834	13.66	7.575	10.99	11.89	13.69	9.086	7.383	11.05	7.953	6.465	2.78082	0	-2.85657
TCGA-LL-A5YP-01	16.83	8.06	14.26	9.245	10.02	2.342	11.93	9.8	8.288	15.68	8.234	15.93	9.092	9.989	13.32	10.5	10.97	9.864	10.93	15.82	7.379	11.71	12.86	14.92	13.02	11.82	14.96	10.77	10.36	1.23288	0	-2.85355
TCGA-WT-AB41-01	16.57	6.705	14.55	9.58	8.516	0.8388	12.18	9.769	9.694	13.66	6.87	15.95	7.698	9.96	12.08	6.779	8.705	9.557	8.338	14.13	7.767	11.76	12.08	13.38	9.203	9.048	11.12	10.16	7.536	4.4137	0	-2.85265
TCGA-AN-A0FY-01	16.16	7.558	14.87	8.414	9.998	8.241	12.56	9.595	9.559	14.91	8.509	16.37	9.024	10.79	14.38	10.51	11.2	10.74	10.15	14.44	8.316	11.68	13.41	13.81	11.98	9.433	11.8	10.48	8.827	0.0273973	0	-2.85117
TCGA-AN-A0FK-01	16.5	5.428	15.73	5.311	10.4	0	11.76	10.63	8.589	13.44	9.719	15.47	9.09	10.05	14.73	9.099	10.33	10.77	10.67	14.46	5.428	11.74	13.21	14.24	9.407	8.391	11.49	8.138	8.071	0.583562	0	-2.85039
TCGA-OL-A6VR-01	15.44	6.424	14.74	5.286	10.29	2.485	11.11	9.539	8.668	13.76	9.498	15.09	8.372	10.52	13.37	7.328	8.06	10.53	9.808	13.99	8.744	11.29	12.92	14.26	7.3	8.171	10.76	9.155	6.192	3.34247	0	-2.84973
TCGA-4H-AAAK-01	16.53	6.646	14.3	7.064	9.069	3.728	11.14	9.269	9.642	14.14	8.771	15.47	9.215	10.13	13.51	10.54	12.09	10.19	9.862	14.03	7.84	11.62	12.85	13.95	11.26	10.28	11.9	9.768	9.313	0.953425	0	-2.84914
TCGA-BH-A0C0-01	16.76	7.271	15.87	7.75	10.85	5.478	12.1	9.804	11.14	14.39	9.518	15.56	8.61	10.18	13.64	8.271	8.587	10.91	9.227	15.58	7.819	12.5	13.84	14.46	10.29	9.128	11.13	10.94	6.508	3.47945	0	-2.84808
TCGA-A1-A0SF-01	16.95	6.223	14.9	6.334	9.653	0.5861	11.35	10.4	10.05	13.51	8.993	15.57	8.295	10.38	13.24	9.677	9.422	10.21	9.888	14.2	7.359	11.09	12.66	13.59	8.066	7.694	11.26	7.513	8.066	4.00822	0	-2.84771
TCGA-E9-A1R5-01	16.08	5.852	14.88	6.557	8.743	6.161	10.93	10.74	9.686	12.85	9.575	15.11	9.14	10.76	13.69	11.31	11.25	11.28	10.43	13.96	7.935	11.33	12.98	13.87	11.9	9.2	10.98	9.852	9.389	0.252055	0	-2.84663
TCGA-A8-A07U-01	16.71	8.73	14.18	7.936	9.305	5.42	11.84	11.17	10.56	15.03	10.93	16.66	8.809	10.52	13.86	9.469	11.59	10.11	10.61	14.41	7.28	11.84	13.52	14.87	10.37	9.564	13.04	9.736	11.9	2.08219	0	-2.84493
TCGA-A2-A0T4-01	16.44	7.55	14.4	8.398	9.413	0	11.5	10.42	9.653	13.47	8.685	15.62	9.418	10.6	13.81	10.24	11.17	10.48	10.19	14.17	7.75	11.72	12.77	13.97	10.6	9.511	11.41	8.967	9.29	1.70959	0	-2.84338
TCGA-BH-A208-11	15.94	8.156	13.48	9.705	9.434	0	9.926	10.27	7.556	14.06	8.89	14.65	9.448	11.22	12.74	8.888	9.339	9.461	8.886	13.42	6.738	10.63	11.92	13.06	10.06	9.003	11.36	6.255	7.821	4.81918	1	-2.84291
TCGA-AR-A256-01	16.56	7.305	14.38	8.312	10.05	6.078	11.51	9.993	7.175	14.61	10.32	15.87	9.814	10.88	14.22	11.09	9.8	9.663	10.24	14.87	6.859	12.04	13.45	13.92	11.39	10.73	11.77	8.379	10.27	7.81918	1	-2.84027
TCGA-E9-A1N4-11	15.69	7.642	13.03	8.456	9.686	0.6727	10.07	10.49	7.661	14.06	9.512	14.45	9.234	11.33	12.79	8.256	8.966	9.84	9.158	13.46	6.754	10.6	12.09	13.18	9.017	7.576	11.46	7.073	7.018	2.73973	0	-2.84011
TCGA-E9-A1N6-01	17.56	7.769	15.66	7.194	10.34	4.771	11.17	10.12	8.971	14.47	9.436	15.69	9.292	9.785	14.3	11.14	11.77	11.41	11.17	14.5	8.462	11.3	13.36	14.88	12.78	10.37	12.27	9.83	9.523	1.85753	1	-2.83964
TCGA-D8-A27F-01	16.23	8.809	14.65	10.22	9.586	9.509	11.26	11.02	8.828	14.7	9.425	15.67	10.34	11.57	14.17	11.22	11.94	11.52	10.49	15.26	7.837	11.53	13.68	15.21	11.02	9.84	12.54	10.48	11.1	1.33699	0	-2.83915
TCGA-BH-A0DQ-01	16.58	7.199	14.64	8.796	9.439	1.155	12.2	10.05	8.818	13.42	9.379	14.76	9.325	10.15	13.3	11.1	11.97	10.19	10.37	14.18	7.897	11.83	12.76	14.91	12.46	9.875	12.01	9.656	9.074	0.268493	0	-2.83815
TCGA-A2-A0T6-01	16.62	7.182	13.67	8.665	9.403	4.494	11.12	10.35	11.96	13.59	9.358	15.1	9.367	10.81	13.76	11.51	11.08	10.48	9.734	13.91	7.663	11.45	12.72	14.3	12.05	9.982	11.5	8.944	8.764	1.57534	0	-2.83628
TCGA-AN-A0FW-01	16.43	6.239	16.12	8.677	8.714	0.3917	11.44	10.86	6.8	13.99	10.02	15.61	9.016	10.49	13.3	9.308	10.04	9.923	9.644	14.22	7.364	11.43	13.34	14.96	8.842	7.74	11.53	7.418	7.969	0.030137	0	-2.83591
TCGA-C8-A12Z-01	17.15	10.44	15.6	8.257	11.66	6.937	11.31	11.23	10.74	14.47	12.2	16.39	9.675	10.56	15.08	10.42	11.31	12.21	10.64	14.1	7.93	12.23	14.26	15.28	11.09	9.285	11.29	9.215	9.292	1.04658	0	-2.83203
TCGA-BH-A18L-01	16.05	5.462	15.91	6.026	10.66	0	12.05	11.02	7.393	13.62	9.726	15.5	8.666	9.375	12.61	7.388	8.574	11.13	10.29	14.43	8.333	11.49	12.77	13.43	8.021	7.532	11	7.877	4.93	2.22192	1	-2.83101
TCGA-BH-A0AY-01	17.2	8.061	15.7	8.736	9.415	0	12.11	9.945	9.838	14.03	8.435	15.56	9.329	9.718	14.22	10.92	11.43	10.4	10.29	14.54	7.961	11.93	13.16	14.43	12.21	9.619	11.91	9.519	8.899	2.12877	0	-2.82791
TCGA-AC-A2FF-11	16.33	7.271	13.73	8.744	9.16	0.456	11.3	10.52	9.095	14.65	9.392	15.21	9.141	10.24	12.98	9.443	10.28	10.29	9.746	14.14	7.405	11.61	12.56	14.12	10.09	8.224	11.97	8.203	9.186	7.5589	0	-2.82719
TCGA-E2-A15F-01	15.88	6.983	15.94	7.479	10.14	0	11.31	10.33	8.661	13.17	8.79	15.32	9.223	10.57	13.86	8.822	9.14	10.57	10.46	14.44	9.395	11.72	13.09	13.74	9.276	8.922	11.04	9.477	7.764	1.80274	0	-2.82693
TCGA-AN-A0FN-01	17.3	7.535	13.85	8.927	9.028	0	11.67	9.769	9.785	13.61	9.621	14.9	9.44	10.15	13.66	12.08	12.07	10.43	10.62	14	6.97	11.79	12.38	14.35	13	10.89	12.3	9.539	10.03	0.59726	0	-2.82661
TCGA-BH-AB28-01	16.17	6.128	13.94	8.309	9.835	3.533	11.08	10.33	9.824	13.39	8.714	15.25	8.781	10.63	13.42	9.326	9	9.99	9.632	13.9	7.683	11.17	12.42	13.52	10.03	9.002	10.73	8.847	7.151	0.786301	0	-2.82607
TCGA-BH-A18K-01	16.98	7.657	15.14	7.109	10.19	5.92	11.71	10.47	11.41	13.53	10.18	16.17	8.942	9.933	13.89	10.65	11.48	10.98	10.51	14.23	7.766	11.68	13.2	13.79	11.95	10.15	11.86	9.109	8.644	7.56986	1	-2.82379
TCGA-AR-A1AT-01	16.65	6.614	14.43	5.958	9.381	7.308	11.66	9.019	11.04	13.6	9.574	16.26	8.887	9.872	13.75	8.698	9.717	10.73	10.05	15.27	7.659	11.65	13.35	14.9	9.556	8.714	11.16	8.894	8.171	3.48493	1	-2.82374
TCGA-E2-A14Z-01	17.66	7.451	15.09	8.654	9.09	3.236	11.6	10.08	9.531	14.49	8.771	15.37	8.51	10.23	13.49	9.588	9.991	10.65	9.606	13.48	8.337	11.7	12.66	13.82	11.12	9.395	11.71	9.138	7.998	1.54247	1	-2.8215
TCGA-AO-A12E-01	16.45	7.566	15.22	7.849	9.905	0	12.08	10.12	8.601	13.34	9.598	15.47	9.859	10.41	13.18	9.469	10.14	10.31	10.09	14.19	8.303	11.52	12.6	13.94	9.537	8.682	11.41	9.885	7.669	5.86849	0	-2.81905
TCGA-EW-A1IZ-01	16.57	5.206	14.58	5.534	10.56	0	11.49	9.547	7.476	13.34	8.347	14.88	8.108	10.22	13.29	6.842	9.378	9.405	9.504	14.29	7.984	11.71	13.23	13.68	9.231	8.659	10.82	11.1	7.57	1.51781	0	-2.81835
TCGA-D8-A1JM-01	16.12	10.66	16.15	10.93	11.82	9.654	13.13	11.28	12.37	14.49	11.73	18.81	9.989	11.5	15.13	7.962	12.83	12.14	12.07	14.55	8.444	12.22	13.61	14.98	8.206	10.72	13.46	7.424	13.99	1.61644	0	-2.81655
TCGA-AC-A6IV-01	16.14	7.706	13.97	10.29	9.181	1.052	11.81	9.726	7.417	13.25	8.933	14.33	9.614	10.23	13.01	10.79	10.76	9.636	9.546	13.96	7.656	11.49	12.43	13.79	11.66	9.815	11.39	10.54	8.608	1.55616	0	-2.81644
TCGA-E2-A15K-06	15.92	3.129	15.09	5.418	9.414	0.4188	10.63	9.125	10.52	13.17	8.794	14.61	7.833	10.38	12.95	5.787	8.125	10.07	9.88	14	8.022	11.31	12.16	14.78	7.875	8.127	11.84	8.706	7.416	0.753425	0	-2.81506
TCGA-C8-A135-01	16.91	6.359	16.35	7.994	9.976	0	11.13	9.715	12.14	14.82	10.28	16	8.532	10.46	13	10.02	10.23	11.18	10.26	16.31	6.327	11.92	13.33	14.99	11.59	9.005	11.91	8.49	7.747	1.07671	0	-2.81184
TCGA-BH-A0H3-01	16.08	6.176	13.71	5.617	9.033	2.325	10.85	10.62	8.13	13.52	9.062	14.56	9.036	10.37	12.93	10.26	10.48	10.75	10.03	13.79	7.058	11.04	12.38	13.65	10.62	8.732	11.27	7.756	8.747	5.28219	0	-2.81153
TCGA-E2-A9RU-01	17.6	10.55	16.91	9.702	12.51	10.69	11.27	9.907	12.08	15.57	9.171	17.52	8.794	10.41	14.75	9.889	11.4	11.39	10.7	14.94	9.326	12.71	13.92	15.17	11.43	10.8	12.44	11.63	10.4	1.47397	0	-2.81084
TCGA-B6-A0RE-01	17.44	8.089	13.63	8.757	10.53	5.846	12.16	10.9	8.407	14.02	9.691	17.11	9.212	10.37	14.57	9.565	10.67	10.38	10.79	15.18	8.043	11.65	14.08	14.37	10.76	10.21	12.39	11.28	12.21	21.3068	0	-2.81068
TCGA-AN-A0FD-01	16.8	7.072	16.52	5.734	10.5	5.986	11.62	9.286	8.561	14.43	9.717	15.71	9.363	10.98	14.42	11.06	12.12	10.78	10.43	14.05	7.63	12.01	13.52	14.2	11.66	10.09	12.01	9.997	9.406	0.536986	0	-2.80879
TCGA-A7-A26F-01	16.78	9.518	14.19	8.331	10.52	9.456	11.39	10.84	11.98	14.52	12.32	15.57	9.714	11.01	14.31	11.41	12.73	11.56	10.71	14.05	8.435	12.22	13.94	14.59	10.97	10.21	11.54	9.699	11.74	2.02192	0	-2.80681
TCGA-A8-A07R-01	17.22	8.428	15.8	7.484	11.21	9.36	10.99	11.45	10.08	16.06	10.08	16.51	8.07	10.62	14.69	9.446	11.21	10.89	10.71	15.2	8.685	12.64	14.96	15.08	8.858	9.383	12.99	11.01	8.081	0.747945	0	-2.80471
TCGA-BH-A1EO-01	17.03	6.321	14.44	6.858	8.171	0.6528	11.72	10.69	9.782	13.4	9.908	15.45	9.362	10.27	13.91	11.82	11.52	10.68	10.41	13.66	7.764	11.25	12.98	13.61	12.18	10.02	11.54	8.726	9.497	7.66575	1	-2.80341
TCGA-AR-A254-01	16.59	8.172	15.11	8.264	8.672	3.855	11.43	10.73	9.777	14.27	10.18	15.93	9.538	10.34	14.19	11.11	11.26	12.3	10.49	14.08	7.653	11.59	13.23	14.69	11.65	10.21	11.33	9.86	12.17	7.13699	0	-2.80084
TCGA-A2-A0CO-01	16.55	7.625	14.1	10.9	9.231	0	11.54	10.14	10.29	13.52	8.622	14.46	8.747	9.861	13.09	9.493	10.27	9.457	9.267	13.74	7.53	11.08	12.3	13.9	10.27	10.51	11.53	9.683	7.449	9.56712	1	-2.79878
TCGA-AR-A24V-01	16.42	8.053	15.35	7.894	9.896	7.296	11.95	10.36	10.82	14.09	10.22	15.32	9.599	10.52	14.84	12.09	12.63	12.12	11.25	14.25	7.972	11.94	13.5	14.53	11.92	10.64	12.31	10.93	10.26	8.77534	0	-2.79551
TCGA-EW-A1P7-01	17.47	8.524	13.28	9.044	8.437	3.53	11.75	10.15	8.256	14.17	9.428	16.23	9.147	10.91	13.44	9.415	10.74	9.581	9.761	13.73	6.864	11.04	12.59	14.07	11.23	9.839	11.75	9.464	9.742	2.50685	0	-2.79489
TCGA-E2-A1L6-01	16.47	6.244	14.28	6.074	9.542	1.027	10.87	9.553	8.937	13.8	9.845	15.14	8.986	10.42	13.34	9.365	9.62	9.897	10.39	14.02	7.652	11.67	12.48	14.31	10.02	8.47	11.16	7.953	7.663	4.51507	0	-2.7946
TCGA-AC-A3BB-01	17.18	7.941	14.72	10.57	9.916	1.061	11.71	9.58	11.92	13.77	8.851	15.23	8.743	10.34	13.33	10.18	10.63	9.886	9.269	13.98	7.837	11.72	12.56	15.08	10.2	10.16	11.88	9.618	8.695	2.70411	0	-2.79315
TCGA-EW-A1J2-01	16.16	6.494	13.56	8.072	9.249	0.929	11.41	10.16	9.41	13.4	9.694	14.84	9.158	11.1	12.94	10.35	10.98	10.46	10.14	13.72	7.934	11.2	12.37	13.92	11.8	9.625	11.51	8.919	8.48	1.10411	0	-2.79301
TCGA-E2-A15C-01	16.12	6.174	15.27	5.959	10.5	5.971	11.12	9.778	9.93	13.49	9.241	15.47	8.876	11.26	13.44	10.08	11.03	11.43	9.682	13.74	8.604	11.49	13.14	14.03	11.49	8.953	11.49	9.042	8.323	1.90137	0	-2.79164
TCGA-A7-A13H-01	16.29	6.367	15.31	7.981	8.578	1.959	11.6	10.05	9.953	13.5	9.12	14.95	8.423	9.679	12.43	8.843	10.12	9.505	9.597	13.93	8.369	11.34	12.44	14.33	10.38	9.545	11.46	10.16	7.761	2.46301	0	-2.78987
TCGA-D8-A27W-01	15.51	5.433	15.37	7.658	10.39	0.3166	11.9	10.09	7.526	14.28	9.918	16.65	9.351	10.24	13.6	9.264	9.675	10.77	10.66	14.82	8.172	11.99	13.2	14.9	9.906	8.505	11.44	8.662	8.18	1.02192	0	-2.78768
TCGA-E9-A1NA-01	16.6	6.262	14.32	8.519	8.389	0.3887	11.57	10.39	6.661	14.81	9.403	15.95	9.241	10.58	12.98	11.21	11.22	10.7	10.92	14.77	7.634	12.04	12.78	14.91	12.37	10.48	11.51	10.46	10.15	3.04658	0	-2.78741
TCGA-BH-A2L8-01	16.74	7.045	15.09	8.957	9.594	4.033	11.61	9.575	9.848	14.19	8.87	15.5	8.95	10.2	13.41	9.759	10.42	10.04	9.791	14.11	7.75	11.69	12.6	14.36	11.07	9.663	11.46	9.639	7.993	1.67671	0	-2.78596
TCGA-EW-A3E8-01	16.21	8.106	14.71	9.308	9.837	1.27	11.21	9.025	8.876	13.62	8.967	14.79	8.865	10.45	13.26	9.112	10.05	10.09	9.317	14.35	7.34	11.5	12.79	13.91	9.859	9.663	11.48	9.593	7.625	2.83562	0	-2.78544
TCGA-C8-A12L-01	16.67	10.08	15.26	11.56	9.619	11.89	11.68	11.98	11.67	14.64	12.25	16.71	11.22	11.93	14.3	9.558	10.69	11.51	10.76	15.04	9.219	11.77	13.88	15.38	10.55	10.54	11.98	11.33	12.92	0.994521	0	-2.78542
TCGA-BH-A0BV-01	16.6	4.859	14.01	5.038	9.041	0	11.66	10.2	8.998	13.28	9.835	14.99	8.539	10.61	13.57	9.79	10.31	9.732	10.59	14.09	7.844	11.14	13.07	14.39	10.58	9.352	11.61	9.343	7.846	4.16164	0	-2.78523
TCGA-AR-A251-01	15.59	7.09	12.52	7.991	10.15	3.364	11.01	10.17	7.326	14.44	10.2	14.11	9.643	11.33	13.11	10.34	10.59	10.9	9.486	14.15	7.743	10.98	13.24	13.74	11.22	10.12	12.57	8.496	9.169	8.30137	0	-2.78425
TCGA-D8-A73U-01	16.55	5.625	14.18	7.77	9.099	4.256	11.93	10.14	9.754	13.38	9.529	14.71	8.949	10.58	13.08	9.576	10.46	10.09	9.586	13.73	7.384	11.52	12.56	13.96	11.16	10.32	11.2	10.32	8.656	1.34795	0	-2.7785
TCGA-A7-A56D-01	17.44	8.867	16.91	9.746	11.67	11.37	12.7	9.512	11.59	15.47	9.941	17.83	7.594	9.384	13.8	10.29	12.86	11.94	11.38	15.34	9.656	12.67	14.13	15.55	12.2	11.62	14.04	12.9	10.27	1.2274	0	-2.77686
TCGA-AR-A0U1-01	17.17	7.376	14.41	7.835	9.912	4.457	11.51	9.592	10.73	14.55	10.25	16.53	8.756	10.45	13.53	9.37	9.191	10.26	10.05	14.66	6.893	11.72	12.81	14.49	11.78	11.49	12.23	11.3	9.057	11.1014	0	-2.7753
TCGA-BH-A18H-01	16.41	5.956	15.43	8.105	8.571	0	11.14	10.28	8.873	13.95	9.342	14.35	8.577	10.04	14.13	8.387	10.13	10.02	10.37	14.34	7.505	11.43	13.29	14.38	10.47	10.4	11.33	9.246	6.998	1.7863	0	-2.77438
TCGA-C8-A26X-01	17.93	9.373	16.05	11.21	11.14	11.19	11.9	11.38	11.84	15.48	12.88	17.43	9.997	10.86	14.54	10.71	11.69	12.85	11.48	15.05	9.813	12.8	14.43	15.65	11.89	10.26	12.85	10.12	11.41	1.03014	0	-2.77137
TCGA-E2-A1B0-01	16.83	8.437	15.17	10.2	10.29	8.078	11.75	11.47	10.49	15.21	11.73	15.89	9.371	10.88	14.84	10.68	10.89	11.45	10.65	14.67	7.825	11.89	14.32	14.88	11.59	10.55	12.03	9.18	9.849	4.46849	0	-2.77101
TCGA-C8-A26Z-01	15.49	3.914	15.34	3.085	10.33	0	11.59	10.89	8.395	13.25	9.34	15.07	8.688	10	13.54	9.488	9.734	10.48	10.1	14.2	7.725	11.57	13.42	14.69	10.55	8.422	11.14	7.521	8.324	1.28767	0	-2.7708
TCGA-GM-A3NY-01	17.2	7.236	14.48	7.842	10.11	6.091	11.33	9.543	10.47	12.98	8.672	16.18	9.057	10.12	12.7	9.239	9.854	9.362	9.704	13.87	6.661	10.88	11.57	14.4	10.23	9.119	11.88	8.073	8.108	3.18356	0	-2.77041
TCGA-AC-A2QI-01	16.29	5.823	15.05	7.201	9.251	0.7096	11.65	8.852	8.06	13.52	8.907	14.07	8.768	10.12	13.51	9.925	10.43	9.93	9.784	14.03	7.766	11.22	12.89	14.16	10.3	9.434	11.69	9.403	8.212	1.61096	0	-2.76859
TCGA-BH-A18U-11	16.33	8.344	13.73	9.142	9.229	0.9586	10.59	10.3	8.135	13.94	9.105	14.74	9.433	10.88	12.89	10.22	9.658	9.47	9.508	13.65	6.961	10.85	12.03	13.76	9.449	8.44	11.25	7.396	8.315	4.28219	1	-2.76623
TCGA-A2-A0EU-01	15.99	7.154	15.21	6.548	10.43	2.355	11.14	10.07	8.925	13.55	8.838	14.84	9.196	10.48	14.38	9.956	10.46	10.72	9.711	13.8	8.038	11.67	13.45	13.73	10.23	8.945	10.84	9.181	8.738	2.85753	0	-2.76487
TCGA-B6-A401-01	17.22	8.57	15.25	9.21	9.801	6.437	12.09	10.39	10.08	14.26	9.145	16.02	8.806	9.937	13.63	9.351	10.89	10.22	10.35	14.22	8.622	11.45	13.05	15.09	11.49	10.46	11.69	11.34	8.38	7.11233	0	-2.7648
TCGA-AC-A2FF-01	16.06	7.251	14.39	7.973	9.544	1.194	11.23	10.47	9.207	13.6	9.628	14.98	9.468	10.5	13.07	11.5	9.346	10.13	9.272	13.75	7.775	11.56	12.62	14.13	9.202	7.817	11.47	7.443	8.638	7.5589	0	-2.761
TCGA-B6-A0IB-01	16.68	6.092	14.8	9.524	9.422	3.971	11.79	10.17	9.271	13.69	8.859	15.57	8.131	9.905	13.5	7.385	9.629	10.63	10.12	14.39	8	10.9	12.96	13.92	8.967	8.134	11.53	7.982	9.723	10.7973	1	-2.76041
TCGA-A1-A0SD-01	16.29	6.851	14.1	8.192	9.777	1.729	11.88	9.752	9.288	13.01	9.672	15.11	9.013	10.53	13.26	9.768	10.46	10.61	10.21	13.76	8.134	11.4	12.51	13.77	10.85	9.109	11.11	8.357	8.888	1.19726	0	-2.76025
TCGA-E9-A22E-01	17.29	7.446	14.8	6.362	10.06	6.619	12.26	10.63	10.63	14.06	10.44	15.78	10.11	9.979	14.33	12.4	13.37	11.82	11.73	14.73	7.247	12.13	13.25	14.66	13.18	10.83	12.86	10.25	10.78	3.47671	0	-2.75944
TCGA-D8-A27T-01	16.34	7.084	14.27	7.146	9.225	4.696	11.17	9.975	9.994	13.79	9.264	15.13	9.328	10.61	13.59	11.18	11.74	10.88	9.911	13.77	7.83	11.35	12.91	14.3	10.78	9.771	11.56	9.192	9.233	1.09041	0	-2.75876
TCGA-E9-A5UP-01	15.67	9.055	16.61	10.2	9.682	4.759	11.54	11.18	7.705	13.27	9.44	14.84	7.674	10.04	13.35	4.815	7.053	11.24	10.64	14.51	8.128	11.27	12.76	13.33	9.884	10.09	10.26	11.75	4.417	2.2	0	-2.758
TCGA-AN-A0AJ-01	17.07	9.063	15.49	6.882	11.62	7.089	11.58	10.65	9.721	14.72	10.53	16.42	9.486	11.2	15.56	10.18	10.57	11.43	10.46	14.04	9.628	12.69	14.72	14.7	10.41	9.262	11.43	9.549	9.073	0.830137	0	-2.75653
TCGA-BH-A0E1-11	16.13	7.01	13.9	10.36	9.606	0	10.18	10.03	7.256	14.55	8.558	15.35	9.006	10.51	12.79	7.829	9.414	9.775	9.336	14.13	6.636	10.9	12.2	13.81	8.416	6.495	12.05	6.414	7.533	1.30685	0	-2.75635
TCGA-A2-A0YH-01	16.6	7.108	15.92	6.133	10.17	4.107	12.1	10.74	10.88	14	9.525	16	9.175	10.14	13.92	10.62	9.912	10.76	9.682	14	9.011	11.99	13.57	14.08	10.17	9.647	11.35	10.59	8.617	1.80548	0	-2.75603
TCGA-E2-A107-01	16.67	5.403	15.68	6.684	9.407	0.4121	10.64	10.24	8.398	12.77	7.668	15.95	8.473	9.605	12.85	7.161	8.924	9.574	10.15	14.64	8.569	12.01	12.56	13.95	8.032	7.545	11.21	8.042	6.679	2.86849	0	-2.75501
TCGA-BH-A5J0-01	17.06	8.856	15.01	8.881	9.971	5.098	12.49	9.842	10.12	14.2	9.154	15.99	8.095	9.701	13.61	9.955	11.76	10.82	11.02	14.46	8.711	12.1	13.14	14.99	11.97	10.9	12.71	11.16	9.345	1.9589	0	-2.75379
TCGA-A7-A426-01	16.2	6.962	14.49	9.034	9.313	1.413	11.18	9.792	9.055	13.61	8.234	15.1	8.373	10.52	12.38	9.29	9.702	9.846	9.406	13.93	7.922	11.12	12.12	14.16	9.202	8.92	11.54	8.765	8.06	0.99726	0	-2.75349
TCGA-AN-A0AR-01	16.76	5.866	13.78	5.736	9.099	3.353	10.4	9.963	9.78	15.76	9.238	17.25	6.804	8.957	10.9	8.456	8.867	9.093	9.203	14.63	7.542	12.26	12.38	13.5	9.074	8.186	11.99	8.586	7.948	0.0273973	0	-2.75195
TCGA-BH-A0BF-01	16.84	7.102	14.38	6.997	8.903	3.821	12.18	10.18	11.69	14.04	9.199	15.38	8.727	10.75	13.51	11.59	11.18	10.61	10.03	14.51	7.138	11.65	12.99	14.43	12.11	10.2	11.95	9.951	8.984	3.6274	1	-2.75181
TCGA-AQ-A1H2-01	15.74	6.219	15.5	9.323	9.873	1.178	11.3	10.86	7.77	12.99	9.979	15.32	8.71	10.04	12.9	7.891	8.934	11.32	10.44	14.37	8.436	11.77	12.78	14.26	10.17	8.992	10.93	9.977	7.716	1.30137	0	-2.75044
TCGA-E2-A10C-01	17.03	5.422	15.29	7.181	8.761	1.757	11.58	9.815	8.373	13.12	8.232	16.18	8.672	9.953	12.76	9.117	8.917	10.3	9.229	14.4	7.59	10.79	12.63	14.43	11.47	9.485	11.18	8.809	7.429	3.34247	0	-2.74731
TCGA-BH-A0AZ-11	15.57	8.684	13.33	6.994	9.18	0.8297	10.24	10.19	8.278	13.95	9.084	14.33	9.144	11.19	12.29	10.44	9.952	10.17	9.502	13.25	7.287	10.38	11.75	13.57	9.97	7.25	11.24	7.101	7.83	5.25753	0	-2.74649
TCGA-A2-A0SX-01	16.38	7.91	13.28	7.704	8.678	9.526	11.18	10.8	8.429	15.13	10.39	15.16	9.046	11.04	13.14	10.39	11.04	10.25	10.19	13.64	7.048	11.84	12.72	14.07	11.02	10.1	12.08	10.09	8.247	4.20274	0	-2.74578
TCGA-OL-A5RW-01	16.81	10.23	14.98	8.892	10.19	11.3	12.76	10.18	10.55	16.43	10.16	17.14	7.824	10.49	14.03	8.994	11	10.04	11.07	15.24	8.753	12.07	14.1	15.46	10.38	11.34	12.47	10.88	9.036	3.03014	0	-2.74573
TCGA-AC-A2FB-01	16.28	6.083	15.44	5.891	8.148	5.534	11.05	10.23	8.11	13.83	9.348	15.58	8.934	10.22	13.22	8.98	8.786	9.641	9.762	14.07	7.715	11.48	12.82	14.44	8.423	8.068	10.9	8.161	7.113	3.38082	0	-2.74313
TCGA-PL-A8LX-01	15.92	5.89	14.42	5.312	9.037	1.475	11.57	10.2	7.341	13.22	9.049	15.5	8.284	9.483	13.3	6.861	10.07	8.003	10.27	14.25	8.195	11.38	13.31	14.36	9.14	8.442	11.62	9.738	9.175	0.0136986	0	-2.74292
TCGA-D8-A141-01	16.94	7.183	14.74	6.416	9.468	6.665	11.42	9.809	10.77	14.29	9.558	15.49	9.02	10.18	13.6	11.44	11.79	10.48	10.24	14.44	7.163	11.74	13.1	14.68	13.25	10.33	11.97	9.592	9.298	1.71507	0	-2.73765
TCGA-E2-A15T-01	15.48	7.705	14.6	6.123	10.35	6.57	10.78	10.01	7.119	13.6	9.42	15.77	9.308	11.32	13.67	8.044	8.373	11.22	9.537	14.94	8.417	11.71	13.85	14.26	8.939	7.576	10.83	10.24	8.273	4.28219	0	-2.73726
TCGA-C8-A138-01	17.18	6.126	15.73	5.481	8.601	4.63	12.31	9.525	8.817	13.65	9.459	15.8	8.418	9.723	13.12	10.02	10.95	10.49	10.8	13.88	7.55	11.53	12.43	14.62	11.86	9.404	11.51	9.97	8.494	1.0411	0	-2.73657
TCGA-C8-A8HQ-01	17	7.95	14.18	5.73	8.169	2.311	11.94	9.687	8.988	13.79	9.318	15.82	8.567	10.1	13.45	10.85	11.07	9.847	10.81	14.49	7.503	11.66	12.94	14.61	13.53	10.96	11.51	10.59	10.78	1.0411	0	-2.73602
TCGA-A8-A07B-01	15.24	7.194	14.39	3.106	11.07	4.522	10.06	9.268	9.541	14.67	9.167	16.11	9.199	10.53	14.86	10.18	10.21	11.24	11.01	16.2	7.701	11.88	14.47	14.71	10.49	8.5	11.41	9.048	11.08	3.58356	0	-2.73246
TCGA-BH-A0DD-01	15.67	6.882	14.19	4.75	8.821	0.5202	10.85	9.818	8.96	12.96	9.273	14.96	9.345	10.64	13.31	8.788	9.035	10.79	9.486	13.7	8.065	10.87	12.72	13.54	10.95	8.727	10.15	7.69	7.234	6.81096	0	-2.73047
TCGA-BH-A0DZ-11	16.67	7.397	14.92	7.266	9.378	2.176	11.1	9.804	9.49	15.16	8.518	15.95	8.878	9.909	13.32	7.928	9.724	9.723	9.851	14.44	7.906	11.7	12.79	14.62	9.943	7.846	12	8.173	8.593	1.35616	0	-2.72904
TCGA-LL-A440-01	16.79	8.831	13.85	11.08	9.086	0.9057	12.2	10.02	8.182	13.58	9.226	14.64	9.038	10.08	12.89	11.41	10.91	10.07	10.4	14.11	7.675	11.25	12.24	13.85	9.94	10.25	12.08	10.49	9.746	2.07945	0	-2.72733
TCGA-E9-A247-01	15.83	5.174	14.25	6.602	8.748	4.719	11.38	8.571	9.486	13.16	8.46	15.42	8.673	10.78	13.46	8.003	10.13	10.98	9.669	13.9	7.783	10.83	12.57	13.28	10.24	8.256	11.15	7.828	8.152	3.24932	0	-2.72534
TCGA-BH-A0GY-01	17.3	8.743	15.89	8.527	10.42	3.852	12.45	10.15	10.8	13.89	9.755	15.93	8.629	10.31	14.58	9.953	10.73	10.91	10.48	14.22	8.884	11.59	13.8	14.89	11.2	10.13	11.26	11.38	8.357	2.52877	0	-2.72455
TCGA-BH-A0BQ-11	16.17	7.851	13.47	8.448	9.097	2.699	10.6	10.16	9.648	14.37	9.09	14.85	9.53	10.88	13.11	9.577	9.79	9.579	9.171	13.49	6.63	10.93	12.07	13.5	9.556	7.435	11.35	6.574	8.564	6.17808	0	-2.72428
TCGA-E2-A1LB-01	16.4	7.31	14.75	5.63	10.38	0	11.14	10.13	10.95	13.37	9.456	14.98	9.677	9.63	13.8	10.87	9.804	12.4	10.04	16.09	5.731	11.95	13.47	14.37	11.92	9.199	11.74	8.186	7.634	6.31781	0	-2.72365
TCGA-OL-A66K-01	16.53	6.073	14.28	8.465	10.26	1.231	10.94	10.18	8.492	12.77	7.966	14.19	8.313	10.79	12.91	9.846	9.653	10.09	10.13	13.93	8.11	11.06	12.22	13.15	9.646	9.155	11.24	8.68	8.317	3.49315	1	-2.7233
TCGA-BH-A0H9-01	16.5	5.76	15.55	9.466	9.971	0	11.99	10.68	9.805	13.67	9.511	15.04	8.616	9.3	13.88	9.337	9.193	9.618	10.21	14.62	7.863	11.85	13.27	14.69	9.53	7.627	11.01	8.59	7.873	3.41644	0	-2.72167
TCGA-GM-A2DA-01	17.2	7.544	14.89	8.361	9.702	1.061	11.25	9.642	9.406	13.34	8.791	15.36	9.096	10.57	13.5	10.26	10.8	10.19	9.632	13.41	7.665	10.66	12.47	14.13	11.14	10.1	11.54	8.948	8.013	18.063	1	-2.721
TCGA-AR-A1AI-01	17.02	8.431	14.54	7.627	11.12	8.42	11.64	10.11	10.22	15.28	10.59	15.77	8.623	11.58	15.08	8.998	11.43	10.89	11.11	14.32	7.827	12.35	14.02	14.24	10.24	10	13.41	9.335	11.71	9.03014	0	-2.72026
TCGA-GM-A2DB-01	18.1	11.19	16.22	11.24	13.34	10.66	11.81	10.68	12.19	16.34	12.06	16.99	8.257	10.48	14.62	9.643	9.713	11.54	10.95	15.29	8.644	13.03	14.45	15.07	11.96	9.626	13.22	8.963	10.15	6.59178	0	-2.71796
TCGA-E2-A15L-01	16.46	7.235	13.81	7.621	9.975	4.623	10.92	8.406	9.94	13.51	10.03	14.96	9.188	10.74	13.42	10.75	11.46	10.75	10.27	14.18	7.748	11.46	12.74	14.2	12.32	9.564	11.92	9.618	10.5	1.71507	0	-2.7173
TCGA-A7-A4SD-01	17.3	8.846	14.6	7.501	11.87	10.58	11.61	10.47	9.882	15.77	10.71	17.14	9.477	10.24	14.43	10.51	12.18	10.94	11.27	14.76	9.114	12.27	14.15	14.96	11.42	11.42	13.97	11.42	9.837	1.20822	0	-2.71615
TCGA-AO-A0JF-01	16.04	7.417	14.77	9.04	8.443	2.993	11.21	10.04	9.848	13.51	9.609	14.69	9.7	10.04	13.59	11.8	10.99	10.36	9.836	14.06	7.455	11.74	12.81	14.61	10.63	8.744	11.57	9.037	8.671	5.42466	0	-2.71548
TCGA-BH-A209-11	16.28	9.642	13.15	10.72	9.698	0.8718	11.17	10.78	7.389	13.71	9.514	14.29	9.94	10.62	13.59	10.39	9.942	9.934	9.407	13.25	6.527	11.27	12.31	13.33	9.795	7.187	11	6.564	8.411	10.8466	1	-2.7128
TCGA-AR-A2LJ-01	16.85	7.536	15.3	9.746	9.468	0.5359	12.2	9.646	9.805	14.42	7.906	15.97	8.808	9.706	12.84	9.284	10.31	9.838	9.285	14.71	8.077	11.69	12.8	15.13	10.07	10.39	12.09	10.88	8.49	7.21096	0	-2.7114
TCGA-GM-A4E0-01	16.83	9.484	13.74	10.9	9.231	1.977	11.55	9.978	10.69	13.24	8.28	15.23	9.844	9.9	12.92	10.14	10.26	9.155	8.952	13.74	7.096	10.92	11.84	13.43	9.681	9.009	11.45	9.298	8.156	6.00274	0	-2.71121
TCGA-A7-A26H-01	16.76	6.305	14.88	7.232	8.551	3.563	11.16	10.43	8.759	13.82	9.649	15.18	11.24	10.74	13.5	10.96	11.15	10.86	9.758	14.23	7.112	11.18	12.69	14.13	11.36	9.353	11.52	9.31	8.496	1.98356	0	-2.71104
TCGA-BH-A0B1-01	16.23	8.61	15.07	9.649	9.618	2.384	11.97	10.04	9.201	13.62	9.562	15.08	8.887	10.77	13.34	10.17	9.84	10.84	10.11	15.13	8.059	11.13	13.36	13.57	9.649	8.521	11.32	9.098	8.988	3.14521	0	-2.7095
TCGA-AN-A0XU-01	15.97	8.797	15.22	9.865	10.96	10.04	10.77	11.04	10.77	15.01	12.18	17.35	9.802	11.07	14.14	10.85	11.71	11.52	11.04	15.65	7.055	12.72	14.17	16.22	9.716	9.763	12.44	11.6	10.85	0.0273973	0	-2.70929
TCGA-AR-A1AY-01	16.78	8.182	14.37	7.807	10.22	10.33	11.4	10.92	8.356	14.37	9.46	16.2	10.45	11.25	14.54	10.55	12.28	11.33	10.11	14.17	8.827	11.11	14.09	14.59	10.38	10.18	12.96	9.238	10.55	2.81096	0	-2.70929
TCGA-EW-A2FW-01	15.75	5.416	15.01	6.32	10.05	4.189	10.1	10.35	7.471	12.83	9.014	15.85	9.748	9.744	13.51	8.676	10.46	10.7	9.741	14.04	8.566	12.14	13.32	14.48	10.31	8.276	10.88	8.291	7.993	1.8411	0	-2.70771
TCGA-A8-A095-01	16.24	6.437	14.4	6.762	8.937	2.867	10.54	10.12	10.45	13.63	10.36	15.1	9.247	9.696	13.35	9.647	9.928	10.16	10.3	13.82	7.34	11.43	12.43	14.41	10.5	8.698	11.2	8.498	7.862	3.49863	0	-2.70762
TCGA-BH-A0DI-01	16.58	8.574	14.46	9.668	9.251	1.411	12.16	10.11	10.59	13.91	9.122	15.21	8.972	10.49	13.18	11.48	11.95	10.61	10.92	15.22	7.362	11.64	12.79	14.4	11.76	10.15	12.6	9.643	9.993	2.49863	0	-2.70727
TCGA-AR-A0TP-01	17.03	10.23	14.51	10.62	10.98	9.331	10.83	11.06	8.538	15.88	9.141	17.16	9.777	11.69	13.41	10.53	10.97	12.34	9.538	15.21	7.621	11.86	13.72	15.49	9.61	10.2	14.12	9.38	8.505	11.7123	0	-2.7069
TCGA-BH-A0H5-11	15.6	7.904	13.61	9.26	9.67	0.5013	10.09	10.31	8.547	13.91	8.893	14.49	9.332	11.09	12.57	9.08	9.606	9.379	9.332	13.45	6.934	10.67	11.77	13.11	8.763	6.22	11.02	6.6	8.49	4.43836	0	-2.70588
TCGA-A7-A5ZX-01	16.22	6.638	14.65	7.092	9.678	2.344	11.15	10.04	9.632	13.68	8.478	14.79	8.692	10.47	12.77	10.35	9.931	10.42	9.657	13.79	7.756	11.14	12.26	14.35	9.985	8.366	11.49	8.106	9.148	0.920548	0	-2.70389
TCGA-D8-A1XC-01	15.08	7.903	15.63	6.653	10.79	8.94	11.08	11.13	10.92	13.62	10.27	14.76	9.77	11.12	14.1	6.981	8.032	11.47	9.992	14.22	8.333	11.45	13.18	14.65	7.74	8.078	11.57	9.093	9.138	1.03288	1	-2.70317
TCGA-B6-A0IE-01	16.71	4.335	15.22	6.197	10.85	2.741	12.82	9.826	10.4	14.37	8.767	15.34	8.208	10.44	12.71	8.143	9.923	12	9.743	14.46	6.846	10.89	12.51	14.51	8.712	7.252	11.95	6.795	8.458	5.46027	1	-2.70311
TCGA-C8-A26V-01	16.34	10.43	15.32	7.823	9.209	8.93	12.16	10.64	10.8	14.7	11.18	16.38	9.546	10.88	14.32	8.977	9.731	10.75	10.74	14.75	7.656	11.41	13.54	15.28	10.82	9.307	12.11	8.76	9.028	1.68767	0	-2.69778
TCGA-LL-A7SZ-01	16.5	7.25	16.4	8.121	10.87	1.981	12.07	9.552	11.49	15.09	8.142	16.61	7.69	8.761	13.87	8.095	9.036	10.24	9.619	14.95	8.239	12.14	13.53	14.78	10.13	9.472	12.13	10.7	8.184	1.6274	0	-2.69431
TCGA-D8-A1JN-01	15.49	4.441	14.57	5.279	10.25	0	11.06	10.75	9.863	13.43	8.984	14.31	8.478	10.84	13.15	6.336	7.413	10.12	9.993	14.5	6.598	11.38	12.37	14.41	7.422	7.456	12.07	5.909	9.972	1.69863	0	-2.69356
TCGA-AO-A1KP-01	16.8	5.474	14.42	4.43	10.67	1.41	10.4	11.02	10.86	12.2	8.99	15.52	8.417	10.74	12.94	9.095	9.368	10.97	9.292	12.78	7.785	11.55	12.3	12.5	10.16	8.128	10.36	6.547	9.873	8.09041	0	-2.69355
TCGA-BH-A0DK-01	16.92	8.388	14.78	8.613	9.189	2.914	11.75	9.715	8.492	13.39	9.064	15.07	8.989	10.44	12.89	10.28	11	9.6	9.714	14.52	7.024	11.71	12.83	14.46	10.99	9.287	11.52	9.287	8.346	1.1589	0	-2.68972
TCGA-A8-A0A6-01	16.16	5.856	13.75	5.409	9.101	1.045	11.27	11.1	8.996	13.31	9.35	15.7	9.114	10.34	13.91	9.567	9.485	9.91	10.19	14.05	6.83	11.41	13	13.88	10.49	8.746	11.04	8.74	10.23	1.75342	0	-2.68805
TCGA-BH-A0BD-01	16.69	6.64	14.34	8.303	8.807	7.929	11.39	11.45	8.645	14.49	9.529	15.72	9.214	9.662	13.47	9.836	10.03	10.77	10.97	14.23	8.002	11.61	12.72	14.72	10.98	9.45	11.86	9.132	10.3	1.51781	0	-2.68318
TCGA-C8-A130-01	17.07	5.957	15.08	7.255	10.36	4.937	11.65	9.753	8.265	14.34	8.768	15.85	9.04	9.971	13.32	9.804	10.54	10.57	9.192	14.12	7.756	11.83	13.3	14.55	11.58	9.161	11.95	8.894	7.898	1.0137	0	-2.68225
TCGA-EW-A1J1-01	16.35	5.194	15.09	3.756	11.42	0.4014	10.53	9.387	7.461	13.7	10.16	15.24	8.909	10.75	13.06	7.565	9.766	8.966	9.644	13.84	7.32	11.92	13.08	14.58	9.396	8.061	10.11	7.87	6.942	1.57534	0	-2.68217
TCGA-BH-A1F5-01	16.42	4.224	15.13	4.858	10.97	0	10.26	11.19	9.734	12.79	9.696	15.22	9.399	11.32	13.54	9.9	8.522	11.38	9.481	12.81	7.614	11.81	12.4	12.3	9.507	8.419	10	6.889	8.023	7.43014	1	-2.68107
TCGA-BH-A0DE-01	16.45	6.828	14.2	9.231	9.23	0.8468	11.39	10.04	9.842	13.05	9.201	14.75	9.427	10.44	13.67	9.861	10.6	10.28	10.07	13.91	7.871	11.24	12.66	13.69	11.59	9.573	11.11	10.07	8.125	6.49863	0	-2.67978
TCGA-A7-A13D-01	17.33	10.95	14.96	11.22	11.39	9.137	12.23	10.35	11.69	15.66	11.47	17.5	9.971	11.52	14.66	10.71	12.32	12.5	11.13	15.99	10.27	12.25	15.1	15.24	11.36	11.11	13.24	11.59	10.71	2.64384	0	-2.67865
TCGA-E9-A1RA-01	16.64	6.162	14.45	7.34	9.482	5.095	11.3	10.54	8.84	13.96	9.535	15.43	9.098	9.838	13.38	10.26	10.2	10.59	9.87	13.86	7.289	11.48	12.85	14.28	10.83	9.396	11.21	8.869	8.183	3.75068	0	-2.67658
TCGA-A2-A0EW-01	15.97	7.199	13.75	9.219	9.652	0.6081	10.96	9.744	9.606	13.35	9.063	14.67	9.541	10.69	12.97	10.95	10.77	9.382	9.37	13.84	7.68	11.2	12.47	14.01	9.238	8.439	11.41	8.514	8.076	5.16164	1	-2.67524
TCGA-A8-A09V-01	15.49	2.433	13.58	2.873	9.574	0.8678	10.3	10.47	9.618	12.63	9.287	13.56	8.772	11.34	12.45	10.08	10.21	10.38	9.303	12.99	6.927	10.85	12.18	14.46	10	8.408	10.72	7.15	8.459	1.25205	0	-2.67405
TCGA-BH-A0BC-01	17.11	6.498	14.9	8.651	9.262	0.3806	11.44	8.864	9.322	14.44	9.302	15.48	8.736	10.22	14.28	10.02	10.43	10.5	10.17	14.14	7.405	11.97	13.11	15.06	10.36	9.531	11.94	9.667	9.082	2.66849	0	-2.67294
TCGA-E2-A1LS-01	17.57	3.171	13.44	3.525	9.722	2.332	12.64	10.99	6.763	12.73	7.419	15.37	9.266	10.85	13.15	10.19	8.346	10.13	9.205	14.19	4.809	10.56	12.23	13.65	8.923	8.863	12.76	4.001	11.52	4.39452	0	-2.6692
TCGA-GM-A2DK-01	16.89	8.614	15.1	10.98	10.2	1.325	12.51	9.838	6.931	13.31	8.538	14.91	9.175	10	13.27	9.588	10.11	10.28	10.49	14.73	7.767	11.01	12.63	15.7	10.75	9.113	11.68	11.88	7.411	7.24658	0	-2.66443
TCGA-MS-A51U-01	16.21	7.74	15.26	8.425	9.856	3.448	11.1	9.823	10.5	13.57	8.902	15.91	8.692	10.32	12.35	10.46	10.68	9.403	9.391	14.34	7.65	11.68	12.55	14.68	10.19	9.443	11.53	8.447	7.679	1.86575	0	-2.65798
TCGA-E2-A10E-01	16.49	6.806	13.29	7.876	9.929	4.17	10.96	9.073	10.8	12.87	9.94	15.13	9.413	10.65	13.75	9.997	10.98	10.21	9.913	13.95	7.705	11.75	12.89	14.05	11.1	9.253	11.08	8.531	8.831	2.36986	0	-2.65687
TCGA-E9-A1R0-01	15.99	9.074	14.74	9.869	9.667	0	11.11	9.648	8.36	13.49	8.856	15.02	9.946	10.48	13.25	10	10.34	10.39	9.324	13.69	8.16	11.66	12.54	15.41	9.853	8.165	11.24	8.481	8.59	2.35616	0	-2.65595
TCGA-A2-A1FZ-01	16.4	7.705	14.33	10.04	9.098	0.4995	11.37	9.989	7.397	13.49	9.362	14.46	10.14	10.5	13.11	10.25	10.11	9.845	9.743	13.99	7.069	11.38	12.29	13.8	10.76	9.537	11.29	9.203	8.241	1.87123	0	-2.65508
TCGA-GM-A2DD-01	17.82	8.919	15.23	10.38	10.67	9.744	12.26	10.37	12.9	15.69	10.21	16.68	9.481	10.55	13.77	10.11	11.27	11.54	10.25	15.62	9.047	11.84	14.05	15.06	11.24	10.02	13.34	10.66	9.594	6.25205	0	-2.65408
TCGA-AC-A2FE-01	16.95	6.123	14.32	9.035	9.316	4.613	11.11	9.884	10.98	13.25	9.022	15	8.79	10.38	13.26	9.933	11.01	9.992	9.698	14.11	8.25	11.5	12.96	13.79	9.827	9.575	11.26	9.929	8.559	7.22192	1	-2.65234
TCGA-B6-A0RM-01	15.53	4.405	15.18	5.636	9.915	0.4308	11.77	10.03	8.62	13.55	8.915	15.11	9.225	10.4	13.56	7.659	9.536	10.98	9.689	13.75	8.041	11.3	12.93	13.85	10.28	7.338	11.1	9.462	8.103	6.50137	1	-2.64999
TCGA-B6-A0RO-01	15.91	4.587	15.14	7.928	10.17	0.6241	11.32	10.8	9.092	13.94	10.16	15.67	8.482	9.936	13.9	8.295	8.166	11.57	10.37	15.01	7.737	12.48	13.68	14.35	8.186	7.301	11.93	9.432	7.268	13.5041	0	-2.64934
TCGA-E2-A1L7-11	16.31	8.639	13.89	9.506	9.148	3.022	10.86	10.16	8.644	14.22	9.026	14.72	9.061	10.58	12.99	9.565	9.806	10.06	9.82	13.77	7.298	10.96	12.21	14	8.826	7.26	11.61	8.31	8.168	5.03014	0	-2.64856
TCGA-BH-A0E6-01	17.26	6.816	14.64	9.57	9.774	6.591	11.25	10.18	6.691	14.55	7.073	16	8.042	9.75	13.69	8.634	10.88	9.629	10.9	14.9	7.641	12.12	13.05	14.34	10.2	10.31	12.66	9.657	8.165	0.80274	0	-2.64625
TCGA-BH-A18N-11	16.08	9.69	13.75	9.899	9.761	1.133	10.89	10.51	7.586	13.41	9.18	14.1	10.02	10.72	13.18	9.884	9.752	9.88	9.511	13.48	7.195	10.96	12.2	13.65	9.266	7.596	11.06	7.34	7.911	3.14521	1	-2.64412
TCGA-A2-A0EV-01	16.77	5.707	14.75	7.676	9.366	2.29	12	9.222	8.819	13.95	9.528	14.8	9.601	10.21	13.46	10.05	10.46	9.722	10.43	14.86	8.104	11.39	13.07	14.84	11.02	9.609	11.6	9.407	8.48	2.65205	0	-2.6426
TCGA-BH-A0DT-11	16.12	6.7	13.88	7.917	9.495	0.7909	10.39	10.46	9.277	13.96	9.219	14.51	9.293	10.77	12.91	8.854	9.343	10.01	9.529	13.62	7.221	10.97	12.2	13.77	8.994	6.75	11.13	6.409	8.222	6.58356	0	-2.63886
TCGA-E9-A1R6-01	16.18	6.768	17.23	4.75	10.39	3.23	11.26	9.701	8.508	13.65	8.405	15.48	8.691	10.46	14.15	9.041	10.3	10.8	10.16	14.35	8.414	11.83	13.71	14.39	11.24	8.711	11.31	10.68	8.876	0.928767	0	-2.63764
TCGA-AC-A2FM-01	15.72	5.146	14.35	7.578	10.06	0	10.78	9.57	6.87	12.54	9.262	14.92	8.657	9.825	12.28	7.432	10.99	9.378	9.037	14.03	7.31	11.44	13.04	13.53	8.225	7.501	10.66	7.918	6.708	2.16986	1	-2.63586
TCGA-AR-A1AS-01	16.98	8.642	17.02	9.964	9.992	9.079	11.33	10.91	10.51	15.48	10.84	16.23	10.19	11.07	14.72	9.887	10.98	11.86	10.6	13.75	9.771	12	13.78	15.69	12.5	10.37	11.62	9.649	9.694	3.15068	0	-2.63421
TCGA-BH-A1EW-11	15.41	7.942	13.32	9.142	9.792	3.708	10.46	10.52	8.052	13.29	9.811	14.17	9.84	10.98	12.79	10.03	9.298	9.786	8.943	13.18	7.376	11.03	12.29	13.3	9.533	7.76	10.7	6.417	7.496	4.6411	1	-2.63261
TCGA-C8-A12M-01	14.95	4.306	13.61	4.049	9.083	0	12.41	8.876	7.78	12.89	8.797	14.93	8.491	11.8	11.79	8.151	9.528	9.447	9.709	14.74	8.517	10.91	12.72	13.87	9.026	6.766	10.47	8.569	6.708	0.980822	0	-2.62961
TCGA-AO-A1KT-01	17.29	8.842	15.03	8.432	9.522	2.961	12.29	9.65	12.15	13.81	9.846	16.13	9.418	10.14	14.7	9.683	11.02	10.98	11.06	14.51	9.232	12	13.5	14.21	12.79	11.02	11.39	9.921	9.361	1.48219	0	-2.62796
TCGA-GM-A3XL-01	16.29	7.5	15.59	7.409	10.15	11.99	11.58	10.99	7.37	14.68	9.633	16.81	9.343	9.853	14.09	7.941	9.322	11.11	10.14	14.55	8.197	12.42	13.88	15.68	9.006	9.53	12.31	11.67	10.39	5.77534	0	-2.62748
TCGA-A2-A0YD-01	16.85	7.618	14.29	9.062	8.851	5.238	11.66	10.51	10.22	13.41	9.574	15.23	8.921	10.49	12.87	11.09	11.32	10.15	10.11	13.39	7.798	11.34	12.29	14.33	11.75	10.62	11.5	9.6	8.411	2.10685	0	-2.62681
TCGA-BH-A203-01	17.12	7.462	15.61	8.325	10.4	6.655	10.96	10.72	10.62	14.75	10.15	16.28	9.719	10.65	13.68	9.84	10.4	11.14	9.927	15.08	8.162	12.2	13.83	14.66	11	9.449	11.27	9.532	9.605	3.21644	1	-2.62608
TCGA-BH-A0B3-01	17.52	10.52	15.25	10.54	10.78	10.48	11.57	10.92	10.76	15.63	10.54	16.73	10.07	10.69	14.62	10.61	12.32	11.2	11.07	15.76	8.764	12.5	14.6	15.32	11.96	11.11	13.43	11.46	10.47	3.29589	0	-2.62502
TCGA-BH-A0AU-11	15.45	7.813	13.42	9.631	9.734	0.6872	10.12	10.26	7.15	14.09	8.807	14.77	8.966	10.91	12.19	8.661	8.537	9.586	9.246	13.61	7.398	10.48	11.88	13.53	8.908	6.541	11.39	6.814	7.691	5.24384	0	-2.62272
TCGA-EW-A1PF-01	16.71	5.477	15.55	7.575	9.549	0	11.55	9.273	7.62	12.76	8.748	14.96	9.118	10.5	13.02	10.52	10.78	10.01	10.43	14.61	8.45	11.81	12.9	14.65	11.56	9.546	11.59	8.795	9.189	1.20274	0	-2.62215
TCGA-E9-A22A-01	17.52	7.924	14.65	6.201	10.27	3.305	11.78	10.39	10.4	13.94	9.318	15.71	9.42	10.08	14.21	12.06	12.16	11.24	10.64	14.21	8.205	12.51	13.55	14.65	12.55	10.66	12.35	10.63	9.989	3.25753	0	-2.62208
TCGA-AC-A3W5-01	17.32	7.324	14.97	9.385	9.928	4.502	12.05	10.21	9.729	14.3	9.428	15.7	8.829	10.3	13.1	10.78	11.77	10.63	10.01	14.38	7.872	11.7	13.2	14.23	13.33	10.89	12.59	10.68	9.839	1.38082	0	-2.62099
TCGA-A8-A08G-01	16.01	5.594	15.35	4.353	10.25	0.6602	12.18	10.85	7.77	13.27	9.401	15.6	8.897	10.2	13.58	9.17	10.29	10.26	11.02	14.13	8.637	11.76	13.29	14.26	10.53	9.072	11.3	10.77	7.734	1.66301	0	-2.6201
TCGA-LD-A74U-01	16.53	7.107	14.96	9.588	9.566	0.5716	11.77	10.03	9.336	13.8	9.202	15.04	9.201	10.31	13.3	10.55	10.2	10.39	10.07	14.06	7.902	11.46	12.61	14.03	9.546	9.532	12.07	10.02	8.684	1.10137	0	-2.61528
TCGA-E9-A248-01	16.18	7.365	13.37	4.584	9.627	2.969	11.42	11.02	11.71	14.8	10.62	14.94	8.766	10.66	13.18	8.905	8.239	9.794	11.28	14.46	8.462	11.44	12.57	14.06	9.952	8.661	11.42	8.67	9.184	0.161644	0	-2.6138
TCGA-E2-A1LI-01	17.91	5.94	13.62	6.412	9.498	5.559	10.88	10.13	5.947	14.43	8.1	15.12	8.672	10.32	13.28	7.255	9.075	9.746	9.671	13.72	7.396	11.33	12.74	13.53	9.841	10.65	12.09	8.498	8.536	8.55068	0	-2.61284
TCGA-EW-A2FV-01	16.72	9.701	15.21	7.474	10.37	0	11.21	10.72	7.796	14.43	9.774	15.66	9.181	10.21	13.38	9.184	9.752	9.996	9.973	13.9	8.255	11.8	13.22	14.52	10.33	8.762	11.07	8.363	6.947	2.1589	0	-2.61267
TCGA-S3-AA0Z-01	16.88	5.562	14.22	7.249	7.829	3.175	12.66	9.204	5.431	14.42	9.536	15.07	8.799	10.04	12.76	10.12	12.69	8.853	10.84	14.25	6.024	11.35	12.59	14.52	10	9.274	12	9.44	9.967	1.72329	0	-2.61134
TCGA-B6-A0WS-01	16.47	5.498	14.54	6.318	9.724	0.7529	11.12	9.839	7.986	13.62	8.387	14.88	8.214	10.97	13.86	9.699	10.38	10.52	10.58	13.92	7.172	11.29	12.85	13.72	10.92	9.364	11.54	9.972	8.407	8.12329	1	-2.61087
TCGA-A8-A06N-01	15.22	5.263	14.7	2.224	9.738	0	11.9	10.29	6.832	12.75	8.983	15.26	8.511	9.939	13.13	5.53	7.784	10.08	9.47	14.1	8.011	10.66	13.39	13.46	7.266	6.735	9.929	8.101	3.472	0		-2.61045
TCGA-OL-A5RV-01	16.64	6.901	14.51	7.557	9.461	1.626	11.02	9.981	10.04	13.59	9.223	14.65	8.292	10.54	12.8	8.805	9.616	9.863	9.486	13.67	7.773	11.11	12.58	14.3	9.319	8.506	11.32	8.279	7.771	2.90959	0	-2.6094
TCGA-A7-A0DC-01	15.52	6.703	16.31	6.951	10.71	1.151	11.77	9.628	5.125	13.33	8.613	14.5	9.536	10.99	13.68	5.7	8.203	10.65	8.874	12.7	7.609	11.07	12.55	13.31	6.288	5.691	10.72	8.641	5.576	2.48219	0	-2.6084
TCGA-BH-A6R9-01	17.25	10.28	13.65	9.411	8.384	2.616	12.43	9.945	9.394	14.3	9.624	15.38	9.762	9.901	13.64	11.09	12.63	11.24	11.33	14.59	8.108	12.14	12.89	14.98	12.26	11.36	12.81	11.84	11.55	0.438356	0	-2.60785
TCGA-C8-A1HE-01	15.57	4.571	14.17	4.588	9.713	0	10.86	8.749	10.23	12.66	9.254	14.61	8.666	10.67	13.3	8.941	8.895	10.08	9.95	13.99	7.519	11.19	12.45	14.45	9.831	8.207	10.82	7.5	7.373	1.0274	0	-2.60725
TCGA-D8-A1JA-01	16.47	10.56	14.74	9.25	12	8.1	12.23	11.97	12.93	14.1	13.4	16.58	10.74	12.04	15.45	12.58	10.72	13.06	10.47	13.58	9.851	12.83	14.7	14.68	11.57	9.929	11.31	8.753	11.08	1.37534	0	-2.60707
TCGA-BH-A0DP-01	16.84	8.371	14.73	7.9	9.3	4.681	11.06	10.59	10.56	13.86	9.496	15.2	9.298	10.38	13.53	10.36	10.74	10.87	10.27	13.41	7.804	11.21	12.45	13.85	10.44	9.197	11.36	9.108	8.831	1.30411	0	-2.60696
TCGA-A8-A07F-01	16.06	6.234	13.39	5.999	9.983	1.933	10.92	10.44	10.68	12.83	9.288	14.37	8.6	10.33	13.68	9.92	9.966	10.45	9.556	13.33	7.153	11.18	12.84	13.24	9.969	8.72	11.21	8.3	8.355	1.58082	0	-2.60652
TCGA-AR-A2LO-01	16.26	4.765	13.65	7.183	8.203	3.006	11.37	9.912	8.463	13.29	8.818	14.67	8.437	10.64	12.54	9.471	10.22	9.314	9.375	13.32	6.896	10.78	12.19	13.46	9.912	9.023	10.8	9.091	7.668	3.28219	0	-2.60645
TCGA-EW-A1P5-01	16.02	7.763	15.26	4.352	8.496	0.5874	11.8	10.39	9.319	13.87	9.637	15.44	8.712	9.942	13.56	8.828	9.481	10.13	11.15	14.52	7.62	11.02	12.89	15.43	10.75	9.702	11.25	9.75	9.153	1.92603	0	-2.60539
TCGA-AO-A0JG-01	15.74	5.35	13.53	5.474	8.428	0	11.03	9.147	7.963	12.49	9.411	14.68	8.738	11.3	13.14	9.07	10.11	10.35	10.19	14.29	7.535	11.52	12.94	13.63	8.676	7.377	10.73	7.667	7.467	2.1863	0	-2.59817
TCGA-BH-A18I-01	16.49	6.407	14.22	7.014	9.175	0.7076	11.09	9.673	10.18	13.68	9.614	14.85	9.134	10.43	13.66	10.9	11.45	10.66	10.23	13.42	7.719	11.4	12.71	13.9	11.6	10.21	11.47	9.498	8.997	2.99452	0	-2.59594
TCGA-E2-A15O-01	15.84	5.357	14.45	7.21	10.15	1.185	11.27	10.08	7.59	12.18	8.663	15.08	8.448	10.9	13.01	8.247	8.979	10.25	9.372	13.54	8.055	11.44	12.78	13.73	10.34	8.234	10.44	9.575	7.161	4.23288	0	-2.59339
TCGA-OL-A5RY-01	16.72	8.605	14.43	10.42	8.985	2.344	11.57	10.11	9.521	15.18	9.938	15.57	9.066	9.704	13.9	10.07	10.45	10.45	10.23	14.69	6.958	12.41	13.3	14.81	10.88	9.81	12.23	10.93	13.1	2.06027	0	-2.5924
TCGA-A8-A07P-01	15.95	5.166	15.38	5.704	9.415	0.758	11.57	10.26	8.096	13.75	9.297	15.36	9.178	9.924	14.03	9.842	9.93	11	9.681	14.56	8.059	11.81	14.1	14.36	9.721	8.016	10.82	8.858	8.79	0.915068	0	-2.59155
TCGA-BH-A18L-11	16.14	9.367	13.86	11.12	9.829	1.022	11.26	10.51	7.679	13.85	9.166	14.31	10.46	10.44	13.43	10.66	10.54	9.785	9.795	13.7	7.033	11.13	12.27	13.68	10	8.073	11.5	7.287	8.163	2.22192	1	-2.58994
TCGA-JL-A3YW-01	17.47	11.97	15.4	11.68	10.98	9.053	12.67	10.38	11.86	15.25	11.45	16.19	9.523	10.69	14.36	11.96	13.06	11.66	11.45	14.91	9.299	12.53	14.12	15.21	13.45	12.06	12.85	12.62	10.79	0.986301	0	-2.58958
TCGA-A1-A0SB-01	16.58	6.191	13.29	5.525	8.644	1.343	9.854	9.829	6.793	14.83	7.615	15.5	8.937	11.14	12.36	9.952	12.62	9.428	10.98	14.35	7.103	10.82	12.12	13.33	8.227	5.841	13.02	6.118	7.916	0.709589	0	-2.58957
TCGA-AC-A2B8-01	16.47	7.62	14.31	9.003	9.219	4.873	11.32	9.557	10.49	13.92	9.818	15.01	9.899	10.8	14.02	10.56	11.16	10.45	10.13	13.55	7.83	11.3	12.69	14.48	11.55	9.696	11.33	8.794	8.626	1.85479	0	-2.5885
TCGA-BH-A1FR-11	16.19	9.326	13.61	9.465	9.697	1.331	11.4	10.74	8.889	13.54	9.616	14.22	9.37	10.56	12.89	10.48	10.38	10.6	9.814	13.62	7.273	11.42	12.37	13.85	10.3	8.967	11.3	8.205	8.788	4.49863	1	-2.58738
TCGA-A7-A4SB-01	16.53	6.229	14.82	7.713	9.032	0	10.97	10.24	7.763	12.76	8.319	15.12	8.237	9.805	12.52	8.698	9.719	8.758	10.2	14.07	7.823	10.79	12.35	13.14	8.979	8.065	11.28	7.542	6.945	1.14521	0	-2.58646
TCGA-S3-A6ZG-01	15.53	4.627	14.4	6.147	8.881	1.832	11	10.13	7.801	13.06	9.018	15.19	9.226	10.72	12.8	8.727	9.439	9.95	8.71	13.05	7.864	10.76	12.69	13.7	10.26	8.791	10.57	9.059	7.111	1.53973	0	-2.58445
TCGA-BH-A0B2-11	16.16	8.055	13.81	10.04	9.643	1.409	10.9	10.65	8.838	14.53	9.148	14.95	9.96	10.02	13.02	11.01	11.52	10.15	10.24	14.07	6.899	11.41	12.26	13.6	10.4	8.311	12.01	7.873	8.335	0		-2.58305
TCGA-A7-A13E-01	16.28	8.511	14.4	8.708	9.259	9.559	12.23	10.8	7.936	15.32	10.24	16.58	9.044	11.76	13.37	10.09	10.4	11.14	10.71	14.14	7.359	11.55	12.94	14.38	10.21	9.567	13.14	8.941	10.17	1.68219	1	-2.58084
TCGA-A2-A3KC-01	16.26	6.205	13.35	8.203	9.192	1.493	11.77	10.07	8.029	12.74	9.282	14.83	8.766	10.54	12.46	9.784	10.6	9.68	9.858	13.69	7.25	11.08	12.31	13.51	9.713	9.094	11.51	8.963	7.58	3.01918	0	-2.58073
TCGA-AO-A128-01	16.87	7.571	13.58	7.903	9.775	3.567	11.89	11.18	7.442	15.3	9.981	15.26	9.06	10.08	13.23	9.359	9.538	9.956	10.65	14.98	8.081	11.61	13.53	13.94	10.4	9.934	12.5	10.15	10.51	8.89863	0	-2.57821
TCGA-B6-A40B-01	17.25	6.439	15.3	8.812	9.555	2.185	10.7	9.377	11.78	14.05	9.052	15.96	8.372	10.12	13.96	10.02	11.37	10.13	10.36	14.36	7.63	11.78	13.13	14.32	11.89	11.12	11.51	10.29	8.598	8.63562	0	-2.57741
TCGA-PE-A5DE-01	16.9	6.99	14.67	7.445	8.817	0.9171	11.56	10.08	8.954	13.68	9.406	14.77	8.337	9.811	13.28	8.632	9.595	9.367	9.762	13.77	7.396	11.18	12.9	14.59	9.888	9.526	11.23	9.462	7.488	7.24658	0	-2.57641
TCGA-A8-A09B-01	17.13	5.347	15.78	8.465	9.55	3.264	11.42	10.25	6.97	13.71	8.494	14.73	8.814	10.11	12.93	9.428	10.15	10.43	10.03	13.85	8.381	11.27	12.73	14.13	10.5	8.873	11.44	8.873	7.352	1	0	-2.57612
TCGA-B6-A0RV-01	16.79	5.297	13.46	5.772	9.894	1.497	10.9	9.594	8.612	13.84	9.679	14.46	8.845	10.32	13.64	7.668	9.063	10.3	9.911	13.7	8.294	11.44	13.1	14.32	8.898	8.294	11.26	7.876	7.269	14.126	0	-2.57442
TCGA-BH-A0BS-01	16.18	7.031	14.93	7.739	10.51	5.725	10.49	10.33	10.95	14.16	10.02	15.22	9.446	10.51	14.53	7.69	8.874	10.95	11.06	15.02	8.505	11.75	13.48	14.57	8.092	7.507	11.73	8.57	8	7.15616	0	-2.57434
TCGA-E2-A156-01	15.31	6.918	15.22	7.312	9.79	6.203	10.08	9.261	10.12	13.46	9.896	14.78	10.04	11.18	13.59	7.246	9.094	10.88	8.33	12.9	8.605	11.43	12.95	13.96	8.879	7.585	11.39	8.424	8.234	1.98904	0	-2.5741
TCGA-AR-A1AR-01	16.73	8.321	13.78	10.21	9.456	5.082	10.93	11.07	8.018	15.02	10.82	14.88	10.03	10.74	14.39	11.3	10.3	10.45	9.574	13.27	7.578	11.98	13.57	13.53	11.58	10.38	11.73	8.87	10.01	1.43562	1	-2.56799
TCGA-D8-A27L-01	16.24	6.476	14.67	5.771	9.41	0	10.86	9.76	10.38	13.77	9.261	14.65	9.132	10.71	13.2	10.61	11.02	10.19	10.09	13.56	8.229	11.4	12.64	14.33	11.41	9.53	11.45	8.845	9.01	1.36712	0	-2.56723
TCGA-AC-A6IW-01	17.19	5.417	14.18	6.28	8.151	1.801	12.28	9.816	5.232	15.25	8.982	16.92	9.271	9.731	13.78	7.445	9.111	8.511	9.607	14.23	7.085	11.94	13.47	14.18	9.078	10.53	11.66	10.31	8.123	1.13151	0	-2.56582
TCGA-BH-A0B0-01	16.68	7.855	14.79	9.08	9.766	1.54	11.64	10.38	10.68	14.08	9.322	16.37	9.371	10.28	13.76	11.01	11.8	10.78	10.9	14.46	7.74	11.89	12.92	15.06	11.1	9.88	12.09	9.286	8.754	6.7863	0	-2.56554
TCGA-LL-A6FQ-01	17.11	5.834	16.3	7.986	10.7	1.936	11.54	7.357	9.732	14.55	8.323	16.51	8.094	9.136	12.64	7.839	9.923	9.793	10.2	15.12	8.311	12.36	12.55	15.25	10.45	9.629	11.78	10.45	7.991	0.219178	0	-2.5629
TCGA-A2-A0YJ-01	17.39	9.936	14.46	11.49	10.13	11.06	11.98	11.25	9.733	14.63	10.78	15.97	10.75	11.16	14.2	10.7	11.67	11.9	10.67	14.64	9.088	11.11	13.85	14.85	10.43	10.36	13.93	10.65	9.213	1.55068	0	-2.56278
TCGA-E9-A1ND-01	16.96	9.692	14.75	9.12	10.48	9.293	11.75	10.19	11.68	15.45	11.97	16.61	9.957	10.59	14.5	9.954	10.25	10.53	10.66	14.99	9.596	11.93	14.42	14.71	11.3	10.73	12.44	11.21	11.76	3.46849	0	-2.56222
TCGA-A7-A0CH-11	16.66	10.16	14.59	11.46	10.15	0.8092	11.63	10.54	8.871	14.14	8.955	14.93	10.55	9.896	13.55	9.953	10.78	9.906	9.59	14.34	6.914	11.65	12.68	14.05	8.707	8.327	11.61	8.653	8.796	2.95616	0	-2.56135
TCGA-AR-A5QQ-01	17.47	13.42	15.48	11.29	10.71	11.67	12.24	9.742	11.09	16.31	12.07	17.65	9.62	9.872	15.64	9.756	10.45	10.44	12	15.17	10.14	13.12	14.63	16.68	15.24	11.61	13.23	12.54	11.23	0.882192	1	-2.5611
TCGA-BH-A18U-01	16.43	8.73	16.3	8.152	11.14	6.22	11.51	10.47	9.879	14.64	9.622	16.41	9.948	11.08	15.75	10.57	10.66	11.52	10.39	13.62	9.333	11.91	14.24	14.56	11.21	9.682	11.33	9.124	9.684	4.28219	1	-2.56085
TCGA-BH-A18T-01	16.64	7.403	14.32	7.9	8.708	9.339	11.09	10.88	6.192	14.19	10.08	17.99	8.906	11.24	13.54	8.883	9.636	11.57	10.11	14.62	7.678	11.14	13.92	14.54	9.866	8.887	12.09	9.532	9.841	0.613699	1	-2.55877
TCGA-HN-A2OB-01	16.28	7.038	14.05	9.89	8.801	1.232	11.3	9.934	10.27	13.34	9.032	15	8.844	10.22	12.67	11.02	10.95	10.02	9.998	13.9	7.425	10.98	12.16	13.72	9.98	8.82	11.99	8.803	8.982	5.20548	1	-2.55411
TCGA-GM-A5PX-01	16.27	6.756	14.13	8.478	9.932	2.508	11.25	10.4	10.36	13.1	7.657	14.64	8.917	9.847	13.24	9.686	10.51	10.33	9.742	13.7	7.983	11.56	12.39	13.93	10.35	9.553	11.64	8.844	8.758	1.50959	0	-2.55382
TCGA-E2-A1LH-11	16.04	7.256	14.28	10.11	9.574	0.9696	10.43	10.3	8.548	14.05	8.636	14.73	8.756	10.73	12.63	7.301	8.599	9.649	9.28	13.68	7.509	10.97	12.14	14.05	10.46	7.22	11.51	7.158	8.491	8.89589	0	-2.5522
TCGA-BH-A1FE-11	16.21	7.182	12.56	8.985	9.761	0	9.927	10.9	8.181	13.68	9.498	14.38	9.868	11.23	12.47	9.127	9.046	10.11	8.618	12.74	6.051	10.68	11.66	12.1	9.489	6.763	10.87	4.479	8.951	6.2274	1	-2.55114
TCGA-A2-A4S2-01	16.26	8.492	16.34	10.43	9.057	4.008	11.64	10.27	10.59	13.35	8.73	14.83	8.452	10.06	13.39	9.361	10.05	10.05	10.74	13.66	8.753	11.08	12.24	13.97	8.96	9.3	11.72	9.351	7.836	1.76164	0	-2.54707
TCGA-BH-A0BJ-11	16.01	8.712	13.27	8.785	9.035	0.5715	10.41	10.31	8.344	14.32	8.896	15.23	9.025	10.92	12.75	9.714	9.816	9.487	9.643	13.59	6.925	10.83	12.14	13.55	10.33	7.019	11.47	6.716	8.353	1.80822	0	-2.54663
TCGA-GM-A2DC-01	15.71	6.432	15.75	6.094	8.363	1.066	11.49	10.92	7.14	13.02	8.334	15.17	7.77	10.04	12.19	7.522	9.691	8.715	12	14.36	9.485	10.58	12.17	13.71	8.865	8.238	11.01	10.69	5.935	6.94521	0	-2.54526
TCGA-BH-A1EN-01	16.64	5.632	15.39	6.06	10.51	0.3978	11.91	11.47	9.811	14.59	11.07	16.58	8.308	10.4	14.46	9.726	9.291	10.18	11.66	14.88	7.073	12.16	13.82	14.32	11.01	10.36	11.22	7.782	7.056	5.8274	1	-2.53906
TCGA-C8-A274-01	16.47	5.119	14.26	2.2	10.62	0	10.75	9.917	10.78	12.58	9.99	14.85	7.774	11.04	13.2	9.07	8.323	9.924	10	13.64	7.381	11.73	12.84	14.15	11.2	8.902	10.7	7.337	9.7	1.39178	0	-2.53881
TCGA-E2-A150-01	16.63	8.97	14.49	7.883	9.23	8.285	12.66	10.58	7.913	15.67	10.79	16.03	8.991	11.32	13.62	9.073	11.58	10.65	10.23	14.26	6.842	11.02	13.79	13.84	11.26	10.08	14.01	9.504	10.27	5.30137	0	-2.53513
TCGA-A8-A09T-01	16.26	7.666	15.02	5.59	9.785	4.516	10.25	10.07	10.95	14.12	9.877	15.29	10.07	10.63	13.83	10.25	11.6	10.85	10.19	13.67	8.645	11.21	13.2	14.71	10.81	9.988	11.52	10.07	9.417	1.5863	0	-2.52492
TCGA-AO-A03M-01	16.71	6.435	15.97	6.037	10.38	1.049	12.16	9.759	8.335	14.73	9.182	16.65	8.482	10.37	13.41	9.68	8.74	10.44	9.99	14.72	7.94	12.14	13.46	14.79	10.03	8.939	11.06	9.831	7.113	5.11233	0	-2.52288
TCGA-AC-A2BK-01	15.63	3.974	13.3	9.12	9.209	8.05	10.42	10.55	7.807	14.69	10.34	16.1	8.361	10.9	12.7	8.875	10.09	10.26	8.61	14.97	6.077	11.65	14.12	13.83	7.613	11.15	11.5	8.132	6.443	6.08767	0	-2.5194
TCGA-LL-A73Y-01	16.35	7.545	13.53	8.318	8.582	2.82	11.41	10.59	8.769	14.74	8.826	16.03	9.331	10.95	13.09	10.55	10.74	9.7	10.92	15.03	7.027	11.4	12.66	13.98	11.17	10.58	12.35	9.783	9.496	1.30685	0	-2.51816
TCGA-A2-A25F-01	16.97	7.71	13.51	9.582	9.297	0.8259	11.7	10.33	8.235	15.12	10.27	15.59	9.68	10.42	13.78	11.48	10.19	10.48	9.536	13.79	7.328	11.9	13.33	14.27	11.82	10.32	11.63	9.978	9.089	0.882192	0	-2.51663
TCGA-B6-A1KN-01	16.35	5.574	14.42	5.376	9.452	0.369	11.66	9.777	9.109	13.01	9.4	14.34	8.463	10.78	13.64	9.352	9.429	10.29	10.65	13.26	7.989	11.49	12.49	13.74	10.12	8.757	10.46	9.072	10.54	11.5973	0	-2.51449
TCGA-A8-A0A2-01	16.4	4.292	14.41	3.865	7.262	0.7698	10.85	9.864	10.32	12.84	9.517	14.74	9.132	10.14	12.94	9.336	10.21	10.8	9.593	13.75	7.796	10.9	12.88	13.68	10.38	8.554	10.55	7.885	8.968	1.5863	0	-2.51433
TCGA-AR-A24W-01	16.72	8.451	15.17	9.112	9.488	0	10.94	11.29	9.379	13.75	9.553	14.61	9.528	10.65	13.47	10.6	9.547	9.991	9.462	13.81	6.662	10.92	12.82	13.49	9.621	9.236	11.3	6.204	8.04	2.71507	0	-2.51429
TCGA-BH-A42U-01	17.12	8.83	14.03	11.33	9.487	0	11.11	9.924	9.515	14.2	7.753	15.61	8.419	9.893	13.15	8.55	9.747	9.27	9.751	14.08	7.507	11.8	12.33	14.3	10.12	9.685	11.6	9.14	8.341	9.21644	0	-2.51227
TCGA-B6-A0RS-01	17.48	9.078	14.79	10.6	8.517	4.815	11.66	10.19	11.8	14.47	10.5	15.88	8.238	9.958	13.87	9.803	10.05	11.75	10.71	15.02	7.034	12.1	13.38	14.77	11.55	10.64	11.46	9.14	9.494	8.39178	1	-2.51074
TCGA-AC-A2FM-11	17.14	9.21	14.73	10.94	9.59	2.236	11.2	9.66	8.906	14.94	8.177	15.51	8.882	9.76	13.11	8.404	9.685	9.468	9.709	14.22	7.656	11.68	12.46	14.56	10.19	9.002	11.78	8.851	8.485	2.16986	1	-2.50796
TCGA-E2-A56Z-01	15.67	4.964	14.86	6.352	9.896	4.443	10.91	10.45	8.743	12.71	8.737	15.41	8.41	10.04	13.08	8.25	9.219	9.647	9.835	13.49	7.746	10.47	12.6	13.51	10.51	8.791	11.08	8.731	9.314	0.690411	0	-2.50692
TCGA-E2-A15E-01	16.25	6.906	15.12	7.888	9.121	4.921	10.82	10.6	10.57	14.26	9.58	15.3	9.457	10.56	13.72	9.746	10.98	10.83	9.993	14.16	7.989	11.28	13.38	14.89	10.24	8.197	11.35	8.491	8.128	1.72603	0	-2.50397
TCGA-A7-A4SE-01	16.65	10.76	15	9.551	9.149	9.602	11.8	10.81	10.08	13.62	10.12	16.09	9.649	10.11	14.02	11.29	11.81	11.03	10.27	13.67	8.631	11.47	13.51	14.31	12.04	10.36	12.08	10.52	9.504	1.76438	0	-2.50351
TCGA-LD-A7W6-01	15.63	6.328	13.95	6.739	9.391	2.326	10.8	9.758	8.881	13.24	8.766	14.66	9.021	10.7	12.62	8.963	9.273	9.553	9.489	13.27	7.955	10.93	12.09	13.27	8.615	7.915	10.82	8.161	7.086	1.10685	0	-2.50221
TCGA-AO-A0J3-01	16.07	4.451	13.97	4.313	10.57	0	12.07	9.939	5.475	12.45	9.406	15.49	8.067	11.15	12.51	6.244	8.501	9.282	9.232	12.72	8.24	11.47	12.79	13.78	7.724	7.03	10.13	6.859	7.679	1.78356	0	-2.50201
TCGA-XX-A89A-01	16.76	8.311	13.74	10.91	9.725	2.515	11.67	10.03	10.12	13.43	8.893	14.77	9.467	9.666	13.29	11.46	11.46	10.34	10.29	14.05	8.101	11.28	12.55	13.97	11.24	9.621	11.79	9.835	9.552	1.33699	0	-2.5007
TCGA-BH-A18M-11	16.27	8.825	13.87	10.15	9.607	1.16	10.81	10.67	8.845	13.65	8.978	14.35	10.3	10.54	13.29	11.09	10.16	9.729	9.442	13.3	7.203	10.93	12.16	13.32	9.596	9.014	11.25	7.858	7.821	6.04658	1	-2.50039
TCGA-D8-A1JE-01	16.44	7.449	14.21	1.712	9.668	0.9529	11.7	10.05	11.66	13.42	9.929	14.64	9.669	10.53	13.95	12.23	11.7	11.03	10.29	13.79	7.021	11.94	13.22	14.04	12.03	10.34	11.45	8.134	9.607	1.57534	0	-2.50021
TCGA-AN-A0XO-01	16.69	9.391	15.62	9.537	10.08	8.213	11.46	10.25	11.32	14.44	10.18	16.51	9.994	10.93	14.04	9.965	12.28	11.19	10.65	14.28	8.646	11.78	13.45	14.71	10.87	9.019	11.97	9.855	9.914	1.0274	0	-2.49624
TCGA-LL-A9Q3-01	16.57	5.743	17.47	9.07	10.18	0.5902	11.71	10.53	8.459	13.6	7.45	15.91	6.993	9.482	13.32	8.754	9.837	9.83	10.45	15.8	6.071	12.31	13.5	14.5	11.1	9.882	11.56	11.02	7.926	1.45753	0	-2.49389
TCGA-BH-A203-11	15.87	9.338	13.4	10.07	10.49	0.4581	10.7	10.85	7.522	13.65	9.483	14.39	10.79	10.78	13.34	9.108	10.07	9.451	9.125	13.15	6.214	11.16	12.19	12.96	9.5	6.644	10.91	5.952	8.584	3.21644	1	-2.48807
TCGA-BH-A18S-11	16.22	9.933	14.11	11.02	9.791	0	11.35	10.27	9.531	13.76	9.178	14.58	10.17	10.73	13.5	9.544	10.21	9.774	9.09	13.42	6.632	11.11	12.34	13.7	10.29	10.02	10.97	9.057	7.846	5.50411	1	-2.48762
TCGA-E9-A1RF-01	17.49	6.526	15.31	6.996	9.335	3.343	12.24	10.09	8.438	14.9	9.718	16.08	9.338	10.58	14.19	10.51	11.21	10.68	9.958	13.63	8.204	11.63	13.77	14.33	12.75	10.32	11.28	9.552	9.294	0.547945	0	-2.48715
TCGA-A2-A04T-01	16.88	6.176	14.58	6.793	8.712	7.997	10.86	11.3	7.34	14.56	8.252	16.96	8.143	10.66	13.32	8.357	9.037	10.69	9.678	14.59	6.987	12.16	13.56	14.48	10.18	10.16	13.83	8.829	7.289	6.15342	0	-2.48525
TCGA-A8-A09Q-01	16.22	5.018	13.78	6.331	9.614	0.4083	11.38	10.69	8.385	14.08	9.79	14.69	9.441	10.13	14.28	9.562	10.23	10.95	9.529	13.8	8.509	11.78	14.22	14.07	10.93	8.921	11.47	8.955	9.947	2.08493	0	-2.48463
TCGA-BH-A0AY-11	16.02	10.09	13.77	10.17	9.918	1.852	10.89	10.81	7.642	13.83	8.986	14.67	10.26	10.7	13.37	9.923	9.86	9.879	9.564	13.65	6.64	11.37	12.34	13.8	9.962	7.465	11.05	7.454	8.11	2.12877	0	-2.48353
TCGA-A2-A0EN-01	16.87	7.473	15.41	9.451	9.909	0.7316	11.39	10.26	11.62	13.58	9.794	15.89	9.418	10.3	13.53	10.75	11.37	9.888	9.761	14.03	6.682	11.7	12.86	14.38	11.91	10.2	11.33	9.587	8.356	7.44658	0	-2.48259
TCGA-AO-A0JM-01	16.99	8.305	14.42	7.035	9.283	0	12.33	9.12	9.633	13.49	10.89	15.51	8.868	9.854	14.07	10.71	11.61	10.57	11.12	14.48	6.514	11.84	13.32	14.87	12.56	10.4	11.83	9.269	8.846	5.98356	0	-2.48163
TCGA-E9-A229-01	16.26	5.961	13.94	4.746	9.498	1.034	11.53	10.19	9.069	13.1	9.68	14.45	9.396	10.61	13.08	11.36	11.6	10.64	10.84	13.92	7.689	11.66	12.73	14.07	11.4	10.03	11.85	9.382	9.518	3.14521	0	-2.47686
TCGA-A8-A08O-01	15.82	6.098	14.63	6.622	11.08	1.17	10.81	9.771	8.009	13.19	9.665	15.03	8.906	10.71	13.22	10.29	10.8	10.22	9.883	13.63	7.627	11.8	13.1	13.89	11.59	8.752	11.28	8.448	8.415	2.58356	0	-2.47671
TCGA-A7-A13F-11	16.1	10.61	13.89	10.75	9.944	1.483	11.23	10.38	6.512	14.05	9.092	14.61	10.87	10.47	13.41	10.1	11.03	9.622	9.739	13.55	6.66	11.15	12.3	13.06	9.406	7.136	11.47	6.806	7.964	2.09589	0	-2.47167
TCGA-BH-A1F2-01	16.66	8.338	13.68	6.846	10.07	1.517	11.59	10.52	10.47	12.84	10.88	14.72	10.46	10.57	14.4	11.55	10.49	10.95	9.611	13.6	7.079	11.62	13.49	13.54	11.56	9.822	10.65	7.713	9.805	2.6274	1	-2.46953
TCGA-AN-A0XN-01	17.17	10.8	14.8	9.033	11.12	9.33	11.88	10.83	12.02	14.99	12.19	16.16	11.04	10.83	14.76	12.62	13.39	12.36	11.3	14.39	8.538	12.6	14.09	14.51	13.35	11.52	12.65	10.93	10.81	0.0273973	0	-2.46941
TCGA-AR-A2LE-01	15.52	5.02	14.44	8.236	8.409	0	10.38	10.29	7.167	13.96	9.874	16.21	10.05	10.53	13.23	8.866	9.032	10.06	9.82	13.98	7.457	11.27	12.75	14.02	9.764	7.945	10.2	7.282	6.779	13.8685	0	-2.46885
TCGA-E2-A14V-01	17.17	8.697	15.41	6.438	10.49	6.072	12	9.546	11.54	14.08	10.81	16.17	8.6	10.8	14.72	9.832	11.15	11.33	10.49	13.7	7.986	11.91	13.9	14.74	10.59	9.048	11.03	8.497	8.288	2.85479	0	-2.46845
TCGA-E9-A1RE-01	15.29	4.656	14.65	6.886	10.56	0	12.09	9.312	8.313	12.73	10.03	14.79	9.502	10.49	13.43	8.087	10.24	11.05	9.995	13.82	8.361	11.35	13.15	13.26	9.724	7.474	10.93	9.186	8.456	3.88767	0	-2.46758
TCGA-E9-A2JT-01	16.63	5.039	13.84	7.857	8.77	0.7725	11.13	10.23	7.331	13.49	9.333	14.57	8.921	10.38	12.7	8.73	9.356	9.222	8.599	13.22	6.032	11.46	12.56	13.48	8.501	7.47	10.3	8.854	7.052	0.789041	0	-2.46623
TCGA-BH-A1FC-11	16.42	9.544	13.84	10.59	9.923	0.6706	11.14	10.8	10.15	13.59	9.004	14.41	10.05	10.26	13.53	10.49	9.811	9.666	8.96	13.55	6.948	11.5	12.59	13.8	10.23	8.793	11.07	7.13	8.167	9.51233	1	-2.4652
TCGA-B6-A1KC-01	14.94	4.07	12.86	4.498	9.884	0.4032	11.27	11.09	6.423	12.36	8.081	15.53	9.529	10.09	12.67	7.579	8.403	10.5	8.442	13.89	8.187	11.57	13.38	12.97	8.494	7.277	9.696	7.356	7.04	3.63288	0	-2.46303
TCGA-E2-A15H-01	16.75	5.779	14.88	5.38	9.648	2.116	11.43	9.043	9.539	13.72	9.592	15.83	8.484	10.61	13.84	9.256	10.95	10.55	10.98	13.89	8.112	11.71	13.07	14.72	11.25	9.145	11.12	8.889	8.263	1.07671	0	-2.46143
TCGA-GM-A2DL-01	17.55	10.1	14.74	8.349	9.734	4.002	11.73	9.617	10.28	14.38	9.847	16.21	10.28	10.46	13.73	11.36	12.07	10.95	10.97	14.53	8.085	12.13	12.96	14.75	13.33	11.5	12.36	10.98	9.59	9.6411	0	-2.46048
TCGA-BH-A1FJ-01	16.05	4.405	14	3.361	9.745	3.026	11.3	9.145	7.214	13.32	10.07	15	11.02	11.14	13.42	8.637	8.701	10.48	10.26	13.67	7.994	11.24	12.35	14.49	9.943	8.101	10.89	7.408	7.875	5.27945	1	-2.45728
TCGA-BH-A1FD-11	16.26	10.06	14.14	11.11	10.61	1.438	11.23	10.77	8.078	13.55	9.148	14.44	11.18	10.7	13.56	9.961	10.28	9.581	8.836	13.38	6.502	11.46	12.44	13.07	8.759	7.313	10.82	5.539	8.078	2.76438	1	-2.45724
TCGA-BH-A1ES-01	16.05	5.695	13.93	4.25	10.05	1.896	11	9.965	9.526	12.89	9.807	15.17	9.251	10.78	12.78	9.823	10.58	10.73	10.68	13.96	8.299	11.57	12.65	14.17	12.27	9.62	11.51	6.973	9.26	9.48493	1	-2.45577
TCGA-A2-A1G6-01	16.48	6.928	13.43	8.398	9.608	0	10.8	10.72	9.123	13.61	9.1	14.38	8.944	10.69	12.86	9.243	9.528	10.53	9.665	13.34	7.233	11.49	12.25	13.73	9.756	8.173	11.06	6.669	8.623	1.3726	0	-2.45534
TCGA-AC-A3QP-01	16.66	6.692	14.81	8.333	9.892	2.269	11.36	9.486	9.928	14.2	8.046	15.27	8.131	9.923	13.32	9.581	9.44	10.34	10.09	14.25	7.717	11.74	12.63	14.16	10.05	9.147	11.72	9.516	8.8	1.84932	0	-2.45532
TCGA-BH-A0C0-11	15.74	7.853	13.65	8.526	9.879	1.613	9.957	10.55	8.281	13.72	8.983	14.66	9.17	10.7	12.48	8.384	8.931	9.742	9.338	13.35	7.203	10.98	12.03	13.58	10.14	6.504	11.26	6.585	7.626	3.47945	0	-2.45466
TCGA-OK-A5Q2-01	16.57	6.67	14.76	8.962	8.909	5.674	11.36	10.37	8.919	13.43	8.769	15.67	8.5	10.08	13.09	9.183	9.652	9.774	9.921	13.81	8.419	11.38	12.85	14.16	9.631	9.231	11.28	8.971	11.33	0.175342	0	-2.45305
TCGA-E2-A2P5-01	17.04	6.153	15.36	5.777	9.97	0.4671	11.25	10.26	8.136	13.68	8.498	16.48	8.284	9.391	13.79	9.179	10.38	10.19	10.86	13.88	7.032	11.86	12.84	13.8	10.65	8.57	11.71	8.221	8.151	2.24932	1	-2.45279
TCGA-BH-A0BA-11	16.06	9.021	13.73	9.435	9.733	2.931	11.15	10.58	8.664	13.89	10.2	14.65	10.28	10.25	13.11	10.69	9.833	9.955	9.721	13.66	7.014	11.2	12.42	13.6	9.692	8.317	11.44	8.564	8.697	3.10137	0	-2.45016
TCGA-D8-A1X5-01	16.19	6.965	15.31	6.146	8.657	2.02	11.8	8.889	7.69	13.56	10.32	14.94	9.538	10.57	13.57	10.72	11.13	10.88	10.74	15.58	7.14	11.31	13.88	14.87	11.68	10.04	11.81	9.907	8.435	1.54795	0	-2.44831
TCGA-E9-A1R4-01	16.54	6.427	15.04	7.93	8.879	0.5547	11.52	9.953	7.899	13.62	9.8	13.98	8.873	10.34	13.7	9.576	9.489	11.6	10.04	13.41	7.815	11.67	13	13.97	11.49	9.283	11.27	10.98	7.202	0.509589	0	-2.44742
TCGA-AO-A03V-01	16.25	6.832	14.63	8.545	9.922	0.4774	10.51	10.14	9.138	13.51	9.72	13.56	8.966	10.66	13.77	8.963	9.772	12.95	10.09	13.61	7.995	10.58	13.05	14.65	9.645	8.226	11.93	7.302	8.211	3.70137	0	-2.44739
TCGA-E2-A1L8-01	16.7	6.918	14.47	8.791	9.653	3.324	11.13	11.02	12.42	13.64	9.19	15.12	9.682	11.09	13.63	10.75	10.56	10.85	9.295	13.3	7.369	11.52	12.65	13.71	12.1	9.752	11.06	7.537	8.698	6.13699	0	-2.44487
TCGA-AC-A8OS-01	16.38	6.762	15.17	8.094	10.16	0	10.84	9.971	8.513	13.04	9.139	14.55	9.255	10.26	12.29	10.6	10.18	9.436	9.592	13.77	7.723	11.4	12.33	14.21	9.224	8.597	11.69	8.544	8.508	0.191781	0	-2.4423
TCGA-BH-A0DL-11	16.13	10.12	13.59	10.2	9.51	0.705	10.92	10.78	8.263	13.87	9.363	14.6	9.928	10.5	13.06	10.32	9.966	9.677	9.611	13.54	6.735	11.14	12.26	13.57	9.693	7.271	11.4	7.996	8.173	6.52329	0	-2.44162
TCGA-A8-A08S-01	15.83	7.543	15.3	6.503	10.18	7.473	11.31	10.1	11.49	13.88	9.713	16.22	9.206	10	14.24	9.843	10.37	11.32	9.823	13.74	8.47	11.88	13.63	14.56	11.14	9.26	10.99	10.38	9.021	2.75068	0	-2.44027
TCGA-EW-A1P8-01	16.97	8.128	13.93	9.617	9.993	7.65	11.15	10.37	8.878	14.87	9.843	17.17	8.948	10.56	13.73	9.375	11.2	10.76	10.08	14.37	8.368	11.78	13.94	14.68	11.34	10.4	12.53	10.91	9.771	0.654795	1	-2.43911
TCGA-AR-A1AV-01	16.01	5.698	15.25	6.609	9.485	0.9011	11.3	10.38	9.167	13.18	9.822	14.33	8.753	10.68	13.37	10.06	10.41	10.21	10.65	13.97	6.996	11.03	12.82	15	10.86	9.157	11.58	8.223	8.287	5.10685	0	-2.43888
TCGA-GM-A2DI-01	17.01	6.485	14.81	8.123	8.62	1.369	11.23	10.06	9.647	13.74	9.697	15.36	8.713	10.4	12.54	9.743	10.36	10.11	9.186	13.55	7.14	11.46	12.69	14.18	9.595	9.297	11.24	9.522	7.967	7.09589	0	-2.4381
TCGA-AC-A3W7-01	16.48	6.567	14.76	8.279	10.06	0	10.95	9.505	10.1	13.48	9.302	14.82	8.492	10.41	12.65	9.904	10.37	9.541	9.789	13.71	7.6	11.34	12.43	14.98	10.51	9.419	11.61	8.475	8.293	1.29041	0	-2.43329
TCGA-C8-A1HM-01	16.44	8.181	15.21	5.842	8.807	3.944	12.15	10.69	9.217	13.83	10.43	16.01	8.594	10.87	14.43	8.29	8.033	12.6	9.684	14.4	7.735	11.59	14.38	14.26	10.02	9.098	11.22	9.114	8.525	1.0274	0	-2.43116
TCGA-A7-A4SF-01	16.18	5.153	15.24	4.278	10.08	2.32	12.03	9.584	6.504	13.47	9.256	15.6	8.171	10.07	13.49	8.54	9.024	10.66	10.63	14.53	8.366	11.86	13.68	14.54	10.44	8.637	11.62	9.323	7.496	1.49315	0	-2.42957
TCGA-BH-A0BS-11	16.35	8.037	14.15	8.237	9.618	0.7669	10.49	10.2	8.448	14.26	8.454	15.15	9.598	10.59	12.89	7.872	9.332	9.59	9.545	13.75	7.404	11	12.24	13.73	9.464	6.948	11.63	6.586	7.925	7.15616	0	-2.4293
TCGA-C8-A1HG-01	16.2	5.668	15.06	3.18	10.24	0.7934	12.73	10.23	7.412	14.33	8.85	17.45	8.229	9.957	12.89	9.394	9.213	10.71	10.49	14.52	7.976	11.8	13.27	14.2	11	8.71	12.11	9.202	9.215	0.945205	0	-2.42784
TCGA-D8-A1XZ-01	16.46	5.351	14.67	4.326	10.23	3.576	11.28	9.585	9.731	14.37	10.57	15.36	8.886	10.51	14.58	10.03	10.55	11.14	9.121	13.25	7.688	11.56	14.38	13.83	11.83	9.443	10.75	9.29	8.665	1.27671	0	-2.42536
TCGA-AR-A2LN-01	16.22	8.399	13.52	8.859	9.742	0.9478	11.13	10.27	9.041	13.32	9.458	14.67	9.142	10.99	12.63	11.07	10.05	9.86	9.743	13.49	7.023	11.01	12.16	13.98	10.01	9.387	11.44	8.683	8.316	3.18082	0	-2.42475
TCGA-BH-A0EI-01	15.78	5.763	14.28	4.525	9.853	5.437	11.45	10.04	10.84	13.27	9.34	15.28	9.682	10.9	13.46	10.81	11.79	10.55	10.25	14.01	8.256	11.31	13.23	14.3	10.84	9.24	11.68	9.165	9.351	5.27671	0	-2.42417
TCGA-E9-A1ND-11	17	11.17	14.24	12.17	9.979	1.554	12.59	10.05	7.341	14.41	8.648	15.27	9.942	9.764	13.23	10.34	11	9.829	10.08	14.26	7.629	11.65	12.65	14.07	10.31	9.675	12.14	9.488	8.557	3.46849	0	-2.42061
TCGA-D8-A27V-01	16	5.843	15.19	3.971	8.184	3.921	10.81	10.32	8.47	13.01	9.345	14.82	8.417	10.52	13.48	10.75	9.553	10.15	10.14	12.75	7.153	10.99	12.54	14.05	8.695	7.656	10.87	6.628	8.453	1.04384	0	-2.4162
TCGA-AR-A2LR-01	16.17	7.346	13.55	9.325	8.706	2.339	10.41	9.929	7.565	14.43	8.973	16.16	9.022	10.27	13.93	11.57	10.2	10.13	10.55	13.76	7.206	11.06	12.76	14.37	9.94	9.54	11.79	9.107	9.058	4.7726	0	-2.41039
TCGA-D8-A1JI-01	15.67	4.498	15.43	9.051	7.535	1.514	11.63	10.41	7.558	12.66	9.159	14.85	10.6	10.01	12.76	6.589	8.608	10.81	10.02	14.39	8.755	10.65	12.46	13.47	8.767	7.715	11.05	8.753	5.362	1.58082	0	-2.40938
TCGA-E2-A1IH-01	17.36	6.022	14.37	6.723	9.185	1.601	11.58	10.34	10.09	13.34	9.357	15.12	9.734	10.22	13.76	11.34	11.59	10.87	10.07	13.63	7.007	11.98	12.93	13.65	12.06	10.6	11.13	8.389	9.902	2.81096	0	-2.40532
TCGA-A8-A0AB-01	15.96	5.598	14.69	6.799	9.264	3.374	10.61	10.67	10.33	13.12	8.259	14.89	8.625	10.54	12.39	8.871	9.72	10.62	9.444	13.58	8.216	11.28	12.41	13.76	10.11	8.041	11.05	7.35	7.571	1.41918	0	-2.40492
TCGA-AR-A5QN-01	16.24	7.959	13.78	9.711	9.815	0.3952	11.32	10.32	8.478	12.61	9.208	14.31	8.846	10.61	12.98	9.91	9.749	10.05	9.97	13.89	7.846	10.98	12.72	13.13	8.599	9.066	11.05	9.121	7.453	2.77534	0	-2.40308
TCGA-AR-A24U-01	17.13	8.53	14.49	7.734	9.48	0	11.6	10.81	11.54	14.67	10.5	15.35	9.641	9.948	13.81	10.71	9.816	11.91	9.571	14.02	8.04	11.43	13.61	14.38	11.84	10.09	11.4	8.597	7.946	8.56986	0	-2.40237
TCGA-A2-A0YL-01	15.96	6.842	13.89	5.834	9.151	3.378	11.1	9.331	10.71	14.1	9.22	15.51	9.098	10.85	13.12	10.11	9.521	10.27	9.465	13.51	7.156	11.27	12.39	13.85	9.54	7.939	11.33	7.259	8.377	4.03836	0	-2.40225
TCGA-D8-A1JH-01	16.18	5.7	14.38	6.115	9.709	0	11.09	9.985	8.862	13.35	9.185	14.57	9.18	10.49	13.25	10.33	10.72	10.1	10.08	13.63	7.648	11.15	12.83	14.57	11.21	9.191	11.36	8.367	8.862	1.16712	0	-2.40158
TCGA-E2-A154-01	16.13	6.614	14.99	4.992	10.59	7.422	10.57	10.04	10.2	13.92	9.684	15.54	8.606	10.92	14.22	9.805	10.95	10.97	10.06	13.86	7.095	11.74	13.76	14.5	11.14	9.233	10.84	9.051	8.03	1.61918	0	-2.40052
TCGA-E2-A1LH-01	17.52	7.236	13.93	9.511	9.898	3.124	12.65	9.755	9.706	15.27	9.511	16.64	8.147	10.12	13.5	8.882	9.628	9.595	10.64	14.57	8.062	11.25	13.19	14.02	11.39	10.99	13.22	10.16	7.57	8.89589	0	-2.3974
TCGA-D8-A145-01	15.89	6.187	14.27	6.775	10.53	2.874	10.9	10.23	7.877	13	9.684	14.41	9.074	11.1	12.68	10.16	8.903	10.27	9.796	13.83	7.984	10.87	12.76	13.73	8.753	7.611	11.16	8.208	8.529	1.12329	0	-2.39708
TCGA-E2-A570-01	17.07	6.523	14.61	5.81	9.662	1.949	11.01	10.48	9.625	13.53	8.859	14.95	9.697	9.967	13.17	9.909	11.11	10.43	10.33	13.9	8.139	11.24	12.79	14.11	12.08	9.831	11.67	9.308	9.218	2.55068	0	-2.39388
TCGA-AO-A12D-01	17.09	8.565	14.55	4.372	8.296	5.082	11.32	10.06	10.12	13.85	10.53	14.81	9.275	10.47	13.76	10.65	10.54	11.31	10.64	14.35	6.993	10.91	13.39	14.31	11.7	10.55	11.78	9.05	10.32	6.89041	0	-2.39361
TCGA-BH-A18K-11	15.3	8.814	13.69	9.697	9.693	0.5523	10.55	10.21	7.746	13.56	8.946	14.42	10.25	10.81	12.59	8.79	10.12	9.934	9.176	13.17	6.783	10.75	11.85	13.15	9.775	6.061	11.33	6.31	8.404	7.56986	1	-2.39347
TCGA-BH-A1FC-01	16.1	6.968	13.52	5.305	9.759	6.469	10.67	9.136	6.49	15.11	9.833	15.46	9.576	11.14	12.77	7.826	9.803	9.069	8.828	13.69	7.742	11.65	13.36	13.25	10.35	10.25	12.49	8.385	7.297	9.51233	1	-2.39311
TCGA-D8-A27M-01	16.28	9.827	13.62	7.612	9.354	7.471	11.92	10.21	9.77	15.3	10.67	15.49	9.479	11.17	13.86	11.1	10.8	10.91	11.17	14.82	8.113	11.02	13.61	14.52	12.12	11.77	12.98	10.19	10.19	1.12329	0	-2.39259
TCGA-PL-A8LV-01	16.98	7.695	13.91	4.491	9.297	6.181	11.31	10.31	8.413	15.15	10.07	15.1	9.191	10.48	12.67	8.519	9.423	9.413	10.32	14.49	8.051	11.76	13.16	14.1	11.45	10.78	12.19	9.064	7.773	0		-2.38264
TCGA-B6-A0I1-01	16.72	9.963	15.26	9.825	11.19	12.29	12.9	11	8.887	14.15	10.47	16.73	9.224	10.48	14.63	6.903	10.8	11.98	11.98	15.02	8.96	11.16	14.11	15.07	9.321	8.413	13.8	11.11	9.014	6.46849	1	-2.38244
TCGA-EW-A6S9-01	16.62	8.671	14.7	7.162	10.27	5.133	10.98	9.955	11.4	14.02	9.696	15.85	9.201	10.59	13.73	11.04	11.68	10.26	10.76	14.35	8.477	11.84	13.39	15.11	12.39	10.05	11.64	10.2	8.767	1.26849	0	-2.37978
TCGA-BH-A1F8-11	16.33	9.589	13.49	9.795	9.718	1.969	10.9	10.88	8.983	13.88	9.015	14.98	9.667	10.41	13.22	10.56	10.19	9.693	9.68	13.48	6.751	11.36	12.35	13.49	9.876	7.779	11.27	6.405	8.692	2.09041	1	-2.37951
TCGA-AR-A2LK-01	15.79	5.079	14.89	4.456	8.88	0.4025	11.87	10.15	9.569	13.55	9.637	15.04	8.6	9.947	13.28	9.647	10.22	10.71	10.5	13.96	7.426	11.01	13.03	13.85	11.28	9.022	11.09	9.068	8.046	4.51781	1	-2.37916
TCGA-E2-A1IE-01	15.72	5.072	14.49	5.984	9.455	0	10.78	9.291	9.036	12.62	9.231	14.78	8.591	10.6	14.04	8.317	9.481	8.245	10.63	14.11	7.675	10.54	13.15	14.03	9.254	7.455	11.04	9.067	7.428	6.47123	0	-2.37754
TCGA-A8-A092-01	15.97	5.098	14.93	5.035	9.945	1.979	11.87	10.31	11.2	13.83	9.336	16.09	8.488	9.436	13.63	9.546	9.588	10.56	10.37	14.42	8.064	11.9	13.43	13.85	9.898	8.375	11.43	8.781	7.712	2.58082	0	-2.3724
TCGA-BH-A0B7-01	17.11	8.156	14.34	8.841	9.644	0.9954	11.43	10.82	7.987	14.54	10.07	14.4	9.338	10	13.97	9.88	10.35	10.07	10.67	14.62	7.685	11.71	13.79	14.59	10.59	9.337	11.59	9.206	11.43	7.01096	0	-2.36991
TCGA-BH-A0E0-01	17.04	8.627	14.38	8.318	11.85	8.628	11.83	10.08	8.717	14.93	9.014	16.31	8.236	10.12	12.77	7.942	9.033	9.252	9.834	14.29	8.824	12.09	13.22	14.05	9.189	9.243	12.38	7.735	11.83	0.367123	0	-2.36831
TCGA-A2-A0YK-01	16.34	7.122	14.28	8.085	9.631	0	10.99	10.27	8.285	13.53	9.176	14.55	9.26	10.52	13.04	9.878	10.46	9.876	9.414	13.17	6.811	11.15	12.53	13.73	9.34	8.352	11.12	7.575	8.01	1.61096	0	-2.36583
TCGA-AN-A0FS-01	16.12	6.44	13.85	7.127	9.252	0.8941	11.23	10.93	8.899	13.27	9.373	14.5	9.375	9.915	12.93	9.91	11.1	10.54	10.1	13.41	7.451	11.54	12.63	14.37	9.377	8.268	11.41	7.488	8.158	0.575342	0	-2.36571
TCGA-E9-A1N6-11	16.44	9.48	13.71	11.27	9.834	1.535	10.85	10.35	7.904	14.02	8.882	14.65	10.24	10.92	13.21	10.18	10.06	9.575	9.406	13.45	6.684	10.72	12.17	13.24	9.729	8.817	11.41	7.706	8.05	1.85753	1	-2.36561
TCGA-BH-A0HP-01	16.33	5.973	14.96	5.808	10.46	0	11.11	10.15	10.81	13.58	9.163	15.87	8.882	10.6	13.53	10.09	9.019	10.87	10.24	13.15	7.921	11.73	12.3	13.77	8.905	7.857	11.44	7.772	7.757	1.13425	0	-2.36493
TCGA-E2-A153-01	17.03	10.08	16.23	10.38	10.77	9.137	11.74	10.74	12.3	15.01	10.7	16.71	9.932	11.15	14.71	11.74	12.81	11.81	11.34	14.65	8.996	11.79	14.12	15.05	12.86	11.06	12.53	11.11	9.95	1.93699	0	-2.36351
TCGA-E2-A574-01	16.59	8.664	15.12	8.646	11.01	8.889	12.05	10.13	10.38	15.46	10.36	17.36	10.97	10.32	14.78	9.201	9.263	11.46	10.89	14.33	8.824	12.14	13.27	14.72	8.965	10.63	13.63	12.42	7.89	3.23014	0	-2.3616
TCGA-E9-A228-01	15.57	6.843	13.65	5.755	9.521	1.106	10.79	9.804	6.81	13.53	9.629	15.35	8.374	11.35	12.47	8.464	9.899	9.444	9.259	13.78	6.868	11.5	13.17	13.95	9.289	9.443	10.6	8.873	7.918	3.52055	0	-2.36118
TCGA-A8-A08X-01	17.19	8.008	14.25	8.112	9.433	10.31	12.1	10.43	10.2	14.53	10.52	15.36	9.015	11	13.49	10.54	11.98	11.05	10.42	14.42	7.562	11.86	13.76	14.49	11.77	10.07	12.2	9.825	8.741	3.58356	0	-2.36101
TCGA-EW-A1IW-01	16.56	7.113	14.52	8.218	9.423	6.631	10.77	10.6	9.825	13.23	9.328	15.5	8.728	10.89	13.82	9.834	9.71	10.4	9.994	13.31	8.221	11.62	13.09	14.27	10.05	8.752	10.79	8.94	8.924	1.01644	0	-2.35641
TCGA-AR-A1AM-01	16.03	5.89	14.69	7.749	9.601	1.597	11.21	9.774	9.91	13.52	8.315	14.86	8.716	10.58	12.76	9.606	9.946	9.568	9.798	14.01	8.22	10.68	12.61	14.03	9.938	8.938	11.49	8.632	7.801	8.19452	0	-2.35477
TCGA-BH-A1FJ-11	16.37	8.563	12.91	8.363	9.997	0.6128	10.69	11.39	8.726	13.21	9.823	14.05	10.33	11.2	13.54	11.56	8.69	10.42	9.151	12.76	6.029	11.22	12.18	12.75	9.167	8.38	10.11	5.365	8.822	5.27945	1	-2.35238
TCGA-BH-A0E9-01	16.01	6.863	13.82	7.904	9.196	0.5908	11.19	10.48	8.608	12.86	8.964	14.5	9.325	10.8	12.34	9.635	8.915	9.89	9.505	13.57	7.145	11.02	12	13.63	8.907	7.059	10.62	7.009	8.524	6.81918	0	-2.35177
TCGA-E2-A108-01	17.14	9.02	14.98	9.684	8.731	0.9837	12.06	10.11	8.917	14.02	9.202	14.69	9.711	9.91	13.46	10.72	9.911	10.32	9.641	13.93	7.696	11.56	12.94	14.14	11.41	9.813	11.53	9.781	8.805	2.29315	0	-2.34801
TCGA-A8-A09N-01	16.31	6.587	15.27	6.314	10.07	1.305	11.07	9.491	8.969	14.02	8.626	15.6	9.044	11.11	14.07	9.109	10.74	11.5	10.32	13.84	8.707	11.92	13.46	13.86	9.848	8.229	11.33	8.144	9.731	0.0849315	0	-2.348
TCGA-BH-A0DV-01	16.85	8.358	14.48	9.085	9.085	0.6737	11.62	10.31	11.14	13.57	9.177	15.04	9.43	10.19	13.42	11.37	11.75	10.36	10.77	14.02	7.35	11.5	12.49	14.25	11.48	9.561	12.27	8.754	9.306	5.65479	0	-2.34688
TCGA-BH-A0BZ-11	16.12	9.776	14.05	10.73	10.15	0	11.47	10.41	7.799	13.78	9.204	14.32	10.82	10.35	13.54	10.7	10.7	9.881	9.668	13.67	6.81	11.36	12.51	13.53	10.34	8.542	11.32	6.81	8.069	6.17808	0	-2.3445
TCGA-AR-A0TY-01	16.45	6.502	14.41	7.481	8.952	0	11.87	10.38	6.667	13.48	10.81	15.46	9.412	10.85	13.83	7.646	8.906	11.12	10.28	14.12	8.015	12.54	13.77	15.63	8.53	8.218	11.43	8.843	7.962	4.65479	1	-2.34322
TCGA-AO-A12G-01	16.05	5.626	15.29	5.062	9.907	0.4854	11.19	10.83	8.258	14.18	9.439	15.44	8.513	9.799	13.11	10.05	9.865	10.03	9.871	14.45	7.106	11.29	13.69	14.76	10.29	8.574	11.92	8.543	8.958	4.49041	0	-2.34136
TCGA-E9-A1N9-11	15.85	9.784	14.04	10.79	10.53	0.8098	10.64	10.48	9.417	13.41	9.465	13.83	10.32	10.79	12.61	9.965	9.266	10.79	9.072	14.49	6.655	11.15	12.51	12.91	9.433	7.197	11.37	7.097	7.529	3.01644	0	-2.33383
TCGA-E2-A1AZ-01	15.73	6.543	13.27	8.441	10.44	8.579	11.35	10.36	8.038	14.53	10.62	16.2	8.933	10.71	13.36	11.82	10.91	11.22	10.53	13.91	7.088	11.73	13.24	13.14	9.773	9.356	12.56	8.212	10.42	6.38082	0	-2.33348
TCGA-A8-A06R-01	16.55	9.541	15.39	8.259	11.49	7.455	11.73	9.793	11.29	15.15	10.2	16.4	9.132	11.56	14.29	11.26	12.03	12.18	10.67	14.81	8.524	12.27	14.29	14.91	12.03	10.09	12.05	11.13	11.87	1.49863	0	-2.3325
TCGA-OL-A5RZ-01	16.61	6.82	14.49	9.294	10.43	1.142	10.71	10.32	6.927	13.36	7.599	16.05	7.463	10.88	12.81	7.774	9.043	10.14	8.74	13.58	7.757	11.5	13.26	14.84	9.817	8.754	10.75	8.461	7.636	1.86027	0	-2.33098
TCGA-A2-A0ES-01	16.31	6.975	14.36	8.913	9.632	0	10.74	10.19	10.08	13.57	9.575	14.9	9.09	10.91	13.28	9.75	9.734	10.17	10.34	14.07	7.062	11.18	12.54	14.2	8.921	8.195	11.34	7.471	7.459	6	0	-2.33057
TCGA-A8-A07J-01	16.53	7.202	13.87	8.683	8.884	0	12.08	9.509	11.09	13.68	9.682	14.54	9.466	10.39	13.22	10.82	11.13	10.25	10.11	14.18	7.42	11.66	12.77	14.32	11.08	9.408	11.84	9.744	8.467	1	0	-2.3303
TCGA-A2-A1G1-01	17.2	8.624	14.33	6.124	10.16	7.975	12.76	10.03	8.858	15.05	11.45	17.74	10.6	11.44	15.09	10.5	11.19	11.32	10.08	13.4	8.073	12.05	14.32	15.06	11.08	10.2	12.82	9.749	14.22	1.6	0	-2.3297
TCGA-LL-A740-01	16.75	8.342	14.16	10.64	9.769	3.516	11.53	9.914	11.84	13.64	10.06	14.75	9	9.872	13.19	10.13	11.43	11.35	10.7	15.41	7.38	11.95	13.33	13.97	11.67	9.694	12.3	10.58	8.798	1.20822	0	-2.32847
TCGA-E2-A15G-01	15.85	4.607	14.76	5.946	9.446	1.682	10.54	9.427	9.692	12.93	9.375	14.55	8.395	10.67	12.61	8.104	9.232	9.98	9.604	13.24	8.29	11.02	12.51	13.76	8.845	7.666	10.87	7.877	9.326	1.51781	0	-2.32823
TCGA-BH-A0B3-11	15.62	8.433	13.28	8.371	9.908	0.426	10.46	10.62	8.995	13.53	9.141	14.24	9.752	10.87	12.78	9.517	8.935	9.792	9.217	13.22	7.141	11.02	12.13	13.62	9.213	6.97	10.82	7.098	8.141	3.29589	0	-2.32737
TCGA-A2-A0D4-01	15.72	6.737	14.74	8.179	9.641	0.6234	11.38	9.87	7.564	13.55	9.674	14.84	8.264	10.48	12.72	7.941	10.47	8.953	10.5	14.21	8.194	11.27	13.18	14.79	8.637	7.212	11.39	11.72	5.62	2.10137	0	-2.32329
TCGA-BH-A0BR-01	16.79	8.965	15.68	10.47	9.883	5.415	12.03	10.12	11.39	14.95	11.57	16.37	9.826	10.93	13.77	11.53	11.55	12.13	11.77	15.54	7.752	12.19	13.52	14.96	13.56	11	13.78	10.5	10.14	6.38356	0	-2.32277
TCGA-AR-A1AP-01	16.59	7.928	15.8	8.787	10.41	5.21	11.93	10.07	7.848	14.33	8.87	16.22	8.684	10.98	13.63	9.84	10.12	10.97	10.65	14.23	8.377	11.47	13.29	14.89	11.62	9.847	10.94	10.11	7.328	7.82466	0	-2.31982
TCGA-E9-A1NH-01	16.98	5.971	14.5	6.852	9.699	7.264	11.57	10.38	11.05	13.38	9.43	14.78	9.2	10.43	13.46	10.87	11.39	10.67	10.49	13.79	7.575	11.3	12.86	14.89	12.61	9.749	11.59	9.41	8.567	1.57808	0	-2.31955
TCGA-E9-A1NA-11	16.35	10.29	13.8	12.22	10.05	0	11.38	10.41	8.06	14.17	9.261	14.57	10.85	10.31	13.87	10.99	10.74	9.521	9.7	13.79	6.627	11.34	12.65	13.62	9.566	7.972	11.65	8.298	8.507	3.04658	0	-2.31357
TCGA-BH-A18P-01	16.23	5.667	14.08	5.991	9.486	8.539	10.5	10.8	10.06	13.43	9.589	15.6	8.652	10.11	13.44	10.25	10.26	10.46	9.095	13.55	6.793	11.34	13.56	14.16	11.49	8.981	10.84	8.499	9.001	2.52329	1	-2.31157
TCGA-AR-A24S-01	16.59	7.234	13.44	8.377	10.07	2.408	11.81	9.822	10.15	13.78	10.19	15.12	9.237	10.63	14.01	11.19	9.964	11.03	9.654	13.18	7.718	11.77	13.18	13.74	12.03	10.13	11.31	9.132	9.491	8.15342	0	-2.31015
TCGA-BH-A204-01	15.39	4.748	13.78	4.172	10.24	0	10.55	10.37	7.608	12.34	10.11	14.95	8.655	11.13	13.48	9.396	10.01	9.486	9.366	12.79	7.496	12.09	13.54	13.1	9.8	7.939	10.12	7.317	8.695	6.94247	1	-2.30732
TCGA-BH-A18V-06	16.75	8.075	15.16	9.197	8.587	9.262	11.44	11.46	10.17	14.83	10.4	16.13	8.187	11.82	13.46	9.941	10.69	10.97	10.12	13.87	8.274	11.86	13.91	14.36	9.429	9.657	11.91	10.66	8.594	4.26301	1	-2.3042
TCGA-A8-A07Z-01	16.2	5.368	15.94	6.986	9.027	2.283	11.67	10.83	7.467	13.49	9.135	15.77	8.463	9.581	13.19	7.975	9.703	9.915	10.88	14.59	8.426	12.24	13.48	14.78	8.524	9.157	11.18	10.39	6.839	3.75616	0	-2.30222
TCGA-XX-A899-01	16.55	8.282	13.95	9.946	9.626	3.518	11.34	10.03	8.245	13.78	9.044	15.24	9.333	10.33	13.12	9.87	10.75	9.953	10.13	13.68	7.54	11.51	12.57	14.01	10.36	9.5	11.49	9.783	8.076	1.27945	0	-2.30143
TCGA-A7-A13E-11	16.18	9.988	14.14	10.72	10.15	0.0141	11.86	10.63	7.079	13.83	9.108	14.47	11.28	10.13	13.84	11.82	11.14	9.955	9.764	13.66	6.296	11.59	12.59	13.23	9.915	7.399	11.61	6.976	8.412	1.68219	1	-2.30143
TCGA-AC-A6IX-06	16.29	6.782	13.77	5.181	10.06	1.586	11.53	9.718	8.517	12.67	9.37	14.64	8.416	10.06	12.92	8.178	7.728	10.08	11.23	14.89	7.445	11.24	12.5	13.77	8.597	7.841	10.93	8.359	11.5	1.02192	0	-2.30125
TCGA-AN-A03Y-01	16.09	5.524	15.71	7.379	6.978	0.4407	11.19	10.66	8.193	13.6	8.419	15.91	8.222	9.972	13.57	8.578	9.421	10.62	9.723	14.27	6.617	11.13	13.43	14.06	9.831	8.273	10.49	8.29	6.633	0.0273973	0	-2.30074
TCGA-JL-A3YX-01	16.74	7.237	17.06	8.527	10.33	8.937	11.01	9.956	9.865	14.91	9.005	16.74	9.832	10.65	14.63	9.14	10.34	10.85	10.1	14.64	8.956	12.05	14.18	14.9	10.01	9.127	11.7	10.63	8.865	0.964384	0	-2.29966
TCGA-AC-A2FO-01	16.05	7.024	14.63	8.946	9.316	1.268	11.14	10.35	7.815	12.99	9.21	14.71	9.083	10.79	13.18	9.767	9.316	10.12	9.285	13.71	7.28	11.38	13.07	13.69	9.439	8.316	11.14	8.497	7.973	6.17808	0	-2.2977
TCGA-E9-A1RB-01	16.65	9.624	15.59	8.439	9.88	8.596	11.55	10.88	8.92	14.92	9.607	16.15	9.718	10.68	14.86	9.552	9.941	11.81	10.55	14.82	7.569	12.53	14.21	15.24	11.15	9.421	11.99	9.353	9.779	2.67397	1	-2.29716
TCGA-BH-A1F6-01	17	6.864	14.52	9.551	9.813	8.313	12.35	10.69	9.253	15.11	9.938	15.53	8.861	11.16	14.36	9.7	10.19	10.22	10.63	13.83	8.342	11.56	13.69	14.6	10.66	10.69	12.73	9.378	8.152	8.12329	1	-2.29572
TCGA-E9-A1RI-11	16	11.49	13.61	11.64	11.72	0.4713	11.69	11.23	6.67	13.3	9.744	13.76	12.44	10.09	13.87	12.09	10.92	9.905	8.935	13.27	5.097	11.75	12.41	11.77	8.504	6.312	11.41	5.417	8.656	3.96986	0	-2.29481
TCGA-BH-A1F8-01	16.34	4.39	14.39	3.717	10.12	0	11.86	10.88	7.178	13.14	10	15.31	9.077	11.33	14.59	9.998	9.145	12.17	10.88	14.39	6.881	11.63	14.04	13.6	10.02	8.585	10.98	6.548	9.869	2.09041	1	-2.29435
TCGA-A7-A3J1-01	15.79	6.584	14.23	8.014	10.52	1.993	11.5	10.22	8.495	13.26	8.347	14.57	8.525	10.2	12.78	9.479	9.298	9.078	10.28	13.5	8.178	11.22	12.23	13.02	8.663	8.228	11.26	9.023	7.122	0.939726	0	-2.29362
TCGA-A2-A0EP-01	17.13	8.26	14.26	9.517	9.714	0.7888	11.77	9.997	10.2	14.12	9.076	15.21	9.411	10.04	13.33	10.58	11.41	10.07	9.985	13.87	7.545	11.8	12.84	14.31	11.57	11.12	11.66	11.16	9	9.87123	0	-2.29336
TCGA-A7-A26E-01	16.44	4.653	14.91	4.591	9.814	0.3397	10.64	9.857	9.163	13.24	9.49	14.73	8.915	11.06	12.71	10.67	9.965	10.33	9.441	13.08	7.633	11.23	12.68	13.84	9.953	8.255	10.73	7.205	8.339	2.6137	0	-2.29056
TCGA-A2-A0SV-01	17.33	9.672	15.65	9.171	9.621	3.379	12.21	10.55	10.72	15.11	8.695	16.5	8.999	9.757	14.65	10.34	10.64	10.49	11.19	14.66	8.646	11.93	13.7	14.71	12.2	11.05	11.9	11.23	9.203	2.26027	1	-2.28727
TCGA-BH-A1FH-01	16.27	6.744	13.39	7.489	8.856	0.9478	11.33	10.43	9.058	13.53	9.049	14.3	9.199	10.97	13.03	11.81	10.8	10.4	10.51	13.67	7.263	10.99	12.42	14.14	10.55	8.937	11.75	7.516	9.426	2.83288	1	-2.28426
TCGA-BH-A1FB-11	16.16	8.756	13.78	9.382	9.741	0	10.47	10.49	8.677	13.67	9.031	14.37	9.639	10.76	12.86	9.391	9.023	9.792	9.303	13.3	7.394	11.01	12.27	13.62	9.656	7.752	11.16	6.938	8.317	10.0521	1	-2.27452
TCGA-AC-A3W6-01	16.95	6.746	14.08	8.238	9.484	0.8775	11.54	9.587	8.232	13.5	8.522	14.88	8.682	9.813	13.01	10.8	10.88	10.23	10.76	14.14	7.693	11.44	12.6	14.51	11.12	9.931	12.17	9.751	8.975	1.64932	0	-2.27445
TCGA-A2-A0CM-01	16.67	6.897	14.07	5.942	9.101	4.216	11.92	9.703	5.707	15.79	10.25	15.74	8.575	10.12	14.05	9.511	10.08	9.757	10.13	14.02	6.558	12.29	14.06	14.43	11.46	11.13	12.78	9.425	8.294	2.06575	1	-2.27368
TCGA-D8-A1JU-01	16.09	7.094	14.35	8.802	9.468	1.137	11.15	10.87	11.04	13.37	9.325	14.64	9.799	10.16	13.72	11.22	11.28	10.88	10.37	13.71	6.991	11.55	12.67	14.59	11.04	9.421	11.49	8.101	9.178	1.22466	0	-2.27313
TCGA-B6-A0WX-01	17.28	6.347	13.27	6.264	9.104	1.759	11.79	10.27	9.492	13.5	8.316	14.88	8.479	10.57	12.45	10.89	11.06	10.29	10.56	14.16	6.962	11.08	12.34	13.39	10.66	9.593	12.67	8.655	9.467	1.75068	1	-2.27118
TCGA-BH-A1FM-01	17.36	8.752	15	6.584	11.89	4.906	11.19	11.54	10.49	14.19	10.08	15.98	10.36	11.34	15.05	12	11.76	11.61	9.955	13.65	6.792	12.3	14.14	13.61	11.86	9.684	10.54	8.025	10.05	3.80274	1	-2.27014
TCGA-AR-A0U3-01	16.03	5.873	14.44	4.737	9.945	0	11.81	10.07	9.853	12.84	9.834	15.45	8.645	10.85	13.62	7.851	8.138	10.55	9.805	13.75	6.91	11.56	13.06	14.01	9.677	8.234	10.4	7.437	8.804	11.1781	0	-2.26865
TCGA-BH-A0DH-11	17	10.29	14.32	10.36	9.716	2.398	11.32	9.7	8.407	14.29	8.286	15.33	9.834	10.09	13.59	9.298	10.58	9.339	9.958	13.99	6.92	11.56	12.54	14.28	9.879	7.757	11.88	7.844	8.703	3.16712	0	-2.26792
TCGA-EW-A6SD-01	16.7	7.376	14.71	7.613	10.69	8.301	11.46	10.25	11.24	14.07	11.3	14.99	9.862	11.29	13.59	10.28	10.82	10.64	9.696	14.8	8.295	11.72	14.37	14.86	11.5	9.901	11.81	11.86	9.899	2.76712	0	-2.2662
TCGA-A2-A25B-01	16.32	7.732	14.31	5.076	9.15	3.715	11.17	8.987	9.999	14.08	11.06	14.74	9.772	10.85	13.79	10.45	10.47	11.25	10.56	14.82	7.24	11.82	13.69	14.21	11.74	9.698	11.23	8.662	8.247	3.53699	0	-2.26066
TCGA-D8-A1XJ-01	17.22	8.118	17.01	8.092	11.69	10.76	11.26	11.21	9.026	14.24	11.5	16.85	9.91	10.36	15.31	11.13	10.61	11.43	11.07	14.06	9.585	12.37	14.94	15.38	11.11	9.174	11.93	8.831	11.69	1.81644	0	-2.2555
TCGA-BH-A1FU-11	15.89	8.386	13.46	8.905	9.493	1.364	10.37	10.33	8.046	14.03	9.12	14.35	9.927	10.74	12.81	9.463	9.69	9.831	9.621	13.31	6.719	10.88	12.04	13.68	9.492	7.09	11.17	6.926	7.668	4.62466	1	-2.25318
TCGA-BH-A0DV-11	16.16	7.754	13.54	9.689	9.546	0.4132	10.19	10.48	10.5	13.72	9.254	14.24	9.35	10.89	13.07	9.378	8.712	10.2	9.455	13.36	7.212	10.77	12.19	13.56	8.977	6.883	10.82	6.424	8.066	5.65479	0	-2.25078
TCGA-OL-A66J-01	16.47	8.31	14.62	10.7	10.61	4.808	11.61	9.371	8.669	13.11	8.505	15.08	9.478	9.99	13.23	9.531	9.841	9.733	8.777	13.76	7.671	11.44	12.99	13.42	9.941	9.224	10.78	9.086	8.275	5.46849	0	-2.25002
TCGA-D8-A13Y-01	15.97	7.957	15.2	4.607	9.601	8.132	12.6	10.27	11.06	13.87	10.84	15.94	9.647	11.23	13.16	11.3	9.945	10.89	10.24	13.52	9.409	11	13.27	14.5	9.517	7.603	11.07	9.142	7.084	4.73425	0	-2.2455
TCGA-A2-A3XZ-01	16.86	7.417	14.15	5.872	9.205	3.877	11.41	10.53	9.878	14	9.373	15.79	8.385	10.44	12.99	8.052	8.776	10.36	9.628	13.93	8.153	11.84	13.32	14.37	10.13	9.123	10.77	9.335	8.694	4.19726	0	-2.2422
TCGA-E2-A15K-11	16.9	10.9	14.19	12.13	9.389	1.468	11.94	10.14	8.772	14.37	7.932	15.44	9.404	9.793	13.27	9.806	10.11	9.303	10.12	14.08	6.918	11.56	12.19	14.06	10.4	8.761	11.83	9.104	8.976	0.753425	0	-2.24196
TCGA-C8-A3M7-01	16.18	7.043	13.79	6.174	10.1	1.668	10.91	10.94	9.911	12.77	9.249	14.5	9.155	10.4	13.09	9.204	8.813	10.22	9.01	13.12	6.415	11.26	12.58	13.06	9.875	7.953	11.15	7.417	8.527	2.83288	1	-2.23891
TCGA-E9-A1N4-01	16.36	6.205	14.26	6.126	9.277	0	11.39	10.05	10.5	14.54	10.73	15.25	11.43	10	14.23	10.93	10.61	10.82	10.13	14.41	7.09	12.48	13.45	14.93	10.94	9.29	11.9	10.9	8.215	2.73973	0	-2.23768
TCGA-BH-A0DP-11	15.98	7.292	14.49	8.304	9.54	0	10.43	9.935	9.49	13.68	8.509	14.39	9.003	10.89	12.98	9.154	9.842	9.767	9.785	13.46	7.463	10.93	12.32	14.02	9.471	6.595	10.96	7.014	7.773	1.30411	0	-2.2357
TCGA-AN-A0AS-01	17	10.47	15.7	10.55	9.914	6.786	11.72	10.81	12.77	14.87	10.53	16.1	10.1	9.869	14.48	11.68	12.98	12.27	10.88	14.79	7.519	11.98	13.96	14.53	12.29	10.77	12.36	11.83	10.02	0.0273973	0	-2.23565
TCGA-E9-A1R2-01	15.72	5.623	14.74	8.891	9.877	0	12.5	9.131	9.818	13.44	8.285	15.72	8.285	10.33	12.16	9.269	9.838	9.447	9.562	14.4	7.648	10.69	12.5	13.91	9.795	8.255	11.21	9.502	8.255	2.91233	0	-2.23534
TCGA-A2-A3XS-01	16.87	5.893	13.66	6.523	9.59	7.24	11.62	9.628	6.948	14.3	7.353	15.39	8.322	10.31	12.54	8.553	9.966	8.466	10.14	14.79	7.986	11.03	13.07	14.02	10.26	10.12	12.52	9.492	8.658	2.8274	1	-2.23071
TCGA-GI-A2C9-11	16.33	8.766	13.14	10.37	9.469	0.1357	11.02	10.56	7.895	13.79	9.193	14.44	9.566	10.52	13.08	10.55	9.518	9.882	9.727	13.32	6.592	11.08	12.21	13.3	10.22	9.775	11.24	8.406	7.874	9.15616	0	-2.22988
TCGA-A8-A08Z-01	16.68	8.273	14.84	8.97	10.2	7.973	11.54	10.4	10.06	14.63	10.35	15.13	10.24	10.86	14.05	11.44	12.14	11.59	10.55	14.04	8.184	11.84	13.66	14.33	12.23	10.67	11.82	10.96	9.64	3.33425	0	-2.2294
TCGA-C8-A1HK-01	16.18	4.393	13.97	3.248	10.37	1.457	10.76	10.93	9.755	13.75	9.546	15.68	8.18	11.49	13.09	8.947	7.758	10.92	10.41	14.48	7.892	11.38	13.37	13.78	9.836	7.805	11.02	7.028	9.248	1.00274	0	-2.22838
TCGA-E9-A1NC-01	17.64	8.82	15.53	9.451	9.764	11.2	11.24	10.38	9.266	15.84	10.41	17.25	9.088	10.34	13.79	9.617	10.63	11.05	11.06	15.28	7.946	12.65	14.03	15.51	12.61	12	12.99	11.76	10.45	3.29589	0	-2.22501
TCGA-BH-A0EA-01	16.29	7.738	14.04	8.609	9.544	5.647	10.97	10.89	8.977	13.45	8.708	14.77	9.181	10.52	13.22	9.739	10.88	10.32	10.14	13.58	7.987	11.22	12.91	13.84	10.5	8.68	11.55	8.925	8.586	2.71507	1	-2.22335
TCGA-AQ-A04H-01	16.23	5.071	15.14	6.812	8.806	0.3717	11.63	10.1	6.778	13.28	9.506	14.75	8.998	10.57	12.89	9.102	10.68	8.922	9.815	13.4	9.644	10.98	13.66	13.32	9.476	7.763	10.48	8.377	6.584	2.06575	0	-2.22274
TCGA-LL-A5YO-01	16.92	6.547	14.4	5.458	10.08	4.945	11.8	10.47	9.263	14.41	10.32	15.34	8.306	9.874	12.99	8.743	9.278	10.26	10.14	14.6	6.866	12.01	13.58	14.6	10.98	9.435	11.24	10.49	7.731	1.20548	0	-2.22232
TCGA-AO-A0J4-01	17.01	8.866	14.49	8.957	9.84	4.992	11.52	10.62	8.079	15.2	9.793	16.37	10.23	11.08	14.08	10.11	10.68	11.42	10.39	14.42	8.097	12.11	13.82	14.99	10.84	10.8	13.38	10.3	9.844	4.34795	0	-2.22025
TCGA-C8-A1HN-01	16.35	5.416	15.46	3.595	10.77	0	11.04	10.3	8.723	13.83	8.745	15.42	9.267	10.32	13.01	9.245	9.85	10.26	9.2	13.77	8.314	11.12	13.56	13.38	11.01	8.961	10.93	10.26	7.272	1.07945	0	-2.21973
TCGA-D8-A27I-01	16.58	7.642	14.87	8.628	9.62	0.9064	11.67	10.13	8.276	13.66	8.649	14.9	9.242	10.46	13.05	10.62	9.89	9.939	10.12	13.57	8.129	10.95	12.55	13.68	9.854	9.134	11.53	8.269	8.912	1.20274	0	-2.21812
TCGA-D8-A1JK-01	17.75	10.99	16.67	11.62	11.8	11.93	12.44	11.61	14.17	16.32	12.59	16.36	10.38	11.16	14.7	11.67	11.36	12.12	11.2	15.12	9.711	12.52	14.77	15.73	12.51	11.17	13.25	10.53	11.53	1.67671	0	-2.21367
TCGA-D8-A1X6-01	16.41	6.057	15.28	4.729	9.78	0.3683	10.8	10.17	9.591	14.27	8.898	14.84	9.046	10.11	14.37	7.635	7.973	11.02	10.59	13.28	8.687	11.79	12.95	14.06	10.7	8.71	10.76	9.246	6.791	1.48219	0	-2.20798
TCGA-E2-A15E-06	16.13	4.166	14.95	3.273	8.295	3.187	10.75	10.38	9.571	13.5	9.229	14.62	10.39	10.6	13.2	7.394	8.35	10.24	9.416	14.36	7.743	11.19	13.2	14.69	8.098	7.141	10.53	7.325	5.368	1.72603	0	-2.20593
TCGA-A8-A091-01	14.73	4.121	15	6.345	9.403	0	10.85	9.92	7.547	12.47	9.286	13.91	8.799	10.47	12.9	8.69	9.383	10.67	9.364	12.93	8.687	10.92	13.06	13.38	8.886	7.276	10.76	7.941	7.863	2.75068	0	-2.20552
TCGA-A7-A0CG-01	16.2	5.95	14.48	7.792	9.85	1.362	11.08	10.92	8.345	13.38	9.65	14.85	9.238	10.42	13.3	10.6	9.468	10.61	10.13	13.81	6.772	11.54	12.89	14.33	9.61	8.152	11.6	7.817	8.585	2.85753	0	-2.20305
TCGA-AC-A5XS-01	16.89	7.487	14.98	11.03	10.26	0.5504	11.88	10.22	10.49	13.06	9.131	14.79	8.314	9.716	13.3	9.283	9.498	9.583	9.777	14.2	6.855	11.75	12.95	14.03	9.9	9.602	11.23	9.409	8.13	1.61096	0	-2.19589
TCGA-AR-A1AJ-01	16.8	8.328	14.4	8.582	9.009	5.609	11.6	10.77	8.377	14.82	9.932	14.99	9.018	10.6	13.72	10.29	9.704	11.16	9.758	13.33	8.027	11.6	13.53	14.11	11.17	9.93	12.65	9.39	8.8	8.41644	0	-2.19456
TCGA-D8-A1JD-01	16.14	8.221	14.55	6.698	8.715	2.263	11.46	10.28	10.64	13.62	9.7	15.41	9.138	10.06	14.09	10.59	11.21	11.57	10.6	14.15	8.283	11.91	13.83	14.15	11.43	9.716	11.69	9.333	8.669	1.51233	0	-2.19422
TCGA-BH-A1F6-11	16.41	9.234	13.2	9.719	9.946	0	11.3	10.97	8.522	13.34	9.751	14.3	10.75	10.57	13.46	11.55	10.38	10.05	9.447	12.97	6.163	11.41	12.33	12.97	10.34	8.244	10.78	6.248	9.082	8.12329	1	-2.19095
TCGA-D8-A1XQ-01	16.91	9.909	14.9	9.812	12.01	4.024	11.67	11.17	11.53	15.64	11	14.91	9.611	11.46	13.61	9.911	10.62	11.92	10.82	15.04	9.387	12.24	14.18	14.44	11.56	10.33	14.37	11.06	8.883	1.36712	0	-2.19044
TCGA-AC-A3EH-01	17.23	6.918	16.33	6.733	9.755	5.794	11.25	9.875	10.96	13.64	8.504	16.02	8.772	10.41	13.6	9.298	10.48	10.73	10.02	14.23	8.863	12.24	13.6	15.27	9.835	9.279	11.58	9.752	8.165	0.539726	1	-2.18968
TCGA-A8-A09G-01	16.17	5.704	14.7	5.695	8.815	0.3853	11.61	10.62	10.11	14.13	10.38	15.04	9.167	10.1	13.57	9.259	9.13	9.982	11.4	15.8	6.483	11.7	13.52	14.03	9.43	7.681	11.53	7.916	6.848	0		-2.1886
TCGA-BH-A0E0-11	16.19	7.923	14.58	8.996	9.513	2.521	11.18	9.476	9.326	14.66	8.62	15.51	9.261	9.882	13.1	7.25	10.56	9.723	10.22	14.45	7.057	11.39	12.68	14.39	10.11	7.443	11.81	7.246	9.457	0.367123	0	-2.18852
TCGA-E2-A15M-01	16.21	7.269	13.84	8.76	9.856	3.578	11.65	10.59	10.24	13.18	10.3	14.61	9.668	10.96	14.15	10.76	10.11	10.65	9.74	13.56	6.764	11.11	13.36	13.79	9.835	8.592	11.09	7.788	10.61	0.920548	1	-2.18805
TCGA-E2-A15M-11	16.59	9.75	13.55	10.06	9.543	0.5458	11.1	10.72	9.048	13.28	8.998	14.04	9.892	10.57	13.26	10.86	9.82	9.843	9.649	13.18	6.388	10.98	12.11	13.44	10.19	9.032	11.02	6.941	8.059	0.920548	1	-2.17934
TCGA-BH-A18R-11	15.74	8.941	13.76	9.877	10.13	0.3973	10.3	10.69	7.687	13.66	9.069	14.39	10.54	10.76	12.76	9.691	9.533	9.603	9.284	13.14	6.819	10.8	12.01	13.04	9.451	7.108	11.26	6.315	7.131	3.12877	1	-2.17827
TCGA-UU-A93S-01	17.49	8.576	15.5	9.277	9.729	8.813	11.16	10.7	9.852	16	9.834	16.04	8.252	9.139	13.39	6.28	9.294	10.46	10.19	14.91	8.339	12.26	14.06	15.11	7.936	9.991	12.16	9.014	10.98	0.317808	1	-2.16991
TCGA-AR-A2LH-01	16.79	9.327	14.92	9.967	9.705	4.214	11.94	10.08	10.29	14.94	9.816	15.04	8.46	10.22	13.92	9.518	9.537	10.25	10.78	14.48	7.503	11.8	13.34	14.46	10.29	10.49	11.9	9.215	8.678	1.68767	1	-2.16448
TCGA-AC-A7VC-01	17.15	9.631	15.14	9.639	9.8	9.293	12.05	9.001	8.983	16.4	9.662	16.94	9.924	9.294	13.84	11.06	14.21	11.36	12.09	15.51	8.114	12.76	13.73	15.74	11.2	10.64	14.42	12	10.25	0.00273973	0	-2.16041
TCGA-A8-A08B-01	16.38	9.632	15.59	8.007	11.58	8.081	11.03	10.97	12.6	14.55	9.885	16.42	7.909	10.98	15.26	8.526	8.946	11.61	10.5	13.54	8.436	11.9	14.14	15.42	9.623	9.503	11.04	10.55	9.121	3.16712	0	-2.15804
TCGA-A7-A3IZ-01	15.39	3.895	14.24	4.703	9.682	0.4205	10.83	10.2	9.043	12.92	9.18	14.97	8.956	10.65	12.43	7.411	8.716	9.492	8.987	13.39	6.956	11.06	12.64	13.05	8.241	7.263	11.28	7.943	8.243	0.882192	0	-2.15801
TCGA-A1-A0SP-01	16.68	6.739	14.17	6.839	9.435	9.83	11.85	9.914	9.195	16.47	9.102	18.12	9.04	10.95	14.03	9.266	9.878	10.5	10.52	14.25	7.303	11.48	13.37	14.7	9.799	10.5	12.72	10.14	10.27	1.6	0	-2.15535
TCGA-A2-A0ET-01	15.55	4.485	14.56	7.893	9.288	0	11.4	11.22	8.566	12.45	9.138	15.31	8.234	10.13	12.86	6.372	8.256	9.919	9.113	13.06	7.501	11.15	12.94	13.26	8.559	7.541	9.881	7.455	5.479	2.92055	0	-2.15494
TCGA-BH-A0WA-01	17.02	10.14	15.49	9.134	11.51	8.803	11.44	10.57	9.83	15.84	9.868	15.98	10.02	11.15	14.45	11.08	10.89	12.18	11.04	15.12	9.137	12.58	14.36	15.69	10.78	9.945	14.34	10.89	10.8	1.92055	0	-2.1536
TCGA-AC-A2FB-11	16.61	8.826	13.85	10.33	9.608	0.9275	11.32	10.82	7.659	13.96	8.84	14.8	10.02	10.32	13.5	10.44	9.602	9.903	10.23	13.65	6.882	11.52	12.4	13.87	9.59	7.609	11.25	7.216	8.335	3.38082	0	-2.1515
TCGA-A2-A0YT-01	16.72	5.808	15.89	8.007	11.05	0	12.46	11.07	7.361	14.05	9.168	15.48	8.307	9.75	13.1	8.208	8.927	11.22	10.51	15.09	7.821	12.22	13.84	14.66	9.483	8.556	11.64	10.3	6.535	1.98082	1	-2.1495
TCGA-BH-A1ET-11	15.61	9.308	13.34	10.25	9.755	0.5943	10.48	10.86	7.456	13.14	9.28	13.72	10.01	10.95	12.62	10.3	8.951	9.847	9.038	12.79	6.752	10.74	12	13.14	9.06	6.922	10.83	6.679	7.215	6.90411	1	-2.14668
TCGA-BH-A0AV-01	17.34	10.12	14.57	8.442	10.26	8.833	11.14	10.61	10.54	15.28	11.1	17.33	10.15	10.95	14.26	12.16	12.79	11.57	11.28	14.57	7.706	12.28	14.03	14.83	12.97	11.21	13.23	10.37	10.78	4.9863	0	-2.14609
TCGA-AN-A0XT-01	15.32	4.084	14.6	5.99	9.835	0.8975	10.81	10.55	9.459	12.67	9.236	14.43	8.176	10.73	12.31	7.945	9.171	9.678	9.868	14.15	6.112	10.94	12.59	13.95	7.93	7.785	10.62	7.128	6.404	0.0273973	0	-2.14597
TCGA-BH-A0HK-11	16.75	8.706	14.04	10.58	9.369	2.639	11.19	10.36	9.911	14.16	8.859	14.86	9.281	9.999	13.47	10.04	9.439	9.757	9.941	13.85	6.717	11.47	12.5	14.23	9.062	9.117	11.26	7.916	8.544	0.487671	0	-2.13606
TCGA-A2-A0CL-01	16.51	5.755	13.32	8.683	10.19	0	11.47	9.59	9.443	13.74	9.653	14.62	8.634	10.41	13.13	10.07	10.26	10.25	9.726	13.62	7.098	11.3	12.98	13.42	10.73	9.979	11.19	9.518	8.753	8.26027	0	-2.13548
TCGA-EW-A2FR-01	16.92	7.801	15.31	7.759	10.13	4.662	11.78	9.79	10.31	14.04	9.915	16.05	9.401	10.61	13.88	12.16	12.89	10.99	11.23	14.26	7.733	12.28	13.5	14.89	14.19	11.27	12.27	10.98	11.1	4.58356	0	-2.13194
TCGA-C8-A275-01	16.2	6.576	14.72	5.965	10.45	6.212	11.2	10.39	10.59	14.75	10.43	15.82	9.144	10.58	14.07	9.508	9.38	10.57	10.44	13.99	8.2	11.9	13.75	14.32	10.68	9.817	11.07	8.819	8.429	0.00273973	0	-2.13145
TCGA-BH-A18V-11	16.67	9.561	14.17	11.7	10.01	0	11.03	9.077	8.337	14.26	7.75	15.06	8.917	10.4	12.93	9.023	9.377	9.159	9.629	14	7.114	11.17	12.22	13.62	9.955	8.558	12.11	7.676	8.625	4.26301	1	-2.12319
TCGA-A2-A0T2-01	18.23	11.15	16.17	12.1	11.58	10.48	12.21	9.788	11.06	16.33	10.65	16.56	9.285	10.69	14.9	10.25	11.37	11.72	11.68	14.94	8.208	11.94	14.01	15.7	10.84	10.32	14.88	10.92	12.96	0.69863	1	-2.12001
TCGA-C8-A1HI-01	16.09	5.026	15.33	4.72	9.115	2.119	12.04	11	8.162	13.86	9.653	15.21	9.873	10.6	13.88	8.465	9.03	9.948	10.96	14.14	7.774	11.15	13.27	14.49	10.39	8.105	11.46	8.021	7.819	0.939726	0	-2.11991
TCGA-C8-A12W-01	16.73	5.99	15.31	7.317	9.71	1.007	12.31	9.59	9.177	14.39	9.134	16.36	8.979	10.01	13.07	10.34	10.71	10.92	10.49	14.5	8.092	11.43	13.28	14.47	12.7	10.2	11.87	11.85	8.37	1.05479	0	-2.11445
TCGA-E2-A1LK-01	16.74	7.906	14.69	9.537	10.4	6.609	12.36	9.617	8.912	15.16	10.56	16.25	10.21	10.22	14.15	9.968	10.44	11.44	11.26	15.03	8.015	11.91	13.66	15	9.801	12.16	14.28	10.42	11.97	0.728767	1	-2.11414
TCGA-AC-A8OQ-01	17.26	9.146	13.71	10.24	10.02	4.413	11.85	10.35	8.619	15.18	8.964	15.77	8.376	10.01	13.39	9.78	10.27	9.463	11.15	14.02	6.862	11.46	12.55	14.93	11.83	10.3	12.06	10.55	8.115	0.0931507	0	-2.10501
TCGA-E2-A14X-01	16.97	6.572	13.84	6.812	9.388	6.067	10.97	11.23	8.279	14.91	7.949	14.93	9.341	10.51	13.28	11.02	8.871	9.134	8.842	13.4	7.202	11.5	13.12	14.25	9.7	9.002	11.91	7.362	6.653	2.66301	0	-2.10476
TCGA-AR-A2LQ-01	16.59	7.516	14.1	9.757	10.57	1.265	11.57	10.46	8.686	13.76	9.422	14.49	9.987	10.16	13.13	12.09	10.63	10.14	10.83	14.16	6.571	11.39	12.32	13.46	10.32	8.753	12.26	8.602	9.837	3.37808	0	-2.10251
TCGA-BH-A0BL-01	16.89	9.158	13.99	9.77	10.72	7.339	11.13	10.68	11.35	14.43	10.17	15.96	9.645	11.1	13.75	11.72	12.56	11.37	10.96	14.01	8.017	11.76	13.37	13.99	12.2	10.16	12.65	10.04	11.12	6.2411	0	-2.09989
TCGA-BH-A1FG-11	16.98	9.4	12.73	7.688	10.79	0.8781	10.27	11.16	9.259	13.08	9.382	14.27	10.84	10.8	13.9	9.747	8.666	10.44	8.191	12.46	5.127	11.58	12.48	12.9	8.298	7.39	9.728	4.249	9.827	10.2356	1	-2.09327
TCGA-EW-A1PC-01	15.83	6.668	14	7.013	9.683	0.9566	12.84	8.968	12.21	14.35	9.824	15.29	7.057	10.19	13.06	9.278	9.821	9.797	11.05	15.18	8.212	11.86	13.6	13.55	10.21	9.464	11.58	10.96	10.63	0.512329	0	-2.08299
TCGA-BH-A18P-11	15.82	9.396	14.15	10.26	10.9	1.189	10.93	10.74	7.049	13.49	8.921	13.92	12.05	10.46	13.27	8.648	9.853	9.305	8.695	13.24	6.149	11.13	12.28	12.74	9.279	6.381	11.27	5.49	7.139	2.52329	1	-2.08248
TCGA-AN-A0FZ-01	16.01	5.086	14.57	7.539	9.457	0	11.67	10.16	7.151	13.16	10.08	14.95	8.511	10.55	12.86	9.523	10.43	10.04	10.88	14.66	6.94	11.17	13.41	14.27	10.9	8.636	11.64	12.05	7.95	0.0273973	0	-2.07596
TCGA-BH-A18J-11	16.19	9.61	13.54	10.99	9.97	0	10.91	10.14	8.141	13.79	8.677	14.35	10.17	10.52	12.87	8.758	9.667	9.669	9.475	13.38	6.83	10.96	12.04	13.24	9.342	8.259	11.33	7.826	7.78	1.67671	1	-2.07307
TCGA-BH-A0BC-11	16.38	8.967	13.83	10.37	9.46	2.115	10.89	10.36	7.89	14.23	8.762	14.98	9.888	10.6	13.44	10.36	10.04	9.222	9.92	13.63	6.534	11.19	12.52	13.82	9.624	8.187	11.05	7.348	8.668	2.66849	0	-2.07005
TCGA-BH-A18N-01	15.18	5.675	14.8	5.07	9.632	1.441	10.43	10.07	9.269	13.32	9.078	14.54	9.331	10.43	12.96	7.994	10.11	10.28	10.32	13.62	8.04	11.13	12.77	14.41	9.948	8.102	10.98	9.396	9.239	3.14521	1	-2.06977
TCGA-E2-A1B1-01	16.07	6.814	13.5	7.924	8.732	1.424	10.74	9.884	10.4	13.68	10.31	14.93	9.632	11.22	13.83	11.15	10	10.23	9.937	13.4	7.229	11.63	13.08	14.28	10.34	9.289	11.1	7.925	9.137	7.26849	0	-2.06526
TCGA-BH-A0B5-01	16.42	6.706	14.52	7.974	8.946	2.214	10.8	9.389	10.22	13.75	9.167	15.74	8.843	11.18	12.8	9.9	10.96	10.23	9.258	13.1	7.848	11.37	12.86	13.91	10.27	9.302	11.13	8.949	7.729	5.85205	0	-2.06214
TCGA-BH-A18R-01	15.75	5.662	15.1	5.72	9.832	0	10.53	10.64	7.455	13.87	9.117	17.07	8.505	11.23	14.21	9.185	9.066	9.647	10.03	13.12	8.384	12.56	13.86	14.53	8.888	7.801	10.13	8.304	7.351	3.12877	1	-2.06152
TCGA-C8-A132-01	16.77	5.963	15.08	6.412	9.241	0.6414	11.45	10.06	8.527	13.61	9.862	15.32	8.954	10.47	12.72	10.18	10.88	10.24	10.31	13.8	7.391	11.26	13.05	14.47	11.89	9.476	11.93	8.995	9.36	1.04932	0	-2.06107
TCGA-UL-AAZ6-01	16.2	8.117	15.81	7.729	11.55	6.62	11.24	9.791	8.652	14.73	9.778	16.63	8.777	10.87	13.48	7.513	9.429	11.07	10.48	14.88	9.196	12.29	14.18	15.05	11.88	10.83	11.88	10.57	8.514	1.41918	0	-2.0569
TCGA-B6-A0I8-01	15.76	4.575	14.7	7.966	8.07	2.021	13.18	10.97	9.527	12.99	9.031	15.32	8.522	10.47	12.92	9.682	10.16	10.46	11.26	15.23	7.722	11.02	13.32	13.46	9.695	7.857	11.1	10.89	7.538	2.05205	1	-2.05677
TCGA-BH-A18Q-11	16.05	8.727	13.43	8.847	9.497	0.3942	10.26	10.56	9.184	13.73	9.22	14.48	9.732	10.96	12.46	9.443	8.729	9.547	9.273	12.91	7.204	10.77	11.91	13.24	10.1	7.313	10.79	6.465	7.512	4.63562	1	-2.05601
TCGA-E2-A1IG-11	16.19	9.442	13.9	10.48	10.36	0.9881	11.32	10.48	8.275	14.07	9.121	14.34	11.27	10.11	13.41	11.18	10.75	9.4	9.459	13.66	5.78	11.29	12.39	13.11	8.622	7.612	11.85	7.347	8.017	5.86301	0	-2.05402
TCGA-BH-A0BM-11	16.7	7.059	13.96	10.45	9.302	0.8822	10.27	10.08	9.096	14.44	8.75	15.14	9.122	10.5	12.92	8.519	9.279	9.156	9.753	13.6	6.9	11.18	12.27	13.82	10.09	7.235	11.14	7.239	8.575	5.13973	0	-2.05237
TCGA-A2-A4RX-01	16.76	11.18	14.91	11.32	9.896	12.16	11.56	10.96	11.96	15.65	11.61	15.87	10.92	11.32	14.56	13.22	12.99	10.47	11.01	14.09	9.369	11.67	14.27	15.44	12.35	10.55	13.66	11.43	10.3	2.03288	0	-2.05187
TCGA-E9-A1NG-01	17.31	10.02	14.9	7.294	10.03	7.462	11.66	9.808	12.99	14.63	10.87	15.76	10.04	10.89	14.45	11.82	12.61	11.82	11.16	14.26	8.12	12.17	13.83	15.25	13.77	11.45	12.45	10.92	11.41	2.15342	1	-2.04452
TCGA-BH-A1EU-11	16	9.229	13.8	9.52	9.464	0.6915	10.53	10.68	9.129	13.39	9.468	14.42	9.923	10.98	13.17	9.712	8.936	9.818	9.311	12.92	6.644	11.02	12.25	13.46	8.812	7.215	10.44	6.201	8.345	3.52329	1	-2.04385
TCGA-OL-A66I-01	17.41	7.617	14.06	8.96	8.828	7.129	12.14	10.28	7.022	14.9	8.855	15.99	8.721	10.4	12.85	9.622	10.19	10.1	10.12	14.06	7.008	11.44	13.04	13.96	9.742	10.58	12.85	10.26	8.877	1.95616	0	-2.03844
TCGA-A7-A26I-01	16.81	7.93	13.8	6.378	11.33	7.369	11.09	11.11	9.753	14.82	10.36	15.3	10.28	10.28	14.18	11.31	12.38	10.83	11.2	14.22	6.554	12.61	13.61	14.15	12.28	10.05	12.32	8.649	12.47	1.81096	0	-2.03576
TCGA-BH-A1F0-11	16.18	10.23	13.55	10.95	10.47	0	10.74	10.66	9.225	13.53	9.316	14.38	10.59	10.58	13.33	10.41	9.219	9.733	9.205	13.27	6.512	11.04	12.31	13.39	8.967	7.249	10.9	6.61	8.343	2.15068	1	-2.03413
TCGA-C8-A12Q-01	16.6	6.206	14.52	7.32	10.16	1.952	11.64	10.05	8.74	14.3	10.38	15.17	9.162	10.19	12.99	10.36	9.945	10.91	11.07	14.79	7.909	11.8	13.36	14.89	12.08	9.625	11.38	11.43	10.4	1.05479	1	-2.02582
TCGA-E9-A1RC-11	15.83	10.36	14.03	11.97	11.25	0.4325	11.78	10.88	5.57	13.72	9.188	14.01	12.07	10.05	14.03	11.06	11.12	9.56	9.368	13.57	5.504	11.67	12.87	12.38	9.04	6.862	11.23	6.549	7.503	3.35342	0	-2.02208
TCGA-BH-A1FN-11	16.52	8.745	12.82	7.569	9.547	0.6569	11.23	10.7	8.279	13.97	8.866	14.8	9.727	10.75	12.99	10.16	9.009	9.994	9.478	13	6.63	11.45	12.27	13.05	9.838	8.016	11.1	6.596	8.319	6.00548	1	-1.99595
TCGA-BH-A0C1-01	16.94	6.992	13.96	5.999	9.087	1.496	11.38	10.71	9.988	13.02	9.492	15.73	8.761	11.04	13.2	10.38	9.917	10.15	9.767	13.25	7.058	10.89	13.07	13.81	9.846	8.746	11.05	7.759	8.8	3.86575	1	-1.99389
TCGA-A8-A09R-01	15.97	6.143	14.66	4.587	9.368	4.151	11.48	10.16	8.816	13.64	10.25	15.59	9.531	10.65	13.59	10.48	11.63	10.31	10.97	14.18	9.023	11.68	14.13	14.53	11.83	9.702	11.48	11.83	8.837	0.747945	0	-1.99385
TCGA-A7-A0DB-11	16.34	9.189	13.63	11.32	10.74	0	12	10.55	6.673	13.84	9.557	14.45	11.58	9.991	13.93	11.44	11.62	10.23	10.43	13.87	5.435	11.68	12.59	13.6	10.4	7.983	11.81	8.457	8.848	2.7589	0	-1.98645
TCGA-E9-A1RD-11	15.54	10.18	13.68	11.33	10.6	0	11.74	10.85	7.286	13.8	9.509	13.99	11.74	10.42	13.82	10.94	10.66	9.81	9.61	13.52	5.708	11.38	12.59	13	9.523	7.762	11.28	7.272	8.036	0.0931507	0	-1.98516
TCGA-D8-A1J9-01	15.69	6.698	15.16	4.764	9.439	6.576	11.68	10.79	11.87	14.34	10.76	15.39	8.965	10.58	13.16	10.2	10.86	11.93	11.83	15.73	7.665	11.91	13.89	14.6	11.86	9.515	12.47	9.402	10.46	1.45753	0	-1.9764
TCGA-AR-A1AL-01	16.18	7.004	14.12	7.771	8.903	2.41	10.31	9.55	10.73	13.44	9.631	14.33	10.14	11.48	13.14	10.61	9.705	10.13	9.241	13.08	7.603	10.95	12.55	14.13	9.942	8.908	11.24	7.469	8.181	8.13973	0	-1.97424
TCGA-B6-A0I9-01	16.23	8.21	15.6	7.498	10.41	8.785	11.41	11.59	9.622	14.46	10.51	16.76	9.142	10.88	14.91	8.359	9.792	11.9	10.59	14.26	8.167	11.83	14.86	15.58	9.904	8.976	11.23	9.361	8.677	0.991781	1	-1.9715
TCGA-AC-A4ZE-01	15.78	7.251	14.61	8.261	9.768	3.397	11.14	10.27	7.885	12.87	8.6	15.23	9.68	10.74	12.55	8.711	9.53	9.95	10.08	13.67	7.469	11.19	12.27	13.68	8.528	8.934	10.63	8.154	7.536	2.43836	0	-1.96122
TCGA-A8-A08L-01	15.98	7.227	15.35	6.35	10.58	5.727	11.65	11.11	8.882	14.62	9.672	15.1	10.04	10.8	13.28	9.373	10.68	10.01	10.25	14.34	7.883	11.94	13.74	14.38	10.21	8.842	11.71	9.047	9.95	0.832877	1	-1.9608
TCGA-E9-A1R3-01	16.73	7.479	14.5	6.731	9.456	2.018	11.85	10.78	11.55	13.8	10.47	14.79	9.551	10.3	13.56	10.63	11.76	10.94	11.09	13.98	7.536	11.49	13.31	14.63	12.43	10.45	11.45	10.42	10.06	0.213699	0	-1.95718
TCGA-LL-A6FR-01	17.73	11.44	15.52	9.705	10.99	12.11	11.8	10.87	11.28	16.52	7.668	17.38	8.897	9.868	13.59	9.514	12.23	11.39	10.97	14.96	8.644	12.53	13.71	16.16	12.05	11.18	14.54	12.42	10.83	1.33973	0	-1.9556
TCGA-D8-A1JG-01	16.16	9.136	14.66	8.015	10.82	7.041	11.26	10.89	9.627	14.7	12.67	14.65	9.216	11.37	14.03	10.59	9.256	11.98	11.31	14.81	9.81	11.15	14.94	14.2	11.18	8.742	12.59	9.122	9.268	4.41644	0	-1.95125
TCGA-A7-A0D9-11	15.98	10.63	13.97	11.43	10.87	1.338	11.87	10.63	6.176	13.89	8.821	14.19	11.74	10.24	13.95	11.37	11.7	9.533	9.781	13.62	5.846	11.46	12.81	12.75	8.793	7.936	11.6	7.51	8.218	3.12055	0	-1.95026
TCGA-BH-A1FN-01	17.41	10.25	15.89	11.05	12.44	10.84	11.1	10.88	11.83	15.63	12.01	16.98	10.15	10.45	15.37	12.25	11.71	14.31	11.5	14.79	9.369	12.22	15.16	14.45	11	10.46	12.19	10.81	11.44	6.00548	1	-1.93692
TCGA-A7-A0DC-11	15.89	8.438	14.45	10.14	10.24	1.627	11.34	10.49	7.844	13.8	9.217	14.37	11.03	10.41	13.73	10.75	10.29	9.954	9.572	13.55	5.708	11.4	12.64	13.42	8.446	6.877	11.09	7.48	7.893	2.48219	0	-1.9368
TCGA-A7-A0D9-01	16.38	6.367	14.51	8.184	10.7	2.413	11.25	10.47	8.054	12.58	9.127	15.07	9.231	10.09	12.89	9.544	10.29	10.53	10.85	13.28	8.776	11.17	12.62	15.6	10.67	8.174	11.41	8.48	7.325	3.12055	0	-1.93086
TCGA-EW-A1P1-01	17.06	9.029	13.84	11.13	9.446	1.238	11.49	10.47	12.5	14.18	9.852	14.93	9.715	10.54	13.78	10.93	10.69	9.999	10.17	14.03	6.278	11.43	12.85	14.31	11.16	10.69	11.75	9.942	9.637	3.31507	0	-1.92596
TCGA-GI-A2C9-01	16.5	6.844	13.28	8.751	8.701	2.93	11.96	10.2	7.186	14.65	10.25	16.3	9.761	10.04	12.93	9.394	10.05	10.19	11.09	15.08	7.244	11.19	13.34	14.17	10.37	10.05	12.47	9.975	9.709	9.15616	0	-1.91052
TCGA-AC-A23H-11	16.3	9.045	13.27	9.064	9.467	1.425	11.01	10.89	9.439	13.93	9.275	14.82	10.03	10.66	13.15	11.11	9.486	10.04	10.04	13.39	6.223	11.45	12.19	13.43	9.511	7.314	11.02	5.385	9.635	0.476712	1	-1.90135
TCGA-B6-A409-01	17.19	6.424	15.1	8.654	10.07	6.887	12.86	11.05	7.339	15.63	8.363	15.44	8.23	9.468	13.32	8.945	9.548	9.259	10.59	14.42	7.174	11.66	13.49	14.09	10.67	10.48	12.4	10.49	7.542	1.56986	1	-1.90058
TCGA-BH-A1FH-11	16.77	8.992	13.55	9.472	9.67	0.5957	11.16	10.56	8.805	14.05	9.158	14.92	9.904	10.39	13.1	10.84	9.395	9.749	9.73	13.33	6.516	11.23	12.38	13.46	10.18	9.661	10.99	7.212	8.458	2.83288	1	-1.87655
TCGA-A7-A5ZV-01	16.32	11.28	15.3	11.03	11.21	0	13.55	9.92	10.07	14.29	8.899	17.17	11.19	11.36	14.22	8.811	13.25	12.77	13.02	17.01	8.352	12.6	13.87	16	8.575	10.63	13.89	10.24	11.94	1.00822	0	-1.87526
TCGA-LD-A7W5-01	16.32	7.706	13.98	9.136	8.482	0	11.62	9.412	9.928	13.5	8.245	15.09	8.165	10.78	12.11	8.974	10.49	9.431	9.13	13.28	7.593	11.14	12.56	14.22	9.401	8.41	11.27	8.898	7.108	0.591781	0	-1.87338
TCGA-BH-A1FU-01	16.98	7.42	14.14	7.838	9.701	6.214	11.07	10.67	11.13	14.83	10.95	15.34	9.093	10.23	13.66	10.69	11.12	11.4	10.78	14.5	7.169	12.1	13.97	14.89	11.38	9.346	12.08	9.007	9.082	4.62466	1	-1.87214
TCGA-E9-A1NF-11	16.23	10.88	13.65	12.26	10.6	0.5447	11.65	10.77	5.797	13.77	9.357	13.78	11.59	10.16	13.74	11.03	11.02	9.849	9.747	13.39	5.433	11.23	12.59	13.3	9.92	8.487	11.25	7.91	7.953	2.93699	1	-1.87118
TCGA-E2-A15I-11	15.57	9.422	13.76	10.36	11.56	0	11.14	11.07	6.557	13.1	9.301	14.04	12.4	10.53	13.39	10.16	9.592	9.63	8.45	13.04	4.546	11.35	12.22	11.89	8.848	6.776	11.04	4.787	7.904	4.63562	0	-1.87112
TCGA-BH-A1EX-01	17.23	6.147	13.7	6.353	9.419	1.008	11.36	10.89	9.272	13.36	9.846	14.51	9.179	9.896	13.26	10.84	9.904	9.89	9.935	13.55	7.355	11.44	13.45	14.45	12.87	9.927	11.44	8.441	10.63	4.13151	1	-1.87004
TCGA-E9-A1R7-11	15.89	10.88	13.26	11.81	10.72	0	11.32	10.99	6.805	13.54	9.555	13.96	11.4	10.56	13.66	11.24	10.66	10.07	9.661	13.16	5.558	11.09	12.48	12.87	9.313	7.184	10.97	6.784	8.371	4.01918	0	-1.8666
TCGA-A8-A08J-01	16.39	6.834	15.58	6.049	11.96	1.549	12.74	10.46	9.459	14.29	9.972	16.39	9.368	11.07	14.57	10.04	11.38	11.94	11.29	14.43	10.62	12.83	15.09	14.98	12.11	9.593	11.64	12.77	8.793	3.08767	1	-1.86623
TCGA-B6-A0IK-01	17.08	7.724	15.38	7.274	10	8.78	11.76	10.32	11.24	15.37	11.14	16.04	8.707	10.4	14	9.261	10.05	11.09	10.9	15.02	8.674	12.43	14.76	15.83	10.24	8.485	11.45	11.04	10.63	1.56438	1	-1.86357
TCGA-E9-A1RC-01	16.17	9.837	16.65	9.259	11.89	8.201	11.21	11.73	10.3	14.61	10.7	16.36	10.25	11.09	14.72	10.41	11.94	11.93	10.54	13.84	8.995	12	14.81	14.93	11.39	9.372	11.17	9.823	8.872	3.35342	0	-1.85881
TCGA-E9-A1RH-01	17.65	11.03	16.14	10.87	11.4	9.715	11.82	11.38	14.74	15.29	12.17	15.78	11.5	12.19	14.43	12.41	12.75	14.03	10.64	14.6	8.821	12.17	14.49	15.13	10.2	9.688	11.96	9.724	12.24	3.88219	0	-1.85851
TCGA-BH-A0HK-01	16.25	8.672	15.28	8.589	8.723	4.803	11.08	8.97	11.1	14.08	9.601	16	9.442	10.26	13.79	10.1	10.24	9.928	10.35	13.68	7.411	11.07	12.87	14.31	9.579	8.433	11.06	8.393	7.029	0.487671	0	-1.85656
TCGA-E9-A1NG-11	16.29	10.84	13.65	12.22	10.6	1.14	11.51	10.59	8.146	13.7	9.357	14.1	11.38	10.32	13.65	10.69	10.87	9.965	9.633	13.32	5.83	11.22	12.43	13.03	9.96	8.917	11.1	7.797	7.831	2.15342	1	-1.84328
TCGA-A8-A09X-01	16.71	4.571	15.01	6.089	9.225	1.618	11.59	10.02	11.13	13.69	9.639	16.18	8.888	9.847	13.84	10.25	9.895	10.21	10.26	14.94	5.687	11.99	13.77	14.5	11.66	9.183	11.39	8.958	7.164	1.16712	1	-1.84295
TCGA-E9-A54X-01	16.27	9.923	17.21	11.05	12.29	10.89	11.21	10.93	12.4	15.15	10.79	17.26	9.788	11.15	15.56	5.2	7.007	12.53	10.86	14.96	11.22	13.06	15.13	16.13	7.142	7.687	12.32	12.22	11.93	1.99178	0	-1.84283
TCGA-BH-A18F-01	16.46	8.137	14.63	9.241	8.9	4.339	11.06	9.991	8.648	13.44	9.394	15.45	9.263	10.48	13.21	10.73	10.8	10.86	10.42	13.34	7.671	11.64	12.86	13.57	10.75	9.139	11.23	8.242	8.234	2.74247	0	-1.84256
TCGA-B6-A0IM-01	15.91	5.65	13.69	7.853	9.593	0.7517	11.28	9.55	8.749	13.29	9.455	14.56	8.643	10.76	13.04	10.2	10.52	9.728	9.907	13.53	8.185	11.42	13.46	14.86	11.44	9.28	11.16	8.922	8.216	10.611	1	-1.84244
TCGA-B6-A0I6-01	16.15	8.419	14.73	6.701	9.779	10.65	10.88	10.12	10.26	14.62	9.654	16.91	9.92	11.64	13.47	10.4	11.53	10.92	10.64	14.2	8.058	11.4	13.56	14.93	11.22	10.43	13.68	9.982	9.577	2.71507	1	-1.83608
TCGA-E2-A1BC-11	15.35	9.483	14.3	11.72	11.83	0	11.02	10.85	6.783	13.59	8.764	14.1	12.6	10.06	13.44	9.082	10.02	9.28	8.133	13.51	3.932	11.38	12.34	11.98	8.569	6.976	11.73	6.883	8.433	1.3726	0	-1.83078
TCGA-BH-A1F2-11	16.08	9.769	13.95	10.19	10.61	0	10.9	10.67	8.205	13.54	9.118	14.04	11.75	10.62	13.12	10.18	10.1	9.403	9.444	13.39	6.343	11.06	12.2	13	9.46	8.102	11.44	6.744	7.644	2.6274	1	-1.82596
TCGA-A7-A425-01	16.6	8.438	15.15	11.88	9.489	1.657	11.68	9.422	9.732	13.5	8.359	15.04	8.333	9.758	12.88	9.217	10.34	9.028	9.714	14.07	7.312	11.2	12.97	13.83	9.779	9.155	11.58	9.999	8.452	1.22466	0	-1.82545
TCGA-A8-A07W-01	16.44	6.851	15.32	7.192	10	3.628	12.81	9.576	10.14	14.21	9.074	15.43	8.076	10.47	13.53	8.478	10.38	11.94	10.85	14.37	8.378	11.61	13.75	14.94	11.96	10.07	12.42	10.77	10.8	0.832877	0	-1.82181
TCGA-D8-A142-01	17.56	8.857	14.41	7.231	9.354	4.425	12.01	10.4	9.684	14.74	9.403	15.65	9.18	11.03	13.33	10.61	11.77	10.53	10.92	14.95	7.965	11.56	14.06	14.28	12.27	10.29	12.99	10.43	10.17	1.16438	0	-1.81839
TCGA-D8-A1XU-01	16.43	5.585	15.36	9.254	8.585	0	11.17	10.34	9.321	13.09	9.676	15.44	8.863	10.54	13.27	10.39	11.02	10.36	11.04	14.54	7.05	11.62	13.38	14.29	11.01	9.085	11.49	8.461	9.104	1.08219	0	-1.81191
TCGA-LQ-A4E4-01	16.52	6.282	14.04	9.081	9.2	0.5837	11.36	10.13	10.05	13.42	8.397	14.94	8.478	9.747	11.86	9.591	9.496	10.03	9.74	14.63	7.496	10.8	12.78	14.21	9.334	7.885	11.3	7.748	8.964	2.32603	0	-1.80996
TCGA-D8-A1Y1-01	17.1	7.082	14.64	6.507	10.07	4.12	11.81	10.26	10.25	14.26	9.828	16.03	9.124	10.27	13.75	10.85	11.79	11.12	10.98	13.62	7.551	11.84	13.46	14.02	12.89	10.57	11.83	9.133	9.681	0.827397	1	-1.80865
TCGA-BH-A1EN-11	16.12	10.61	13.82	11.09	10.56	1.255	11.14	10.68	8.195	13.63	9.265	14.64	11.15	10.2	13.47	10.8	10.16	9.569	9.64	13.39	6.124	11.27	12.46	13.31	9.462	7.729	11.17	7.584	8.17	5.8274	1	-1.80229
TCGA-E9-A1RB-11	15.59	10.3	13.52	10.64	10.81	4.936	11.17	10.92	7.116	13.83	9.305	14.21	11.28	10.65	13.28	10.82	9.171	10.54	9.645	13.46	6.79	11.27	12.52	13.07	9.301	7.313	11.48	7.322	8.457	2.67397	1	-1.79901
TCGA-E2-A10B-01	16.13	5.013	14.86	7.03	9.455	0.9274	11.56	10.83	9.867	13.23	8.968	15.44	8.688	10.35	13.29	10.14	10.12	10.48	11.17	13.63	7.667	11.4	12.78	13.91	10.87	8.715	11.05	8.63	8.07	3.12603	0	-1.79899
TCGA-A8-A06U-01	15.85	5.752	14.81	7.202	10.04	3.35	12.62	9.79	8.176	14.04	9.691	15.38	9.404	10.89	13.51	8.606	9.117	9.601	10.79	15.5	7.247	11.36	13.96	14.14	10.37	8.636	11.13	9.784	9.415	2.41918	1	-1.79421
TCGA-AR-A0TT-01	16.7	5.93	15.05	6.669	11.55	5.231	11.18	9.273	8.623	13.79	8.947	15.45	8.69	10.21	13.11	10.57	9.755	10.75	10.13	13.55	8.189	11.56	13.17	14.52	12.16	9.882	10.95	9.674	9.437	9.08493	0	-1.79325
TCGA-A2-A3XX-01	17.24	9.727	14.73	9.077	10.08	6.417	12.17	10.95	7.275	15.47	7.073	15.59	8.362	9.564	13.08	8.272	10.38	9.974	9.828	14.41	7.389	12.31	13.7	14.33	11.01	10.47	13.94	10.14	7.6	3.94247	1	-1.78399
TCGA-A1-A0SK-01	15.36	8.202	13.24	7.638	11.41	8.908	9.359	9.364	10.8	15.09	9.321	18.3	9.586	12.08	14.03	8.619	9.641	11.04	8.079	12.93	7.929	11.46	14.06	14.57	10.45	8.83	11	8.402	7.838	2.64932	1	-1.76762
TCGA-A1-A0SJ-01	16.36	7.458	15.11	9.154	10.79	0	12.09	11.07	7.785	13.76	9.919	15.78	9.384	10.17	13.32	10.3	10.52	10.54	11.25	14.58	7.107	11.12	13.49	14.72	9.558	7.488	11.23	8.856	7.956	1.13973	0	-1.76324
TCGA-BH-A1EU-01	15.65	7.623	13.88	8.54	9.285	0.2708	11.13	10.7	9.847	12.82	9.847	14.14	9.633	10.92	13.03	11.05	9.363	10.1	9.557	12.91	7.622	11	12.82	13.96	9.615	8.487	10.59	7.617	8.143	3.52329	1	-1.75553
TCGA-AO-A124-01	17.82	8.646	14.22	8.4	10.5	11.36	9.771	11.27	7.131	13.84	10.45	16.51	9.827	11.2	14.48	11.28	10.87	10.93	10.85	13.83	7.258	11.37	14.29	14.6	9.486	9.685	12.35	8.982	9.141	9.60548	0	-1.75407
TCGA-BH-A0B8-11	15.99	10.55	14.29	10.95	11.59	0.5629	11.45	10.8	6.308	13.83	9.036	13.92	12.62	9.989	14.13	10.63	11.14	9.469	9.172	13.58	4.184	11.63	12.75	12.29	9.88	7.083	11.53	6.701	7.721	4.29863	0	-1.74548
TCGA-BH-A1FM-11	16.3	8.645	13.61	9.312	9.811	0.9381	10.64	10.96	9.113	13.46	9.042	14.25	10.14	10.83	12.75	9.571	8.889	9.825	9.497	13.03	6.813	10.89	12.16	13.27	9.495	7.945	10.73	6.638	7.818	3.80274	1	-1.74369
TCGA-BH-A18V-01	16.52	7.825	14.32	7.393	8.443	6.634	11.31	10.01	7.782	14.72	10.12	15.59	8.678	10.96	13.24	10.26	10.05	10.04	10.38	13.81	7.145	11.96	13.61	14.8	11.51	10.78	12.14	9.63	8.706	4.26301	1	-1.73769
TCGA-GM-A3NW-01	16.15	6.101	13.96	7.661	9.198	1.309	11.3	9.875	9.733	12.77	8.817	15.12	8.823	9.771	13.18	8.332	9.184	9.618	10.52	14.19	7.152	11.17	12.9	13.13	7.448	7.449	11.21	8.017	9.376	9.20822	0	-1.73478
TCGA-E2-A152-01	16.63	8.343	15.1	8.015	10.69	7.339	12.24	10.43	11.66	14.82	11.25	16.29	8.793	11.04	13.94	11.3	12.04	12.14	11.72	14.36	9.271	12.04	14.44	14.62	13	10.52	12.28	10.47	11.63	5.83014	0	-1.73408
TCGA-E2-A14T-01	16.42	6.657	16.03	9.118	9.943	1.063	11.74	10.28	7.655	13.46	9.513	15.73	8.846	10.67	13.16	8.451	10.32	9.502	10.44	13.7	8.815	11.42	13.72	14.41	9.634	9.405	11.16	10.4	6.819	6.33151	0	-1.7021
TCGA-A8-A09Z-01	17.08	6.756	14.19	8.029	9.73	0	12.5	10.36	11.84	13.84	9.608	14.75	8.92	11.26	13.69	8.304	10.02	10.06	10.92	14.94	6.082	11.44	13.4	13.8	9.583	9.443	11.53	10.14	5.381	0		-1.69324
TCGA-D8-A1XW-01	16.24	9.222	13.23	5.654	9.375	1.433	11.56	11.41	7.175	13.54	9.471	13.84	9.516	10.23	11.82	9.542	10.33	9.733	9.333	13.9	6.573	11.1	13.34	14.11	11.12	9.16	12.04	9.45	6.948	3.5863	0	-1.68101
TCGA-BH-A0DD-11	15.92	10.73	13.92	11.79	10.71	0	11.93	10.65	6.565	13.72	9.103	13.96	11.64	10.17	13.68	10.85	11.2	9.599	9.612	13.46	5.122	11.37	12.68	12.63	9.556	7.901	11.4	7.541	8.601	6.81096	0	-1.66202
TCGA-A7-A13G-11	15.52	9.918	13.89	10.57	11.48	0	11.7	11	6.205	13.21	9.134	14.19	12.4	10.15	13.41	10.16	9.509	9.554	8.601	13.15	4.712	11.56	12.42	12.24	9.516	6.792	11.1	5.489	7.616	1.96712	0	-1.65978
TCGA-BH-A1EV-11	16.09	8.684	12.96	8.122	9.935	0.4403	10.65	10.91	9.819	13.59	9.946	14.17	10.39	10.79	12.96	10.35	8.948	10.15	9.712	13.08	6.807	11.26	12.46	13.37	9.832	7.926	10.74	5.842	8.82	1	1	-1.64551
TCGA-AO-A03O-01	16.45	6.458	15.11	5.509	10.74	2.219	11.87	10.25	9.069	14.06	8.502	15.04	8.462	10.41	13.57	8.163	8.227	10.62	10.1	13.8	8.495	11.63	13.72	15.13	9.155	8.123	11.39	8.422	9.65	6.80274	1	-1.64424
TCGA-A8-A09I-01	16.78	6.71	14.57	6.411	8.591	2.976	11.41	9.938	8.735	13.87	10.4	15.65	8.432	10.42	13.21	10.09	10.09	10.66	11	14.2	7.77	11.79	13.84	14.59	11.63	9.73	10.92	10.12	8.21	3.75616	0	-1.63125
TCGA-BH-A0B5-11	16.3	9.594	14.52	11	11.4	0	11.69	10.53	5.103	13.9	8.869	14.18	12.83	9.876	14.23	10.95	11.02	9.564	9.24	13.68	4.326	11.56	12.96	12.44	8.588	6.628	11.62	5.398	7.278	5.85205	0	-1.60747
TCGA-LL-A6FP-01	16.43	3.783	15.72	7.211	9.504	1.229	11.9	10.67	8.519	12.61	8.883	14.61	7.312	9.689	12.53	5.113	7.468	10.38	10.48	13.75	8.64	11.17	13.23	13.77	7.775	7.315	11.09	8.25	9.636	1.85479	0	-1.58275
TCGA-OL-A5S0-01	17.37	9.288	14.79	9.363	11.04	4.757	12.07	10.18	8.8	15.32	9.263	16.43	8.344	10.04	13.99	9.646	10.47	11.11	11.19	14.34	8.072	12.69	14.1	15.19	11.43	12.95	13.74	11.25	9.345	1.69863	0	-1.57538
TCGA-E2-A155-01	15.98	5.147	15.2	5.31	10.44	0	11.04	9.328	7.285	13.7	8.146	14.4	11.35	11.61	13.63	7.761	9.623	10.3	10.25	14.79	7.641	11.49	13.46	14.19	8.708	7.338	11.1	11.53	7.709	1.75342	0	-1.57169
TCGA-B6-A0X5-01	15.72	8.2	14.39	5.397	6.253	3.373	12.07	6.054	7.18	13.56	10.02	14.97	9.581	9.557	13.57	7.937	8.006	11.61	10.63	14.1	7.694	11.8	12.91	14.8	10.32	8.019	11.65	9.132	10.6	5.74521	1	-1.56992
TCGA-A2-A0SW-01	17.14	8.468	15.21	8.393	9.675	1.512	13.03	8.147	9.837	14.79	9.582	15.02	8.427	10.26	13.76	10.58	9.832	10.41	10.89	15.53	6.588	11.93	13.99	13.92	11.73	9.921	11.91	9.152	8.575	3.73973	1	-1.56944
TCGA-BH-A1EO-11	16.51	10.68	13.71	11.36	10.9	0.5642	11.88	10.83	7.1	14.01	9.236	14.54	11.35	9.741	14.05	11.4	10.77	10.4	10.3	13.57	5.869	11.96	12.91	13.29	11.13	9.793	11.59	8.503	9.227	7.66575	1	-1.5674
TCGA-AC-A5XU-01	16.18	4.987	13.98	6.939	9.415	2.33	11.06	9.904	8.986	13.22	9.353	15.37	9.031	10.57	12.76	9.519	10.8	9.987	9.985	14.01	7.163	11.17	13.55	13.96	11.64	9.202	11.85	9.659	9.267	1.24658	0	-1.56527
TCGA-AN-A0FV-01	16.75	8.302	15.95	7.745	11.17	5.792	11.43	10.89	10.72	14.92	10.87	16.03	9.601	11.05	15.09	10.57	12.15	12.7	11.7	14.6	10.15	12.3	15.63	15.01	11.69	9.56	12.25	12.16	8.93	0.0273973	0	-1.55447
TCGA-E2-A1LS-11	15.83	10.03	14.06	9.973	11.33	0	11.31	10.87	5.774	13.39	8.889	14.01	12.46	10.17	14.2	9.959	10.44	9.58	9.261	13.46	3.915	11.58	12.8	12.34	9.192	7.725	11.8	5.587	8.309	4.39452	0	-1.54945
TCGA-E2-A158-11	16.54	8.935	14.19	10.34	10.38	6.288	11.52	10.63	6.712	13.58	8.977	14.64	11.4	10.22	13.67	10.82	9.735	9.662	9.849	13.58	5.423	11.45	12.63	13.54	9.481	7.772	11.32	7.128	8.192	1.23288	0	-1.53826
TCGA-BH-A42T-01	16.51	5.655	14.18	10.3	8.838	3.591	11.82	9.79	5.803	14.02	7.171	15.89	8.343	10.33	12.65	8.629	10.09	9.8	10.11	14.18	6.777	11.93	13.05	14.4	11.24	9.902	11.53	10.06	8.561	0.876712	1	-1.53222
TCGA-AC-A23H-01	16.84	8.418	14.62	6.819	10.03	4.611	12.81	10.59	9.524	14.52	10.2	15	10.25	10.81	14.24	10.57	10.62	11.3	11.08	14	8.819	11.44	14.21	15.1	11.5	9.45	12.11	9.347	9.307	0.476712	1	-1.51845
TCGA-BH-A0H9-11	16.33	11.28	14.62	11.95	11.42	0	11.79	10.95	7.053	14.15	7.939	14.77	11.46	9.273	13.95	9.886	10.63	9.459	9.222	13.82	4.2	11.99	12.84	12.96	9.097	7.399	11.68	8.345	8.382	3.41644	0	-1.51284
TCGA-OL-A66N-01	17.38	7.758	14.99	6.066	9.811	0	11.79	10.32	10.33	14.73	7.245	16.21	7.988	9.504	12.73	9.29	8.763	10.07	11.29	14.2	7.862	11.56	12.46	14.16	9.265	8.7	11.97	8.821	9.47	2.16986	0	-1.49681
TCGA-E2-A14P-01	16.94	6.541	15.28	8.062	10.42	5.274	12.72	10.89	10.56	14.63	10.51	15.98	8.636	10.45	13.79	7.808	9.038	11.31	11.04	14.57	7.747	12.3	14.17	15.19	9.911	8.321	11.87	9.54	6.897	3.4137	0	-1.49431
TCGA-LL-A8F5-01	16.98	11.53	16.54	13.56	10.71	10.03	12.83	11.01	10.71	15.87	10.57	18.19	10.9	10.21	14.34	10.86	11.37	11.67	11.28	15.77	9.259	12.59	14.96	15.53	10.75	11.26	12.98	10.95	11.77	1.63288	0	-1.48796
TCGA-E9-A1RF-11	16.11	9.983	13.4	11.44	10.93	0	11.75	11.01	6.373	13.37	9.42	13.78	11.96	10.41	13.82	10.88	10.58	10.1	9.181	12.86	4.553	11.63	12.65	12.41	9.024	7.678	10.54	5.677	8.365	0.547945	0	-1.48642
TCGA-C8-A12P-01	17.26	7.463	15.47	3.956	10.79	8.783	12.18	10.21	8.941	15.18	10.85	16.06	8.455	10.64	13.63	10.96	11.05	11.09	12.05	14.43	7.926	12.15	14.33	16.05	12.3	9.639	12.2	8.449	8.048	0.980822	0	-1.46719
TCGA-A8-A094-01	16.21	8.323	15.61	6.785	11.01	4.723	12.56	10.76	11.03	14.34	11.01	15.86	8.991	10.23	14.1	10.44	10.36	12.56	11.43	14.64	7.799	11.6	14.55	14.74	11.63	10.3	12.17	9.981	10.77	0		-1.43608
TCGA-A2-A1FV-01	15.79	6.268	12.95	6.08	9.246	0.3833	10.8	9.858	9.594	12.21	8.932	14.33	10.02	11.63	12.72	9.39	9.222	10.49	9.383	12.71	7.81	10.78	12.61	12.32	8.319	7.167	10.8	6.24	6.836	1.95616	0	-1.43445
TCGA-E2-A159-01	17.08	7.548	14.52	6.606	10.8	10.61	11.57	10.22	9.803	15.27	11.09	15.4	9.335	10.8	13.82	9.648	11.34	10.97	11.26	14.04	8.144	12.09	14.35	14.56	11.2	10.11	11.71	9.856	12.09	2.08767	0	-1.4341
TCGA-BH-A204-11	16.19	10.52	13.75	11.21	10.72	0	11.47	10.7	7.548	13.48	8.874	14.23	11.43	10.35	13.65	11.2	10.35	9.93	9.953	13.42	5.099	11.44	12.43	12.72	10.14	8.98	11.18	6.362	8.208	6.94247	1	-1.43037
TCGA-BH-A0DZ-01	16.77	10.64	15.78	8.097	11.89	8.931	11.2	10.37	11.41	15.21	11.34	16.7	9.277	10.7	14.58	11.76	12.69	12.31	11.55	14.31	8.638	12.52	15.09	15.2	12.38	10.55	12.23	10.71	10.51	1.35616	0	-1.41922
TCGA-AN-A0FX-01	16.89	8.648	14.02	9.604	10.54	9.357	10.9	10.58	8.205	15.25	9.081	16.85	10.38	10.1	14.07	10.4	11.38	10.71	11.21	14.45	8.04	11.5	13.98	14.62	10.86	10.1	13.34	9.118	10.93	0.0273973	0	-1.41856
TCGA-A2-A4S1-01	17.25	8.151	15.6	11.36	8.858	0.7851	13.67	9.478	6.652	14.91	9.406	15.33	9.967	9.352	13.76	12.78	13.23	12.37	14.46	16.33	8.125	12.15	13.49	15.21	10.84	11.27	14.95	13.44	10.22	2.24658	0	-1.418
TCGA-AR-A0TR-01	15.36	4.278	15.61	6.681	10	0.3502	9.793	9.267	12.89	13.14	9.28	13.73	8.149	11.05	12.14	6.314	6.531	8.721	9.01	13.33	7.425	10.93	12.38	13.64	6.273	5.813	10.84	6.348	6.438	0.438356	1	-1.41565
TCGA-GI-A2C8-11	14.56	7.648	18.09	9.587	11.75	0.6013	10.77	12.96	9.055	12.05	8.253	18.51	12	10.41	14.95	8.803	9.382	10.81	9.408	13.17	7.78	9.922	13.97	16.61	9.626	7.626	10.82	11.04	5.405	0.616438	0	-1.41316
TCGA-A2-A0YG-01	16.47	4.963	14.53	6.464	9.04	0	11.94	9.128	6.443	13.5	9.866	15.38	9.28	10.28	12.43	8.919	8.745	9.78	10.59	14.13	8.063	11.43	13.28	14.49	10.01	8.477	11.24	7.287	9.304	1.82466	0	-1.39002
TCGA-A8-A06X-01	17.06	4.417	15.11	5.331	9.13	0	11.25	10.02	7.425	14.45	8.379	15.23	9.764	11.11	13.34	8.342	9.009	10.92	10.41	14.41	7.396	11.84	13.62	14.41	10.3	8.698	11.3	8.958	7.695	2.58356	1	-1.37653
TCGA-BH-A1EV-01	16.62	7.431	15.51	7.781	12.26	10.08	11	10.12	10.71	16.34	10.86	16.23	9.27	11.67	14.87	10.11	11.15	13.06	11.01	13.63	8.738	11.97	14.86	15.33	11.56	9.568	11.83	10.44	9.33	1	1	-1.37486
TCGA-BH-A0BA-01	15.86	7.025	14.4	9.389	9.321	0	12.22	10.34	10	12.3	9.7	14.3	8.933	10.21	12.47	9.857	9.528	10.39	10.06	13.79	6.155	10.86	12.8	12.73	8.599	7.574	10.96	7.213	6.881	3.10137	0	-1.35824
TCGA-D8-A13Z-01	17.06	8.463	14.69	8.888	11.49	11.66	12.01	10.43	13.79	15.13	11.16	16.89	9.477	12	14.29	10.56	10.9	12.27	12.33	14.5	9.241	11.44	14	14.82	11.95	10.78	12.95	10.81	9.914	1.73973	0	-1.35533
TCGA-B6-A0RL-01	15.59	5.841	15.48	3.265	9.616	6.036	10.99	9.951	10.38	14.02	8.995	15.71	8.944	11.13	13.56	4.305	5.4	10.82	10.51	13.49	9.248	10.73	13.16	13.78	7.185	7.562	11.36	7.635	7.622	6.76438	1	-1.31237
TCGA-D8-A143-01	16.87	10.14	15.4	12.47	11.98	11.69	11.73	11.17	11.41	16.08	10.14	17.7	10.25	11.62	14.29	9.653	10.13	11.86	10.9	15.13	9.397	12.24	14.88	14.54	10.51	10.32	13.64	9.586	10.46	1.18082	0	-1.26071
TCGA-BH-A0EE-01	17.2	9.963	16.15	9.19	10.26	8.643	10.33	11.43	12.4	16.17	10.97	16.06	9.512	10.28	14.77	10.05	9.962	11.94	11.32	14.16	8.526	11.98	14.69	15.08	9.702	10.77	11.49	9.093	7.761	2.58356	0	-1.24641
TCGA-E9-A1RH-11	15.83	10.7	13.86	11.84	11.22	0.8777	11.66	11.02	7.527	13.6	9.141	13.98	12.02	10.01	13.52	10.53	10.29	9.872	9.756	13.46	5.194	11.58	12.6	12.87	9.547	7.185	11.35	6.522	8.122	3.88219	0	-1.24001
TCGA-B6-A1KF-01	17.32	6.749	14.51	7.742	10.71	9.024	11.79	11.17	7.381	14.18	8.089	15.13	10.02	10.28	13.53	9.639	10.98	11.97	10.5	14.42	7.786	11.77	14.24	13.88	10.96	8.673	13.64	8.004	10.46	8.46027	0	-1.23792
TCGA-AC-A23E-01	16.71	9.113	15.81	8.477	11.34	10.45	11.26	10.05	12.55	15.09	11.61	16.6	10.69	11.11	14.93	11.95	13.01	12.53	11.26	14.55	8.507	12.3	15.28	14.88	12.36	10.26	12.4	10.41	10.61	1.91233	0	-1.22662
TCGA-D8-A1J8-01	16.71	10.13	15.11	8.577	11.71	9.792	11.21	11.61	12.31	14.04	13.37	16.4	10.24	12.15	14.9	11.64	10.45	12.35	10.97	13.01	7.98	11.78	14.78	13.96	11.01	10.34	10.93	8.425	11.83	1.18082	0	-1.18328
TCGA-E9-A1N9-01	15.78	4.649	14.09	6.652	10.07	0.933	10.68	10.35	8.393	13.1	8.979	15.97	7.951	11.01	12.6	9.433	9.359	11.19	9.407	14.43	7.77	11.32	14.72	13.38	9.638	7.625	11.74	7.078	9.943	3.01644	0	-1.17505
TCGA-LL-A73Z-01	16.88	7.186	14.33	9.559	10.06	1.789	11.64	9.982	8.239	14.6	8.978	15.22	8.609	9.795	12.98	9.208	10.21	10.16	10.47	13.84	7.481	11.65	13.63	14.12	10.65	9.423	11.76	9.452	9.084	0.621918	1	-1.16101
TCGA-A2-A3XY-01	17.01	8.26	14.25	10.72	9.924	5.251	11.07	9.626	8.001	14.77	8.183	16.05	9.052	10.13	13.13	10.72	11.02	10.08	9.805	14.41	7.67	11.98	14.34	14.86	11.84	11.23	13.95	10.6	9.268	2.99452	1	-1.04759
TCGA-S3-A6ZH-01	15.93	4.89	15.55	6.294	6.873	4.674	11.64	10.63	10.59	13.53	8.865	15.57	9.531	10.46	13.4	7.299	9.007	10.49	11.16	14.36	7.051	11.16	13.33	14.7	8.429	8.298	10.54	8.016	7.548	1.75616	0	-1.03903
TCGA-AQ-A0Y5-01	16.35	9.889	16.52	8.864	11.78	8.857	12.95	11.15	12.09	14.89	10.44	16.75	10.22	11.49	15.33	11.62	12.13	12.84	11.31	14.27	9.033	12.43	15.62	15.69	11.32	9.592	12.06	11.49	10.58	0.471233	1	-0.967103
TCGA-A7-A0CE-01	17.05	8.969	15.3	12.41	10.48	8.599	11.83	10.64	10.35	16.09	9.842	17.51	9.286	10.56	14.4	9.494	10.08	10.69	11.76	14.83	6.927	12.39	14.16	15.48	9.297	10.52	12.77	10.18	10.41	2.94247	0	-0.946163
TCGA-BH-A1EY-01	16.53	6.25	14.8	7.53	10.51	0	12.93	10.59	8.784	13.85	10.13	15.27	8.45	10.81	12.18	11.35	10.96	11.4	11.51	13.86	7.159	12.16	13.37	13.87	11.63	9.715	11.58	10.9	10.24	1.47397	1	-0.90921
